# Supplementary material for: Inflammatory proteins may mediate the causal relationship between gut microbiota and inflammatory bowel disease: A mediation and multivariable Mendelian randomization study
Source: Medicine (Baltimore). 2024 Jun 21;103(25):e38551. doi: 10.1097/MD.0000000000038551 (PMC11191895; doi:10.1097/MD.0000000000038551)
Supplement: Supplementary file 1 [file medi-103-e38551-s001.xls]

## Sheet: Sheet1
Supplementary Tables 1 The SNPs of the gut microbiome
chr.exposure	pos.exposure	beta.exposure	se.exposure	pval.exposure	samplesize.exposure	id.exposure	SNP	effect_allele.exposure	other_allele.exposure	eaf.exposure	exposure	mr_keep.exposure	pval_origin.exposure	data_source.exposure	F_value
1	105422565	-0.0655342	0.0142231	4.13e-06	14306	ebi-a-GCST90017108	rs11184341	C	G	NA	Gut microbiota abundance (order Verrucomicrobiales id.4030)	TRUE	reported	igd	21.2299
1	41074472	-0.0758309	0.0167762	6.72e-06	14306	ebi-a-GCST90017108	rs61779207	G	A	NA	Gut microbiota abundance (order Verrucomicrobiales id.4030)	TRUE	reported	igd	20.4317
4	100544188	0.112164	0.0236422	1.63e-06	14306	ebi-a-GCST90017108	rs74542928	T	C	NA	Gut microbiota abundance (order Verrucomicrobiales id.4030)	TRUE	reported	igd	22.5077
4	95027272	0.0749798	0.0150177	6.73e-07	14306	ebi-a-GCST90017108	rs11729256	T	C	NA	Gut microbiota abundance (order Verrucomicrobiales id.4030)	TRUE	reported	igd	24.9277
6	56341481	-0.0704036	0.0147128	2.54e-06	14306	ebi-a-GCST90017108	rs9349825	A	G	NA	Gut microbiota abundance (order Verrucomicrobiales id.4030)	TRUE	reported	igd	22.8981
10	5064327	-0.0689292	0.0147693	2.64e-06	14306	ebi-a-GCST90017108	rs4242783	A	G	NA	Gut microbiota abundance (order Verrucomicrobiales id.4030)	TRUE	reported	igd	21.7814
11	130280667	-0.0648843	0.0135928	1.12e-06	14306	ebi-a-GCST90017108	rs4936098	G	A	NA	Gut microbiota abundance (order Verrucomicrobiales id.4030)	TRUE	reported	igd	22.7856
12	130309670	0.090699	0.0196746	3.74e-06	14306	ebi-a-GCST90017108	rs111862613	T	C	NA	Gut microbiota abundance (order Verrucomicrobiales id.4030)	TRUE	reported	igd	21.2517
15	97570657	0.0618926	0.0130946	2.17e-06	14306	ebi-a-GCST90017108	rs12908520	G	A	NA	Gut microbiota abundance (order Verrucomicrobiales id.4030)	TRUE	reported	igd	22.3405
16	81063149	-0.0746844	0.0156194	2.58e-06	14306	ebi-a-GCST90017108	rs2602429	T	C	NA	Gut microbiota abundance (order Verrucomicrobiales id.4030)	TRUE	reported	igd	22.8629
18	49473635	0.204683	0.0431572	2.92e-06	14306	ebi-a-GCST90017108	rs117107102	A	G	NA	Gut microbiota abundance (order Verrucomicrobiales id.4030)	TRUE	reported	igd	22.4935
20	31867840	-0.0631436	0.0143767	9.61e-06	14306	ebi-a-GCST90017108	rs941682	G	A	NA	Gut microbiota abundance (order Verrucomicrobiales id.4030)	TRUE	reported	igd	19.2904
2	125440268	0.115986	0.0230271	6.19e-07	14306	ebi-a-GCST90017113	rs10202904	G	T	NA	Gut microbiota abundance (phylum Euryarchaeota id.55)	TRUE	reported	igd	25.3707
3	15019595	-0.197523	0.0414497	2.74e-06	14306	ebi-a-GCST90017113	rs73031978	C	G	NA	Gut microbiota abundance (phylum Euryarchaeota id.55)	TRUE	reported	igd	22.7087
3	15591607	-0.119983	0.0259356	4.64e-06	14306	ebi-a-GCST90017113	rs7635189	A	G	NA	Gut microbiota abundance (phylum Euryarchaeota id.55)	TRUE	reported	igd	21.4016
4	104418307	0.203577	0.0440033	5.12e-06	14306	ebi-a-GCST90017113	rs894996	C	A	NA	Gut microbiota abundance (phylum Euryarchaeota id.55)	TRUE	reported	igd	21.4036
5	178160975	0.176759	0.0385787	5.3e-06	14306	ebi-a-GCST90017113	rs56131665	G	A	NA	Gut microbiota abundance (phylum Euryarchaeota id.55)	TRUE	reported	igd	20.9927
6	16284785	-0.160157	0.0340856	4.75e-06	14306	ebi-a-GCST90017113	rs77658038	A	C	NA	Gut microbiota abundance (phylum Euryarchaeota id.55)	TRUE	reported	igd	22.0775
6	146840876	0.19977	0.0425421	4.33e-06	14306	ebi-a-GCST90017113	rs34928225	T	C	NA	Gut microbiota abundance (phylum Euryarchaeota id.55)	TRUE	reported	igd	22.0507
8	58018853	-0.118111	0.0264389	7.2e-06	14306	ebi-a-GCST90017113	rs7015093	G	A	NA	Gut microbiota abundance (phylum Euryarchaeota id.55)	TRUE	reported	igd	19.9569
11	13893667	0.10373	0.0228889	7.73e-06	14306	ebi-a-GCST90017113	rs11022995	A	G	NA	Gut microbiota abundance (phylum Euryarchaeota id.55)	TRUE	reported	igd	20.538
13	41963791	0.214866	0.0438442	1.05e-06	14306	ebi-a-GCST90017113	rs76029318	T	C	NA	Gut microbiota abundance (phylum Euryarchaeota id.55)	TRUE	reported	igd	24.0166
19	28827760	-0.150529	0.0337091	8.12e-06	14306	ebi-a-GCST90017113	rs6508769	C	T	NA	Gut microbiota abundance (phylum Euryarchaeota id.55)	TRUE	reported	igd	19.941
20	56042866	-0.123612	0.0275749	9.34e-06	14306	ebi-a-GCST90017113	rs6064552	T	C	NA	Gut microbiota abundance (phylum Euryarchaeota id.55)	TRUE	reported	igd	20.0952
21	27368994	-0.131882	0.029229	5.32e-06	14306	ebi-a-GCST90017113	rs45498998	G	A	NA	Gut microbiota abundance (phylum Euryarchaeota id.55)	TRUE	reported	igd	20.3584
1	24927625	-0.0616691	0.0125259	7.2e-07	14306	ebi-a-GCST90017011	rs4378146	A	C	NA	Gut microbiota abundance (genus Fusicatenibacter id.11305)	TRUE	reported	igd	24.2391
2	5532793	0.0508345	0.0113843	8.5e-06	14306	ebi-a-GCST90017011	rs792108	C	T	NA	Gut microbiota abundance (genus Fusicatenibacter id.11305)	TRUE	reported	igd	19.939
2	226649570	-0.0710571	0.015924	4.55e-06	14306	ebi-a-GCST90017011	rs62187631	T	C	NA	Gut microbiota abundance (genus Fusicatenibacter id.11305)	TRUE	reported	igd	19.9118
3	64252803	-0.0739124	0.0151073	7.77e-07	14306	ebi-a-GCST90017011	rs704418	C	T	NA	Gut microbiota abundance (genus Fusicatenibacter id.11305)	TRUE	reported	igd	23.9365
5	29595000	-0.0701397	0.0145589	1.57e-06	14306	ebi-a-GCST90017011	rs62353480	A	G	NA	Gut microbiota abundance (genus Fusicatenibacter id.11305)	TRUE	reported	igd	23.2098
7	148856720	0.0492427	0.0109365	5.47e-06	14306	ebi-a-GCST90017011	rs60254196	G	A	NA	Gut microbiota abundance (genus Fusicatenibacter id.11305)	TRUE	reported	igd	20.2734
8	15360718	-0.0771914	0.0160344	1.08e-06	14306	ebi-a-GCST90017011	rs2132128	G	A	NA	Gut microbiota abundance (genus Fusicatenibacter id.11305)	TRUE	reported	igd	23.1757
9	130371107	0.0497415	0.0107941	3.94e-06	14306	ebi-a-GCST90017011	rs2039204	A	T	NA	Gut microbiota abundance (genus Fusicatenibacter id.11305)	TRUE	reported	igd	21.2356
10	120447429	-0.0953657	0.020407	3.94e-06	14306	ebi-a-GCST90017011	rs3303	T	C	NA	Gut microbiota abundance (genus Fusicatenibacter id.11305)	TRUE	reported	igd	21.8387
10	112177119	-0.0967298	0.0205426	2.99e-06	14306	ebi-a-GCST90017011	rs2025938	G	A	NA	Gut microbiota abundance (genus Fusicatenibacter id.11305)	TRUE	reported	igd	22.1722
12	58658311	-0.0597324	0.0134458	8.3e-06	14306	ebi-a-GCST90017011	rs73103914	A	G	NA	Gut microbiota abundance (genus Fusicatenibacter id.11305)	TRUE	reported	igd	19.7354
15	88353215	0.0792146	0.0180505	8.06e-06	14306	ebi-a-GCST90017011	rs8028026	G	A	NA	Gut microbiota abundance (genus Fusicatenibacter id.11305)	TRUE	reported	igd	19.2589
16	73821805	-0.104026	0.022217	4.93e-06	14306	ebi-a-GCST90017011	rs8063430	T	C	NA	Gut microbiota abundance (genus Fusicatenibacter id.11305)	TRUE	reported	igd	21.9237
17	70697344	-0.061617	0.0136576	7.31e-06	14306	ebi-a-GCST90017011	rs9905659	G	A	NA	Gut microbiota abundance (genus Fusicatenibacter id.11305)	TRUE	reported	igd	20.3541
17	70721782	-0.0494799	0.0108105	4.96e-06	14306	ebi-a-GCST90017011	rs1864685	A	C	NA	Gut microbiota abundance (genus Fusicatenibacter id.11305)	TRUE	reported	igd	20.9491
18	10370596	-0.0568339	0.0127894	8.96e-06	14306	ebi-a-GCST90017011	rs206581	A	G	NA	Gut microbiota abundance (genus Fusicatenibacter id.11305)	TRUE	reported	igd	19.7476
20	55937366	0.0659543	0.0148763	5.87e-06	14306	ebi-a-GCST90017011	rs167879	T	C	NA	Gut microbiota abundance (genus Fusicatenibacter id.11305)	TRUE	reported	igd	19.6561
20	25257001	0.141575	0.0313559	7.29e-06	14306	ebi-a-GCST90017011	rs6515626	G	A	NA	Gut microbiota abundance (genus Fusicatenibacter id.11305)	TRUE	reported	igd	20.3861
21	42681392	-0.0572129	0.0130007	7.68e-06	14306	ebi-a-GCST90017011	rs10439674	A	G	NA	Gut microbiota abundance (genus Fusicatenibacter id.11305)	TRUE	reported	igd	19.3666
2	192878532	0.0584045	0.0122081	1.57e-06	14306	ebi-a-GCST90016929	rs13020688	G	A	NA	Gut microbiota abundance (family Bifidobacteriaceae id.433)	TRUE	reported	igd	22.8874
2	136616754	-0.11707	0.0126703	5.94e-20	14306	ebi-a-GCST90016929	rs182549	T	C	NA	Gut microbiota abundance (family Bifidobacteriaceae id.433)	TRUE	reported	igd	85.3724
2	137603404	0.0637133	0.0144305	8.8e-06	14306	ebi-a-GCST90016929	rs10496759	G	C	NA	Gut microbiota abundance (family Bifidobacteriaceae id.433)	TRUE	reported	igd	19.4938
2	49906864	0.0577763	0.0117388	8.88e-07	14306	ebi-a-GCST90016929	rs4567981	T	A	NA	Gut microbiota abundance (family Bifidobacteriaceae id.433)	TRUE	reported	igd	24.2243
4	161211924	0.0562	0.0126395	7.24e-06	14306	ebi-a-GCST90016929	rs10857328	T	A	NA	Gut microbiota abundance (family Bifidobacteriaceae id.433)	TRUE	reported	igd	19.7703
4	1517826	0.053673	0.0120586	8.66e-06	14306	ebi-a-GCST90016929	rs55888705	A	G	NA	Gut microbiota abundance (family Bifidobacteriaceae id.433)	TRUE	reported	igd	19.8115
5	521096	0.0569873	0.0116907	1.15e-06	14306	ebi-a-GCST90016929	rs4957061	T	C	NA	Gut microbiota abundance (family Bifidobacteriaceae id.433)	TRUE	reported	igd	23.7616
5	142793467	-0.0942612	0.0208421	4.85e-06	14306	ebi-a-GCST90016929	rs73797465	T	G	NA	Gut microbiota abundance (family Bifidobacteriaceae id.433)	TRUE	reported	igd	20.4542
5	169748189	-0.0892981	0.0183177	1.04e-06	14306	ebi-a-GCST90016929	rs76671854	C	G	NA	Gut microbiota abundance (family Bifidobacteriaceae id.433)	TRUE	reported	igd	23.7653
6	14617591	0.0553965	0.0120669	3.82e-06	14306	ebi-a-GCST90016929	rs857444	C	T	NA	Gut microbiota abundance (family Bifidobacteriaceae id.433)	TRUE	reported	igd	21.0753
6	97406220	-0.0914312	0.0202604	7.28e-06	14306	ebi-a-GCST90016929	rs6899771	A	G	NA	Gut microbiota abundance (family Bifidobacteriaceae id.433)	TRUE	reported	igd	20.3654
11	13098051	0.0537537	0.0123746	9.95e-06	14306	ebi-a-GCST90016929	rs10831953	G	A	NA	Gut microbiota abundance (family Bifidobacteriaceae id.433)	TRUE	reported	igd	18.8692
12	20378911	-0.0613031	0.0128844	2.28e-06	14306	ebi-a-GCST90016929	rs10841473	G	C	NA	Gut microbiota abundance (family Bifidobacteriaceae id.433)	TRUE	reported	igd	22.6379
13	112859829	0.110676	0.0200996	1.74e-08	14306	ebi-a-GCST90016929	rs7322849	T	C	NA	Gut microbiota abundance (family Bifidobacteriaceae id.433)	TRUE	reported	igd	30.3202
15	92463303	-0.0551726	0.0124655	6.87e-06	14306	ebi-a-GCST90016929	rs7174549	T	C	NA	Gut microbiota abundance (family Bifidobacteriaceae id.433)	TRUE	reported	igd	19.5897
16	898055	0.0810099	0.019073	8.53e-06	14306	ebi-a-GCST90016929	rs12446429	T	C	NA	Gut microbiota abundance (family Bifidobacteriaceae id.433)	TRUE	reported	igd	18.0401
17	72897722	-0.0632518	0.013817	5.37e-06	14306	ebi-a-GCST90016929	rs540489	T	G	NA	Gut microbiota abundance (family Bifidobacteriaceae id.433)	TRUE	reported	igd	20.9565
18	4304187	-0.0728589	0.0164821	6e-06	14306	ebi-a-GCST90016929	rs677208	C	G	NA	Gut microbiota abundance (family Bifidobacteriaceae id.433)	TRUE	reported	igd	19.5407
1	216223782	0.16763	0.0379501	9.28e-06	14306	ebi-a-GCST90017042	rs12069354	C	T	NA	Gut microbiota abundance (genus Peptococcus id.2037)	TRUE	reported	igd	19.5109
1	75971700	0.137957	0.0302965	8.55e-06	14306	ebi-a-GCST90017042	rs74592222	G	A	NA	Gut microbiota abundance (genus Peptococcus id.2037)	TRUE	reported	igd	20.7349
2	33691809	-0.0895433	0.0188332	2.14e-06	14306	ebi-a-GCST90017042	rs2054133	A	G	NA	Gut microbiota abundance (genus Peptococcus id.2037)	TRUE	reported	igd	22.6057
3	17793504	0.181434	0.0319429	1.1e-08	14306	ebi-a-GCST90017042	rs75754569	C	G	NA	Gut microbiota abundance (genus Peptococcus id.2037)	TRUE	reported	igd	32.2618
4	35358594	0.121167	0.0225844	1.24e-07	14306	ebi-a-GCST90017042	rs10031059	C	T	NA	Gut microbiota abundance (genus Peptococcus id.2037)	TRUE	reported	igd	28.784
6	99020289	-0.135311	0.0289742	1.15e-06	14306	ebi-a-GCST90017042	rs6918730	A	G	NA	Gut microbiota abundance (genus Peptococcus id.2037)	TRUE	reported	igd	21.8094
6	162239191	0.0976832	0.0214155	3.51e-06	14306	ebi-a-GCST90017042	rs7766680	G	C	NA	Gut microbiota abundance (genus Peptococcus id.2037)	TRUE	reported	igd	20.8057
9	104595848	-0.090152	0.018995	2.22e-06	14306	ebi-a-GCST90017042	rs7033353	G	T	NA	Gut microbiota abundance (genus Peptococcus id.2037)	TRUE	reported	igd	22.5254
10	78716030	-0.195611	0.0392217	1.33e-06	14306	ebi-a-GCST90017042	rs11001941	G	A	NA	Gut microbiota abundance (genus Peptococcus id.2037)	TRUE	reported	igd	24.8733
11	968356	-0.134304	0.0300423	5.74e-06	14306	ebi-a-GCST90017042	rs72850165	T	C	NA	Gut microbiota abundance (genus Peptococcus id.2037)	TRUE	reported	igd	19.9853
11	4019788	-0.17402	0.0374133	3.13e-06	14306	ebi-a-GCST90017042	rs11030569	A	T	NA	Gut microbiota abundance (genus Peptococcus id.2037)	TRUE	reported	igd	21.6345
13	91182556	0.200307	0.0387328	2.69e-07	14306	ebi-a-GCST90017042	rs77681628	C	T	NA	Gut microbiota abundance (genus Peptococcus id.2037)	TRUE	reported	igd	26.7445
14	57985112	0.110229	0.0237523	3.3e-06	14306	ebi-a-GCST90017042	rs413827	G	A	NA	Gut microbiota abundance (genus Peptococcus id.2037)	TRUE	reported	igd	21.5368
15	75073172	0.191797	0.0399832	1.84e-06	14306	ebi-a-GCST90017042	rs34282744	G	C	NA	Gut microbiota abundance (genus Peptococcus id.2037)	TRUE	reported	igd	23.0106
20	43118017	-0.14067	0.030628	6.99e-06	14306	ebi-a-GCST90017042	rs36121075	A	G	NA	Gut microbiota abundance (genus Peptococcus id.2037)	TRUE	reported	igd	21.0943
22	50973113	0.162018	0.0356813	3.22e-06	14306	ebi-a-GCST90017042	rs5770862	T	C	NA	Gut microbiota abundance (genus Peptococcus id.2037)	TRUE	reported	igd	20.6179
3	101352439	-0.0969809	0.021925	9.83e-06	14306	ebi-a-GCST90016959	rs71315246	A	G	NA	Gut microbiota abundance (genus Actinomyces id.423)	TRUE	reported	igd	19.5656
6	67207371	0.126596	0.0268461	4.49e-06	14306	ebi-a-GCST90016959	rs34583783	G	T	NA	Gut microbiota abundance (genus Actinomyces id.423)	TRUE	reported	igd	22.2371
6	169224781	0.0749687	0.0167368	7.94e-06	14306	ebi-a-GCST90016959	rs4073240	G	A	NA	Gut microbiota abundance (genus Actinomyces id.423)	TRUE	reported	igd	20.0639
6	133007480	0.232634	0.0512044	6.34e-06	14306	ebi-a-GCST90016959	rs35011108	A	G	NA	Gut microbiota abundance (genus Actinomyces id.423)	TRUE	reported	igd	20.6411
10	4782841	0.0985224	0.0214182	4.5e-06	14306	ebi-a-GCST90016959	rs4146653	G	A	NA	Gut microbiota abundance (genus Actinomyces id.423)	TRUE	reported	igd	21.1594
10	121356829	0.094316	0.0213513	9.62e-06	14306	ebi-a-GCST90016959	rs10787984	G	C	NA	Gut microbiota abundance (genus Actinomyces id.423)	TRUE	reported	igd	19.5129
10	127532121	-0.18776	0.0401636	5.92e-06	14306	ebi-a-GCST90016959	rs7915461	C	T	NA	Gut microbiota abundance (genus Actinomyces id.423)	TRUE	reported	igd	21.8545
15	99492313	-0.0746684	0.0164822	6.27e-06	14306	ebi-a-GCST90016959	rs2715439	T	C	NA	Gut microbiota abundance (genus Actinomyces id.423)	TRUE	reported	igd	20.5231
2	71145246	-0.130842	0.0266671	7.38e-07	14306	ebi-a-GCST90016999	rs3771393	T	C	NA	Gut microbiota abundance (genus Eubacterium fissicatena group id.14373)	TRUE	reported	igd	24.0737
3	39604954	-0.139489	0.0316186	8.7e-06	14306	ebi-a-GCST90016999	rs1768152	C	T	NA	Gut microbiota abundance (genus Eubacterium fissicatena group id.14373)	TRUE	reported	igd	19.4623
6	39940437	0.111463	0.0252788	9.75e-06	14306	ebi-a-GCST90016999	rs6934739	A	G	NA	Gut microbiota abundance (genus Eubacterium fissicatena group id.14373)	TRUE	reported	igd	19.4423
7	73043561	0.20951	0.0454847	3.1e-06	14306	ebi-a-GCST90016999	rs151257695	A	G	NA	Gut microbiota abundance (genus Eubacterium fissicatena group id.14373)	TRUE	reported	igd	21.2167
8	5433699	0.109644	0.0228306	1.49e-06	14306	ebi-a-GCST90016999	rs2733072	G	A	NA	Gut microbiota abundance (genus Eubacterium fissicatena group id.14373)	TRUE	reported	igd	23.064
10	96758467	0.10585	0.0237114	8.2e-06	14306	ebi-a-GCST90016999	rs11818408	G	A	NA	Gut microbiota abundance (genus Eubacterium fissicatena group id.14373)	TRUE	reported	igd	19.9282
11	115165111	0.138612	0.0291906	2.73e-06	14306	ebi-a-GCST90016999	rs7104872	G	A	NA	Gut microbiota abundance (genus Eubacterium fissicatena group id.14373)	TRUE	reported	igd	22.5484
14	89484373	0.172263	0.039601	8.27e-06	14306	ebi-a-GCST90016999	rs10147907	T	G	NA	Gut microbiota abundance (genus Eubacterium fissicatena group id.14373)	TRUE	reported	igd	18.9222
18	45753272	0.131469	0.0281712	2.67e-06	14306	ebi-a-GCST90016999	rs11876297	T	C	NA	Gut microbiota abundance (genus Eubacterium fissicatena group id.14373)	TRUE	reported	igd	21.7789
2	16056779	0.109751	0.0238636	4.21e-06	14306	ebi-a-GCST90016943	rs934049	G	A	NA	Gut microbiota abundance (family Oxalobacteraceae id.2966)	TRUE	reported	igd	21.1517
3	171947435	0.12561	0.0230053	4.88e-08	14306	ebi-a-GCST90016943	rs4428215	G	A	NA	Gut microbiota abundance (family Oxalobacteraceae id.2966)	TRUE	reported	igd	29.8121
4	84254259	-0.16332	0.0360823	8.05e-06	14306	ebi-a-GCST90016943	rs12509763	C	G	NA	Gut microbiota abundance (family Oxalobacteraceae id.2966)	TRUE	reported	igd	20.4876
4	67427392	-0.18756	0.0423688	6.64e-06	14306	ebi-a-GCST90016943	rs80330081	A	C	NA	Gut microbiota abundance (family Oxalobacteraceae id.2966)	TRUE	reported	igd	19.5969
4	189935314	0.181604	0.0398742	6.26e-06	14306	ebi-a-GCST90016943	rs36057338	G	T	NA	Gut microbiota abundance (family Oxalobacteraceae id.2966)	TRUE	reported	igd	20.7428
6	38550301	-0.140043	0.0281704	7.45e-07	14306	ebi-a-GCST90016943	rs1569853	T	C	NA	Gut microbiota abundance (family Oxalobacteraceae id.2966)	TRUE	reported	igd	24.7136
7	1794263	0.181521	0.0400608	7.46e-06	14306	ebi-a-GCST90016943	rs62435498	C	A	NA	Gut microbiota abundance (family Oxalobacteraceae id.2966)	TRUE	reported	igd	20.5312
9	87514407	-0.105642	0.0200648	1.49e-07	14306	ebi-a-GCST90016943	rs736744	T	C	NA	Gut microbiota abundance (family Oxalobacteraceae id.2966)	TRUE	reported	igd	27.7207
9	19682558	0.196145	0.044523	5.53e-06	14306	ebi-a-GCST90016943	rs12002250	A	C	NA	Gut microbiota abundance (family Oxalobacteraceae id.2966)	TRUE	reported	igd	19.4082
11	610277	-0.13607	0.0291797	4.51e-06	14306	ebi-a-GCST90016943	rs11246212	C	T	NA	Gut microbiota abundance (family Oxalobacteraceae id.2966)	TRUE	reported	igd	21.7452
12	18793583	0.105525	0.0236769	7.19e-06	14306	ebi-a-GCST90016943	rs561239	A	G	NA	Gut microbiota abundance (family Oxalobacteraceae id.2966)	TRUE	reported	igd	19.8637
13	23443627	-0.0921059	0.0201114	5.04e-06	14306	ebi-a-GCST90016943	rs7993559	A	C	NA	Gut microbiota abundance (family Oxalobacteraceae id.2966)	TRUE	reported	igd	20.9744
15	93941937	0.204031	0.0445746	4.56e-06	14306	ebi-a-GCST90016943	rs111966731	T	C	NA	Gut microbiota abundance (family Oxalobacteraceae id.2966)	TRUE	reported	igd	20.9516
16	5984558	-0.189444	0.0430248	8.09e-06	14306	ebi-a-GCST90016943	rs17138946	G	T	NA	Gut microbiota abundance (family Oxalobacteraceae id.2966)	TRUE	reported	igd	19.3876
22	37421469	-0.118383	0.0241355	7.39e-07	14306	ebi-a-GCST90016943	rs6000536	C	T	NA	Gut microbiota abundance (family Oxalobacteraceae id.2966)	TRUE	reported	igd	24.0584
1	241789757	-0.11504	0.0260137	8.74e-06	14306	ebi-a-GCST90017062	rs3819978	C	T	NA	Gut microbiota abundance (genus Ruminococcus1 id.11373)	TRUE	reported	igd	19.5566
1	12778598	0.0709997	0.0162766	9.28e-06	14306	ebi-a-GCST90017062	rs3000856	A	T	NA	Gut microbiota abundance (genus Ruminococcus1 id.11373)	TRUE	reported	igd	19.0277
2	10533921	0.0527654	0.0112619	2.56e-06	14306	ebi-a-GCST90017062	rs7583465	C	T	NA	Gut microbiota abundance (genus Ruminococcus1 id.11373)	TRUE	reported	igd	21.9521
2	181882879	0.0519509	0.0116306	8.09e-06	14306	ebi-a-GCST90017062	rs10167839	A	G	NA	Gut microbiota abundance (genus Ruminococcus1 id.11373)	TRUE	reported	igd	19.9518
2	119481372	0.132764	0.0299816	8.83e-06	14306	ebi-a-GCST90017062	rs4849717	T	A	NA	Gut microbiota abundance (genus Ruminococcus1 id.11373)	TRUE	reported	igd	19.6088
2	65925212	0.167497	0.0367639	5.11e-06	14306	ebi-a-GCST90017062	rs78613526	G	A	NA	Gut microbiota abundance (genus Ruminococcus1 id.11373)	TRUE	reported	igd	20.7573
5	15944587	0.125038	0.0279411	5.23e-06	14306	ebi-a-GCST90017062	rs78572139	G	A	NA	Gut microbiota abundance (genus Ruminococcus1 id.11373)	TRUE	reported	igd	20.0261
8	144596903	-0.0734114	0.0161398	4.73e-06	14306	ebi-a-GCST90017062	rs11783695	G	T	NA	Gut microbiota abundance (genus Ruminococcus1 id.11373)	TRUE	reported	igd	20.6886
10	65870347	-0.0762002	0.0174689	8.38e-06	14306	ebi-a-GCST90017062	rs10995816	C	G	NA	Gut microbiota abundance (genus Ruminococcus1 id.11373)	TRUE	reported	igd	19.0275
11	45688595	0.0640277	0.0110059	5.29e-09	14306	ebi-a-GCST90017062	rs10769159	C	G	NA	Gut microbiota abundance (genus Ruminococcus1 id.11373)	TRUE	reported	igd	33.8442
11	114023573	0.0829505	0.0170891	6.48e-07	14306	ebi-a-GCST90017062	rs7117576	A	G	NA	Gut microbiota abundance (genus Ruminococcus1 id.11373)	TRUE	reported	igd	23.5613
15	55439182	-0.0535262	0.0115885	3.38e-06	14306	ebi-a-GCST90017062	rs6493760	T	C	NA	Gut microbiota abundance (genus Ruminococcus1 id.11373)	TRUE	reported	igd	21.3343
17	71256018	0.0999271	0.0211728	1.96e-06	14306	ebi-a-GCST90017062	rs17781867	C	T	NA	Gut microbiota abundance (genus Ruminococcus1 id.11373)	TRUE	reported	igd	22.2746
20	13258628	-0.0607052	0.013425	5.06e-06	14306	ebi-a-GCST90017062	rs6105066	T	C	NA	Gut microbiota abundance (genus Ruminococcus1 id.11373)	TRUE	reported	igd	20.4467
1	108074445	-0.063193	0.0142275	9.79e-06	14306	ebi-a-GCST90017063	rs12406309	A	C	NA	Gut microbiota abundance (genus Ruminococcus2 id.11374)	TRUE	reported	igd	19.7279
2	182656416	0.199648	0.0438453	3.63e-06	14306	ebi-a-GCST90017063	rs2368224	T	G	NA	Gut microbiota abundance (genus Ruminococcus2 id.11374)	TRUE	reported	igd	20.734
2	238103439	-0.0665937	0.0140168	2.14e-06	14306	ebi-a-GCST90017063	rs12986628	T	C	NA	Gut microbiota abundance (genus Ruminococcus2 id.11374)	TRUE	reported	igd	22.5719
3	173040924	0.0618344	0.0129031	1.98e-06	14306	ebi-a-GCST90017063	rs7635831	G	A	NA	Gut microbiota abundance (genus Ruminococcus2 id.11374)	TRUE	reported	igd	22.9653
3	106664363	-0.192815	0.0392045	3.31e-07	14306	ebi-a-GCST90017063	rs78120384	A	G	NA	Gut microbiota abundance (genus Ruminococcus2 id.11374)	TRUE	reported	igd	24.1885
4	24655463	-0.0523503	0.0117119	6.79e-06	14306	ebi-a-GCST90017063	rs61791565	T	C	NA	Gut microbiota abundance (genus Ruminococcus2 id.11374)	TRUE	reported	igd	19.9795
4	4268322	-0.102822	0.0235087	9.42e-06	14306	ebi-a-GCST90017063	rs7693984	G	A	NA	Gut microbiota abundance (genus Ruminococcus2 id.11374)	TRUE	reported	igd	19.13
7	16804578	0.0546114	0.0120077	5.8e-06	14306	ebi-a-GCST90017063	rs4400279	A	G	NA	Gut microbiota abundance (genus Ruminococcus2 id.11374)	TRUE	reported	igd	20.6846
7	151435722	0.0842356	0.0184893	5.28e-06	14306	ebi-a-GCST90017063	rs1819812	G	T	NA	Gut microbiota abundance (genus Ruminococcus2 id.11374)	TRUE	reported	igd	20.7563
9	79919385	0.0865522	0.0189141	8.01e-06	14306	ebi-a-GCST90017063	rs55707116	C	A	NA	Gut microbiota abundance (genus Ruminococcus2 id.11374)	TRUE	reported	igd	20.9404
9	137557890	0.0723875	0.0160787	4.18e-06	14306	ebi-a-GCST90017063	rs58681734	A	G	NA	Gut microbiota abundance (genus Ruminococcus2 id.11374)	TRUE	reported	igd	20.2687
11	12148588	0.0836825	0.0176445	3.95e-06	14306	ebi-a-GCST90017063	rs75140805	T	G	NA	Gut microbiota abundance (genus Ruminococcus2 id.11374)	TRUE	reported	igd	22.4932
13	62067781	0.0568439	0.0122325	4.22e-06	14306	ebi-a-GCST90017063	rs2997412	G	A	NA	Gut microbiota abundance (genus Ruminococcus2 id.11374)	TRUE	reported	igd	21.5942
18	33456427	0.0837001	0.0182263	5.4e-06	14306	ebi-a-GCST90017063	rs4799823	C	T	NA	Gut microbiota abundance (genus Ruminococcus2 id.11374)	TRUE	reported	igd	21.0889
18	862477	-0.0522093	0.0116382	7.59e-06	14306	ebi-a-GCST90017063	rs2846589	T	G	NA	Gut microbiota abundance (genus Ruminococcus2 id.11374)	TRUE	reported	igd	20.1245
1	3041519	0.0563367	0.012392	5.27e-06	14306	ebi-a-GCST90016931	rs2817172	C	T	NA	Gut microbiota abundance (family Clostridiaceae1 id.1869)	TRUE	reported	igd	20.6681
1	101804809	0.0536759	0.0119436	8.1e-06	14306	ebi-a-GCST90016931	rs10875374	T	C	NA	Gut microbiota abundance (family Clostridiaceae1 id.1869)	TRUE	reported	igd	20.1971
3	132596627	0.0748236	0.016246	5.34e-06	14306	ebi-a-GCST90016931	rs12186080	G	A	NA	Gut microbiota abundance (family Clostridiaceae1 id.1869)	TRUE	reported	igd	21.2121
3	111482845	-0.0616944	0.013693	6.91e-06	14306	ebi-a-GCST90016931	rs12490337	C	G	NA	Gut microbiota abundance (family Clostridiaceae1 id.1869)	TRUE	reported	igd	20.2999
6	48093014	0.0615805	0.0136198	9.08e-06	14306	ebi-a-GCST90016931	rs62397761	A	G	NA	Gut microbiota abundance (family Clostridiaceae1 id.1869)	TRUE	reported	igd	20.443
6	165722832	-0.0734787	0.0168383	7.09e-06	14306	ebi-a-GCST90016931	rs550843	T	C	NA	Gut microbiota abundance (family Clostridiaceae1 id.1869)	TRUE	reported	igd	19.0426
7	30934659	-0.106376	0.0241944	7.42e-06	14306	ebi-a-GCST90016931	rs4723021	T	C	NA	Gut microbiota abundance (family Clostridiaceae1 id.1869)	TRUE	reported	igd	19.3311
9	136710881	0.0814503	0.0179338	4.54e-06	14306	ebi-a-GCST90016931	rs12341505	G	A	NA	Gut microbiota abundance (family Clostridiaceae1 id.1869)	TRUE	reported	igd	20.6272
10	43270264	-0.180969	0.0390911	3.81e-06	14306	ebi-a-GCST90016931	rs2795528	G	A	NA	Gut microbiota abundance (family Clostridiaceae1 id.1869)	TRUE	reported	igd	21.4315
16	87710690	0.0967773	0.0217471	8.24e-06	14306	ebi-a-GCST90016931	rs56188186	A	G	NA	Gut microbiota abundance (family Clostridiaceae1 id.1869)	TRUE	reported	igd	19.8036
22	47806774	0.0533035	0.0119011	7.9e-06	14306	ebi-a-GCST90016931	rs881532	G	A	NA	Gut microbiota abundance (family Clostridiaceae1 id.1869)	TRUE	reported	igd	20.0603
2	60484909	-0.197786	0.0410495	5.97e-07	14306	ebi-a-GCST90016958	rs6545794	A	G	NA	Gut microbiota abundance (family Victivallaceae id.2255)	TRUE	reported	igd	23.2154
2	2649472	-0.123489	0.0266695	3.24e-06	14306	ebi-a-GCST90016958	rs67832247	C	T	NA	Gut microbiota abundance (family Victivallaceae id.2255)	TRUE	reported	igd	21.4401
2	31211657	0.145501	0.0300007	3.08e-06	14306	ebi-a-GCST90016958	rs61702987	T	C	NA	Gut microbiota abundance (family Victivallaceae id.2255)	TRUE	reported	igd	23.5217
3	9968555	-0.134158	0.0301427	8.19e-06	14306	ebi-a-GCST90016958	rs7627405	C	T	NA	Gut microbiota abundance (family Victivallaceae id.2255)	TRUE	reported	igd	19.8093
5	94692439	-0.126643	0.0257111	1.03e-06	14306	ebi-a-GCST90016958	rs2546105	T	A	NA	Gut microbiota abundance (family Victivallaceae id.2255)	TRUE	reported	igd	24.2617
7	146808977	0.127099	0.025656	7.49e-07	14306	ebi-a-GCST90016958	rs11764871	G	T	NA	Gut microbiota abundance (family Victivallaceae id.2255)	TRUE	reported	igd	24.5418
7	57589803	-0.124197	0.0257026	1.57e-06	14306	ebi-a-GCST90016958	rs2944282	T	C	NA	Gut microbiota abundance (family Victivallaceae id.2255)	TRUE	reported	igd	23.349
9	94128796	0.164855	0.0375128	9.6e-06	14306	ebi-a-GCST90016958	rs7860510	G	C	NA	Gut microbiota abundance (family Victivallaceae id.2255)	TRUE	reported	igd	19.3128
9	111086170	-0.246101	0.0483077	2.7e-07	14306	ebi-a-GCST90016958	rs62570196	C	T	NA	Gut microbiota abundance (family Victivallaceae id.2255)	TRUE	reported	igd	25.9534
10	95286954	0.148942	0.0318366	2.83e-06	14306	ebi-a-GCST90016958	rs7077363	G	A	NA	Gut microbiota abundance (family Victivallaceae id.2255)	TRUE	reported	igd	21.8867
11	9316730	-0.152918	0.0288525	1.54e-07	14306	ebi-a-GCST90016958	rs4396289	C	T	NA	Gut microbiota abundance (family Victivallaceae id.2255)	TRUE	reported	igd	28.0899
12	102525047	0.101088	0.0225594	6.4e-06	14306	ebi-a-GCST90016958	rs7314815	G	A	NA	Gut microbiota abundance (family Victivallaceae id.2255)	TRUE	reported	igd	20.0791
12	131103256	-0.186945	0.0418412	6.25e-06	14306	ebi-a-GCST90016958	rs34962571	A	C	NA	Gut microbiota abundance (family Victivallaceae id.2255)	TRUE	reported	igd	19.9627
19	711637	-0.160034	0.0349472	4.08e-06	14306	ebi-a-GCST90016958	rs11671100	A	C	NA	Gut microbiota abundance (family Victivallaceae id.2255)	TRUE	reported	igd	20.9701
1	68664315	-0.127185	0.0281887	6.55e-06	14306	ebi-a-GCST90016987	rs12031543	T	C	NA	Gut microbiota abundance (genus Desulfovibrio id.3173)	TRUE	reported	igd	20.3574
2	198089911	0.109402	0.0226964	1.79e-06	14306	ebi-a-GCST90016987	rs16863365	A	G	NA	Gut microbiota abundance (genus Desulfovibrio id.3173)	TRUE	reported	igd	23.2347
3	67478973	0.119141	0.0250891	3.79e-06	14306	ebi-a-GCST90016987	rs13066142	G	A	NA	Gut microbiota abundance (genus Desulfovibrio id.3173)	TRUE	reported	igd	22.5503
5	52633741	0.0854927	0.0172749	8.55e-07	14306	ebi-a-GCST90016987	rs2456226	A	C	NA	Gut microbiota abundance (genus Desulfovibrio id.3173)	TRUE	reported	igd	24.4922
5	139410687	0.0770979	0.0169735	4.94e-06	14306	ebi-a-GCST90016987	rs6580353	T	C	NA	Gut microbiota abundance (genus Desulfovibrio id.3173)	TRUE	reported	igd	20.632
8	105462047	-0.0811971	0.0174234	2.42e-06	14306	ebi-a-GCST90016987	rs2853179	T	C	NA	Gut microbiota abundance (genus Desulfovibrio id.3173)	TRUE	reported	igd	21.7178
8	57972916	-0.106594	0.0239337	8.3e-06	14306	ebi-a-GCST90016987	rs72647089	T	G	NA	Gut microbiota abundance (genus Desulfovibrio id.3173)	TRUE	reported	igd	19.8356
10	130170270	0.0654931	0.0148681	9.14e-06	14306	ebi-a-GCST90016987	rs2032031	G	A	NA	Gut microbiota abundance (genus Desulfovibrio id.3173)	TRUE	reported	igd	19.4035
13	64264446	-0.154496	0.0339396	6.65e-06	14306	ebi-a-GCST90016987	rs2590913	A	G	NA	Gut microbiota abundance (genus Desulfovibrio id.3173)	TRUE	reported	igd	20.7215
14	97116904	0.0691756	0.0147285	2.7e-06	14306	ebi-a-GCST90016987	rs11160353	A	T	NA	Gut microbiota abundance (genus Desulfovibrio id.3173)	TRUE	reported	igd	22.0592
18	13447995	-0.212582	0.0470044	5.64e-06	14306	ebi-a-GCST90016987	rs4797774	A	G	NA	Gut microbiota abundance (genus Desulfovibrio id.3173)	TRUE	reported	igd	20.4539
1	247145690	-0.10309	0.0212861	1.49e-06	14306	ebi-a-GCST90016965	rs4506496	A	G	NA	Gut microbiota abundance (genus Anaerofilum id.2053)	TRUE	reported	igd	23.4553
2	76698142	0.0903417	0.0200239	7.24e-06	14306	ebi-a-GCST90016965	rs17012738	T	G	NA	Gut microbiota abundance (genus Anaerofilum id.2053)	TRUE	reported	igd	20.3554
2	191139151	0.182586	0.0357284	3.75e-07	14306	ebi-a-GCST90016965	rs79598899	C	T	NA	Gut microbiota abundance (genus Anaerofilum id.2053)	TRUE	reported	igd	26.1161
2	3838940	0.0923834	0.0202157	5.54e-06	14306	ebi-a-GCST90016965	rs1563175	A	C	NA	Gut microbiota abundance (genus Anaerofilum id.2053)	TRUE	reported	igd	20.8838
3	129686434	0.10076	0.0202902	6.83e-07	14306	ebi-a-GCST90016965	rs712981	A	C	NA	Gut microbiota abundance (genus Anaerofilum id.2053)	TRUE	reported	igd	24.6606
9	104339812	-0.1364	0.0302372	8.04e-06	14306	ebi-a-GCST90016965	rs9299345	T	C	NA	Gut microbiota abundance (genus Anaerofilum id.2053)	TRUE	reported	igd	20.3491
10	125294406	-0.193107	0.0411187	1.57e-06	14306	ebi-a-GCST90016965	rs17105491	G	C	NA	Gut microbiota abundance (genus Anaerofilum id.2053)	TRUE	reported	igd	22.0555
11	1051715	0.0953524	0.02006	2.23e-06	14306	ebi-a-GCST90016965	rs10794359	C	T	NA	Gut microbiota abundance (genus Anaerofilum id.2053)	TRUE	reported	igd	22.5944
12	67167461	0.146775	0.0326594	9.81e-06	14306	ebi-a-GCST90016965	rs4244069	A	G	NA	Gut microbiota abundance (genus Anaerofilum id.2053)	TRUE	reported	igd	20.197
12	117811409	-0.113003	0.02204	2.64e-07	14306	ebi-a-GCST90016965	rs816292	T	C	NA	Gut microbiota abundance (genus Anaerofilum id.2053)	TRUE	reported	igd	26.288
14	30991358	-0.126337	0.0268919	2.86e-06	14306	ebi-a-GCST90016965	rs17096874	C	T	NA	Gut microbiota abundance (genus Anaerofilum id.2053)	TRUE	reported	igd	22.0708
17	6450532	0.132603	0.0289802	6.56e-06	14306	ebi-a-GCST90016965	rs356049	G	A	NA	Gut microbiota abundance (genus Anaerofilum id.2053)	TRUE	reported	igd	20.9365
2	49906864	0.0577763	0.0117388	8.88e-07	14306	ebi-a-GCST90017093	rs4567981	T	A	NA	Gut microbiota abundance (order Bifidobacteriales id.432)	TRUE	reported	igd	24.2243
2	137603404	0.0637133	0.0144305	8.8e-06	14306	ebi-a-GCST90017093	rs10496759	G	C	NA	Gut microbiota abundance (order Bifidobacteriales id.432)	TRUE	reported	igd	19.4938
2	136616754	-0.11707	0.0126703	5.94e-20	14306	ebi-a-GCST90017093	rs182549	T	C	NA	Gut microbiota abundance (order Bifidobacteriales id.432)	TRUE	reported	igd	85.3724
2	192878532	0.0584045	0.0122081	1.57e-06	14306	ebi-a-GCST90017093	rs13020688	G	A	NA	Gut microbiota abundance (order Bifidobacteriales id.432)	TRUE	reported	igd	22.8874
4	1517826	0.053673	0.0120586	8.66e-06	14306	ebi-a-GCST90017093	rs55888705	A	G	NA	Gut microbiota abundance (order Bifidobacteriales id.432)	TRUE	reported	igd	19.8115
4	161211924	0.0562	0.0126395	7.24e-06	14306	ebi-a-GCST90017093	rs10857328	T	A	NA	Gut microbiota abundance (order Bifidobacteriales id.432)	TRUE	reported	igd	19.7703
5	142793467	-0.0942612	0.0208421	4.85e-06	14306	ebi-a-GCST90017093	rs73797465	T	G	NA	Gut microbiota abundance (order Bifidobacteriales id.432)	TRUE	reported	igd	20.4542
5	521096	0.0569873	0.0116907	1.15e-06	14306	ebi-a-GCST90017093	rs4957061	T	C	NA	Gut microbiota abundance (order Bifidobacteriales id.432)	TRUE	reported	igd	23.7616
5	169748189	-0.0892981	0.0183177	1.04e-06	14306	ebi-a-GCST90017093	rs76671854	C	G	NA	Gut microbiota abundance (order Bifidobacteriales id.432)	TRUE	reported	igd	23.7653
6	14617591	0.0553965	0.0120669	3.82e-06	14306	ebi-a-GCST90017093	rs857444	C	T	NA	Gut microbiota abundance (order Bifidobacteriales id.432)	TRUE	reported	igd	21.0753
6	97406220	-0.0914312	0.0202604	7.28e-06	14306	ebi-a-GCST90017093	rs6899771	A	G	NA	Gut microbiota abundance (order Bifidobacteriales id.432)	TRUE	reported	igd	20.3654
11	13098051	0.0537537	0.0123746	9.95e-06	14306	ebi-a-GCST90017093	rs10831953	G	A	NA	Gut microbiota abundance (order Bifidobacteriales id.432)	TRUE	reported	igd	18.8692
12	20378911	-0.0613031	0.0128844	2.28e-06	14306	ebi-a-GCST90017093	rs10841473	G	C	NA	Gut microbiota abundance (order Bifidobacteriales id.432)	TRUE	reported	igd	22.6379
13	112859829	0.110676	0.0200996	1.74e-08	14306	ebi-a-GCST90017093	rs7322849	T	C	NA	Gut microbiota abundance (order Bifidobacteriales id.432)	TRUE	reported	igd	30.3202
15	92463303	-0.0551726	0.0124655	6.87e-06	14306	ebi-a-GCST90017093	rs7174549	T	C	NA	Gut microbiota abundance (order Bifidobacteriales id.432)	TRUE	reported	igd	19.5897
16	898055	0.0810099	0.019073	8.53e-06	14306	ebi-a-GCST90017093	rs12446429	T	C	NA	Gut microbiota abundance (order Bifidobacteriales id.432)	TRUE	reported	igd	18.0401
17	72897722	-0.0632518	0.013817	5.37e-06	14306	ebi-a-GCST90017093	rs540489	T	G	NA	Gut microbiota abundance (order Bifidobacteriales id.432)	TRUE	reported	igd	20.9565
18	4304187	-0.0728589	0.0164821	6e-06	14306	ebi-a-GCST90017093	rs677208	C	G	NA	Gut microbiota abundance (order Bifidobacteriales id.432)	TRUE	reported	igd	19.5407
4	40707798	0.05695	0.0126502	6.8e-06	14306	ebi-a-GCST90017058	rs7441445	T	C	NA	Gut microbiota abundance (genus Ruminococcaceae UCG010 id.11367)	TRUE	reported	igd	20.2671
4	31057482	-0.166211	0.0367938	6.43e-06	14306	ebi-a-GCST90017058	rs73218807	G	A	NA	Gut microbiota abundance (genus Ruminococcaceae UCG010 id.11367)	TRUE	reported	igd	20.4066
6	104728618	0.0592304	0.0125917	2.85e-06	14306	ebi-a-GCST90017058	rs2820282	C	A	NA	Gut microbiota abundance (genus Ruminococcaceae UCG010 id.11367)	TRUE	reported	igd	22.1269
7	16349864	-0.0585718	0.0124994	2.84e-06	14306	ebi-a-GCST90017058	rs6958419	C	T	NA	Gut microbiota abundance (genus Ruminococcaceae UCG010 id.11367)	TRUE	reported	igd	21.9583
9	135968557	-0.0588161	0.0124671	2.37e-06	14306	ebi-a-GCST90017058	rs682403	A	G	NA	Gut microbiota abundance (genus Ruminococcaceae UCG010 id.11367)	TRUE	reported	igd	22.2567
11	130676996	0.0631351	0.0137953	4.99e-06	14306	ebi-a-GCST90017058	rs7935775	T	A	NA	Gut microbiota abundance (genus Ruminococcaceae UCG010 id.11367)	TRUE	reported	igd	20.945
15	36607072	-0.0693743	0.0147926	3.21e-06	14306	ebi-a-GCST90017058	rs35506912	G	C	NA	Gut microbiota abundance (genus Ruminococcaceae UCG010 id.11367)	TRUE	reported	igd	21.9942
16	5233941	-0.0670855	0.0144415	4.87e-06	14306	ebi-a-GCST90017058	rs12597105	A	G	NA	Gut microbiota abundance (genus Ruminococcaceae UCG010 id.11367)	TRUE	reported	igd	21.5791
2	116724915	0.0888472	0.0179655	9.54e-06	14306	ebi-a-GCST90016913	rs13421739	C	G	NA	Gut microbiota abundance (class Clostridia id.1859)	TRUE	reported	igd	24.4573
2	231676041	0.0794173	0.0182427	9.89e-06	14306	ebi-a-GCST90016913	rs10209007	G	C	NA	Gut microbiota abundance (class Clostridia id.1859)	TRUE	reported	igd	18.9519
3	131371980	0.0698882	0.0156319	8.4e-06	14306	ebi-a-GCST90016913	rs76767978	G	A	NA	Gut microbiota abundance (class Clostridia id.1859)	TRUE	reported	igd	19.9887
3	89268714	-0.0592279	0.0134556	9.36e-06	14306	ebi-a-GCST90016913	rs6797343	T	G	NA	Gut microbiota abundance (class Clostridia id.1859)	TRUE	reported	igd	19.3752
4	7420184	0.0529097	0.011818	8.78e-06	14306	ebi-a-GCST90016913	rs13105690	C	T	NA	Gut microbiota abundance (class Clostridia id.1859)	TRUE	reported	igd	20.0439
4	161507301	-0.0739995	0.0150815	9.65e-07	14306	ebi-a-GCST90016913	rs6814436	C	T	NA	Gut microbiota abundance (class Clostridia id.1859)	TRUE	reported	igd	24.0751
4	152131744	-0.103803	0.0210883	4.02e-07	14306	ebi-a-GCST90016913	rs6815608	C	T	NA	Gut microbiota abundance (class Clostridia id.1859)	TRUE	reported	igd	24.2291
5	105060362	-0.0547202	0.0127338	8.72e-06	14306	ebi-a-GCST90016913	rs1842454	G	A	NA	Gut microbiota abundance (class Clostridia id.1859)	TRUE	reported	igd	18.4663
5	149077788	-0.0511937	0.0109569	3.37e-06	14306	ebi-a-GCST90016913	rs13179700	C	T	NA	Gut microbiota abundance (class Clostridia id.1859)	TRUE	reported	igd	21.8302
5	35770550	0.0866169	0.0190393	8.24e-06	14306	ebi-a-GCST90016913	rs72738886	T	C	NA	Gut microbiota abundance (class Clostridia id.1859)	TRUE	reported	igd	20.6968
6	12397187	0.0947036	0.0225117	7.53e-06	14306	ebi-a-GCST90016913	rs76860606	C	G	NA	Gut microbiota abundance (class Clostridia id.1859)	TRUE	reported	igd	17.6977
6	163743050	0.0524406	0.0116115	6.53e-06	14306	ebi-a-GCST90016913	rs6934062	G	C	NA	Gut microbiota abundance (class Clostridia id.1859)	TRUE	reported	igd	20.3966
12	5942519	-0.052659	0.0113858	3.24e-06	14306	ebi-a-GCST90016913	rs10774377	G	A	NA	Gut microbiota abundance (class Clostridia id.1859)	TRUE	reported	igd	21.3904
14	52494072	-0.0724037	0.0153105	4.52e-06	14306	ebi-a-GCST90016913	rs2273429	A	G	NA	Gut microbiota abundance (class Clostridia id.1859)	TRUE	reported	igd	22.3637
18	48792829	-0.0581025	0.0120557	1.34e-06	14306	ebi-a-GCST90016913	rs72915163	T	C	NA	Gut microbiota abundance (class Clostridia id.1859)	TRUE	reported	igd	23.2276
20	50803760	-0.0963981	0.0212007	9.04e-06	14306	ebi-a-GCST90016913	rs7269302	A	T	NA	Gut microbiota abundance (class Clostridia id.1859)	TRUE	reported	igd	20.6746
21	18567802	-0.255639	0.0508787	8.78e-07	14306	ebi-a-GCST90016913	rs992074	T	C	NA	Gut microbiota abundance (class Clostridia id.1859)	TRUE	reported	igd	25.2454
21	40703251	0.0641008	0.0127404	3.81e-07	14306	ebi-a-GCST90016913	rs112334273	G	A	NA	Gut microbiota abundance (class Clostridia id.1859)	TRUE	reported	igd	25.314
1	69444163	-0.0953084	0.0210752	5.23e-06	14306	ebi-a-GCST90016960	rs6664405	T	C	NA	Gut microbiota abundance (genus Adlercreutzia id.812)	TRUE	reported	igd	20.4512
1	201061818	-0.0922959	0.0192121	1.4e-06	14306	ebi-a-GCST90016960	rs2147798	G	C	NA	Gut microbiota abundance (genus Adlercreutzia id.812)	TRUE	reported	igd	23.0789
3	105355971	-0.0699243	0.0158036	9.61e-06	14306	ebi-a-GCST90016960	rs55719207	G	A	NA	Gut microbiota abundance (genus Adlercreutzia id.812)	TRUE	reported	igd	19.5769
4	171281359	0.083381	0.0168901	9.77e-07	14306	ebi-a-GCST90016960	rs7680684	T	C	NA	Gut microbiota abundance (genus Adlercreutzia id.812)	TRUE	reported	igd	24.3708
5	94059857	-0.11324	0.0232586	1.57e-06	14306	ebi-a-GCST90016960	rs80078995	A	T	NA	Gut microbiota abundance (genus Adlercreutzia id.812)	TRUE	reported	igd	23.7046
5	31991834	-0.104884	0.0234695	4.41e-06	14306	ebi-a-GCST90016960	rs12522517	A	T	NA	Gut microbiota abundance (genus Adlercreutzia id.812)	TRUE	reported	igd	19.9715
6	123909083	-0.0734512	0.0155789	2.54e-06	14306	ebi-a-GCST90016960	rs9490822	C	T	NA	Gut microbiota abundance (genus Adlercreutzia id.812)	TRUE	reported	igd	22.2292
7	48844151	0.143237	0.0311654	4.81e-06	14306	ebi-a-GCST90016960	rs13231526	C	A	NA	Gut microbiota abundance (genus Adlercreutzia id.812)	TRUE	reported	igd	21.1235
10	135204950	-0.112758	0.0255994	6.36e-06	14306	ebi-a-GCST90016960	rs1046175	G	C	NA	Gut microbiota abundance (genus Adlercreutzia id.812)	TRUE	reported	igd	19.4015
11	98386085	-0.102524	0.0234834	9.74e-06	14306	ebi-a-GCST90016960	rs11604400	C	T	NA	Gut microbiota abundance (genus Adlercreutzia id.812)	TRUE	reported	igd	19.0603
17	48864179	-0.0749219	0.016833	8.22e-06	14306	ebi-a-GCST90016960	rs9915817	C	T	NA	Gut microbiota abundance (genus Adlercreutzia id.812)	TRUE	reported	igd	19.8105
18	75009770	-0.119225	0.0251081	2.05e-06	14306	ebi-a-GCST90016960	rs2717140	C	T	NA	Gut microbiota abundance (genus Adlercreutzia id.812)	TRUE	reported	igd	22.5479
1	118425334	-0.0553339	0.0120621	4.91e-06	14306	ebi-a-GCST90017021	rs9919338	G	C	NA	Gut microbiota abundance (genus Lachnospiraceae FCS020 group id.11314)	TRUE	reported	igd	21.0444
1	35328576	0.106101	0.0222904	2.15e-06	14306	ebi-a-GCST90017021	rs12078956	C	G	NA	Gut microbiota abundance (genus Lachnospiraceae FCS020 group id.11314)	TRUE	reported	igd	22.657
2	53946431	-0.116881	0.0246589	1.63e-06	14306	ebi-a-GCST90017021	rs72793667	A	G	NA	Gut microbiota abundance (genus Lachnospiraceae FCS020 group id.11314)	TRUE	reported	igd	22.4668
3	165996415	-0.0564927	0.0121736	3.92e-06	14306	ebi-a-GCST90017021	rs2862811	C	T	NA	Gut microbiota abundance (genus Lachnospiraceae FCS020 group id.11314)	TRUE	reported	igd	21.5351
4	165786478	-0.055381	0.0123659	7.47e-06	14306	ebi-a-GCST90017021	rs9308097	G	A	NA	Gut microbiota abundance (genus Lachnospiraceae FCS020 group id.11314)	TRUE	reported	igd	20.0572
4	166588085	-0.0666305	0.0141577	5.21e-06	14306	ebi-a-GCST90017021	rs2322265	C	T	NA	Gut microbiota abundance (genus Lachnospiraceae FCS020 group id.11314)	TRUE	reported	igd	22.1493
5	109403564	-0.108906	0.0242055	2.55e-06	14306	ebi-a-GCST90017021	rs113859143	G	C	NA	Gut microbiota abundance (genus Lachnospiraceae FCS020 group id.11314)	TRUE	reported	igd	20.243
6	71966268	0.0604208	0.0135965	8.98e-06	14306	ebi-a-GCST90017021	rs4452603	T	G	NA	Gut microbiota abundance (genus Lachnospiraceae FCS020 group id.11314)	TRUE	reported	igd	19.7478
8	121244406	-0.0568869	0.0121152	3.06e-06	14306	ebi-a-GCST90017021	rs10093861	G	A	NA	Gut microbiota abundance (genus Lachnospiraceae FCS020 group id.11314)	TRUE	reported	igd	22.0477
10	65563647	-0.0550587	0.0121847	6.55e-06	14306	ebi-a-GCST90017021	rs3999074	G	T	NA	Gut microbiota abundance (genus Lachnospiraceae FCS020 group id.11314)	TRUE	reported	igd	20.4184
10	44346094	-0.105963	0.0232501	5.6e-06	14306	ebi-a-GCST90017021	rs1254846	A	G	NA	Gut microbiota abundance (genus Lachnospiraceae FCS020 group id.11314)	TRUE	reported	igd	20.7711
11	3248876	-0.190615	0.0414403	2.62e-06	14306	ebi-a-GCST90017021	rs35035870	T	C	NA	Gut microbiota abundance (genus Lachnospiraceae FCS020 group id.11314)	TRUE	reported	igd	21.1577
13	40419314	-0.062804	0.0130744	1.39e-06	14306	ebi-a-GCST90017021	rs9788306	C	T	NA	Gut microbiota abundance (genus Lachnospiraceae FCS020 group id.11314)	TRUE	reported	igd	23.0744
16	23631307	0.125481	0.0259008	3.15e-06	14306	ebi-a-GCST90017021	rs369444	C	G	NA	Gut microbiota abundance (genus Lachnospiraceae FCS020 group id.11314)	TRUE	reported	igd	23.4709
19	17865305	0.200628	0.0449372	1.58e-06	14306	ebi-a-GCST90017021	rs1363769	C	T	NA	Gut microbiota abundance (genus Lachnospiraceae FCS020 group id.11314)	TRUE	reported	igd	19.9329
19	2571232	0.0679483	0.0133496	3.72e-07	14306	ebi-a-GCST90017021	rs7249113	G	A	NA	Gut microbiota abundance (genus Lachnospiraceae FCS020 group id.11314)	TRUE	reported	igd	25.9072
1	90818872	-0.117029	0.0243085	1.4e-06	14306	ebi-a-GCST90017027	rs10801803	G	A	NA	Gut microbiota abundance (genus Lachnospiraceae UCG008 id.11328)	TRUE	reported	igd	23.1777
2	228100140	0.102292	0.0212319	1.59e-06	14306	ebi-a-GCST90017027	rs62277846	C	T	NA	Gut microbiota abundance (genus Lachnospiraceae UCG008 id.11328)	TRUE	reported	igd	23.2116
2	168628871	-0.0798769	0.0168846	2.29e-06	14306	ebi-a-GCST90017027	rs13024781	T	C	NA	Gut microbiota abundance (genus Lachnospiraceae UCG008 id.11328)	TRUE	reported	igd	22.38
3	100496680	-0.121162	0.0233467	2.41e-07	14306	ebi-a-GCST90017027	rs9873555	G	C	NA	Gut microbiota abundance (genus Lachnospiraceae UCG008 id.11328)	TRUE	reported	igd	26.9328
4	114220647	-0.0845848	0.0170693	7.68e-07	14306	ebi-a-GCST90017027	rs67078837	T	C	NA	Gut microbiota abundance (genus Lachnospiraceae UCG008 id.11328)	TRUE	reported	igd	24.5558
6	81214803	-0.110443	0.0235801	2.86e-06	14306	ebi-a-GCST90017027	rs57091572	A	G	NA	Gut microbiota abundance (genus Lachnospiraceae UCG008 id.11328)	TRUE	reported	igd	21.9374
8	23071054	0.0886512	0.0199045	6.92e-06	14306	ebi-a-GCST90017027	rs57254474	G	A	NA	Gut microbiota abundance (genus Lachnospiraceae UCG008 id.11328)	TRUE	reported	igd	19.8366
11	74391775	-0.0974344	0.0181279	9.35e-08	14306	ebi-a-GCST90017027	rs10793103	T	C	NA	Gut microbiota abundance (genus Lachnospiraceae UCG008 id.11328)	TRUE	reported	igd	28.8888
11	19572557	-0.0973842	0.0194791	7.69e-07	14306	ebi-a-GCST90017027	rs10741777	T	C	NA	Gut microbiota abundance (genus Lachnospiraceae UCG008 id.11328)	TRUE	reported	igd	24.9942
12	129539818	0.179838	0.0393797	6.34e-06	14306	ebi-a-GCST90017027	rs61944774	A	G	NA	Gut microbiota abundance (genus Lachnospiraceae UCG008 id.11328)	TRUE	reported	igd	20.8554
15	31697284	0.136523	0.0303128	9.83e-06	14306	ebi-a-GCST90017027	rs75356640	G	A	NA	Gut microbiota abundance (genus Lachnospiraceae UCG008 id.11328)	TRUE	reported	igd	20.2843
16	84992314	0.112064	0.0228369	1.81e-06	14306	ebi-a-GCST90017027	rs955844	A	C	NA	Gut microbiota abundance (genus Lachnospiraceae UCG008 id.11328)	TRUE	reported	igd	24.0801
1	230523039	-0.0896103	0.0186432	1.27e-06	14306	ebi-a-GCST90016919	rs16851659	G	C	NA	Gut microbiota abundance (class Melainabacteria id.1589)	TRUE	reported	igd	23.1033
3	14306949	-0.159735	0.0292553	5.36e-08	14306	ebi-a-GCST90016919	rs9864379	T	C	NA	Gut microbiota abundance (class Melainabacteria id.1589)	TRUE	reported	igd	29.812
7	20010624	0.166216	0.0355728	2.87e-06	14306	ebi-a-GCST90016919	rs73074665	A	T	NA	Gut microbiota abundance (class Melainabacteria id.1589)	TRUE	reported	igd	21.8328
9	122046549	-0.123968	0.0278958	7.11e-06	14306	ebi-a-GCST90016919	rs1221147	A	T	NA	Gut microbiota abundance (class Melainabacteria id.1589)	TRUE	reported	igd	19.7488
9	115975389	0.0896187	0.0185106	1.48e-06	14306	ebi-a-GCST90016919	rs4129395	G	A	NA	Gut microbiota abundance (class Melainabacteria id.1589)	TRUE	reported	igd	23.4399
9	26184578	-0.0814624	0.0184409	9.96e-06	14306	ebi-a-GCST90016919	rs10738747	A	G	NA	Gut microbiota abundance (class Melainabacteria id.1589)	TRUE	reported	igd	19.5142
9	24648997	-0.205352	0.0454982	8.06e-06	14306	ebi-a-GCST90016919	rs113884518	T	C	NA	Gut microbiota abundance (class Melainabacteria id.1589)	TRUE	reported	igd	20.3709
11	2937631	0.083758	0.0185796	8.2e-06	14306	ebi-a-GCST90016919	rs367480	A	G	NA	Gut microbiota abundance (class Melainabacteria id.1589)	TRUE	reported	igd	20.3226
14	107061448	-0.0861928	0.0193381	8.67e-06	14306	ebi-a-GCST90016919	rs10148250	A	G	NA	Gut microbiota abundance (class Melainabacteria id.1589)	TRUE	reported	igd	19.8662
15	100747683	0.226722	0.0487841	3.29e-06	14306	ebi-a-GCST90016919	rs79790072	T	C	NA	Gut microbiota abundance (class Melainabacteria id.1589)	TRUE	reported	igd	21.5989
16	80493705	0.0989487	0.0196972	6.03e-07	14306	ebi-a-GCST90016919	rs11150282	T	C	NA	Gut microbiota abundance (class Melainabacteria id.1589)	TRUE	reported	igd	25.2355
17	53906328	0.214848	0.0470878	6.69e-06	14306	ebi-a-GCST90016919	rs28678345	T	C	NA	Gut microbiota abundance (class Melainabacteria id.1589)	TRUE	reported	igd	20.8183
18	1008278	-0.103539	0.0234287	6.85e-06	14306	ebi-a-GCST90016919	rs789069	A	C	NA	Gut microbiota abundance (class Melainabacteria id.1589)	TRUE	reported	igd	19.5304
2	195739311	0.0930178	0.0202658	1.72e-06	14306	ebi-a-GCST90016981	rs73052258	G	A	NA	Gut microbiota abundance (genus Collinsella id.815)	TRUE	reported	igd	21.0671
4	149818294	-0.108908	0.0240522	6.14e-06	14306	ebi-a-GCST90016981	rs75672793	A	G	NA	Gut microbiota abundance (genus Collinsella id.815)	TRUE	reported	igd	20.5026
7	24465024	-0.0540309	0.0120324	6.78e-06	14306	ebi-a-GCST90016981	rs62448871	C	A	NA	Gut microbiota abundance (genus Collinsella id.815)	TRUE	reported	igd	20.1641
10	8589813	-0.0537947	0.0120548	9.38e-06	14306	ebi-a-GCST90016981	rs11597285	G	T	NA	Gut microbiota abundance (genus Collinsella id.815)	TRUE	reported	igd	19.914
11	107123199	0.0537401	0.0118848	6.52e-06	14306	ebi-a-GCST90016981	rs10890671	C	T	NA	Gut microbiota abundance (genus Collinsella id.815)	TRUE	reported	igd	20.4462
13	68610061	0.09597	0.0197312	8.79e-07	14306	ebi-a-GCST90016981	rs9541268	C	A	NA	Gut microbiota abundance (genus Collinsella id.815)	TRUE	reported	igd	23.6572
15	50026113	0.0668866	0.0149773	9.15e-06	14306	ebi-a-GCST90016981	rs59414781	C	G	NA	Gut microbiota abundance (genus Collinsella id.815)	TRUE	reported	igd	19.944
16	77283458	-0.0563759	0.0127019	8.23e-06	14306	ebi-a-GCST90016981	rs12921100	T	A	NA	Gut microbiota abundance (genus Collinsella id.815)	TRUE	reported	igd	19.6992
17	47529492	0.0567751	0.011945	2.22e-06	14306	ebi-a-GCST90016981	rs2671662	G	C	NA	Gut microbiota abundance (genus Collinsella id.815)	TRUE	reported	igd	22.5914
19	56526640	-0.104264	0.0235841	7.1e-06	14306	ebi-a-GCST90016981	rs149807560	C	A	NA	Gut microbiota abundance (genus Collinsella id.815)	TRUE	reported	igd	19.5448
19	31760841	-0.0722307	0.01616	6.78e-06	14306	ebi-a-GCST90016981	rs1496626	T	C	NA	Gut microbiota abundance (genus Collinsella id.815)	TRUE	reported	igd	19.9784
21	29355467	0.0786551	0.0168217	2.42e-06	14306	ebi-a-GCST90016981	rs2103510	G	A	NA	Gut microbiota abundance (genus Collinsella id.815)	TRUE	reported	igd	21.8632
2	116724915	0.0943944	0.0179641	1.95e-06	14306	ebi-a-GCST90017114	rs13421739	C	G	NA	Gut microbiota abundance (phylum Firmicutes id.1672)	TRUE	reported	igd	27.611
2	231678413	0.0897349	0.0182532	6.75e-07	14306	ebi-a-GCST90017114	rs3792064	G	A	NA	Gut microbiota abundance (phylum Firmicutes id.1672)	TRUE	reported	igd	24.1682
2	80141964	0.0698446	0.0153935	8.05e-06	14306	ebi-a-GCST90017114	rs7573799	G	C	NA	Gut microbiota abundance (phylum Firmicutes id.1672)	TRUE	reported	igd	20.5869
4	161507301	-0.0680205	0.0150844	6.8e-06	14306	ebi-a-GCST90017114	rs6814436	C	T	NA	Gut microbiota abundance (phylum Firmicutes id.1672)	TRUE	reported	igd	20.334
4	171672038	0.0482656	0.0104823	4.05e-06	14306	ebi-a-GCST90017114	rs2332027	A	G	NA	Gut microbiota abundance (phylum Firmicutes id.1672)	TRUE	reported	igd	21.2013
4	152131744	-0.0935765	0.0210869	7.24e-06	14306	ebi-a-GCST90017114	rs6815608	C	T	NA	Gut microbiota abundance (phylum Firmicutes id.1672)	TRUE	reported	igd	19.6928
5	98020298	-0.0465802	0.0105075	8.57e-06	14306	ebi-a-GCST90017114	rs2547978	G	A	NA	Gut microbiota abundance (phylum Firmicutes id.1672)	TRUE	reported	igd	19.6519
5	35770550	0.0864609	0.0190398	7.68e-06	14306	ebi-a-GCST90017114	rs72738886	T	C	NA	Gut microbiota abundance (phylum Firmicutes id.1672)	TRUE	reported	igd	20.6212
9	116840801	-0.0525703	0.0116908	6.81e-06	14306	ebi-a-GCST90017114	rs12554342	G	C	NA	Gut microbiota abundance (phylum Firmicutes id.1672)	TRUE	reported	igd	20.2205
9	2801371	-0.186194	0.041051	8.67e-06	14306	ebi-a-GCST90017114	rs56199908	T	C	NA	Gut microbiota abundance (phylum Firmicutes id.1672)	TRUE	reported	igd	20.5723
10	39136170	-0.0480708	0.0105429	5.17e-06	14306	ebi-a-GCST90017114	rs36111799	C	T	NA	Gut microbiota abundance (phylum Firmicutes id.1672)	TRUE	reported	igd	20.7894
10	15054765	-0.0616007	0.0137936	5.79e-06	14306	ebi-a-GCST90017114	rs4750583	G	A	NA	Gut microbiota abundance (phylum Firmicutes id.1672)	TRUE	reported	igd	19.9442
10	13841631	-0.141357	0.0308303	5.12e-06	14306	ebi-a-GCST90017114	rs72771021	C	T	NA	Gut microbiota abundance (phylum Firmicutes id.1672)	TRUE	reported	igd	21.0222
12	97374875	0.0512732	0.0109226	2.82e-06	14306	ebi-a-GCST90017114	rs7975768	C	G	NA	Gut microbiota abundance (phylum Firmicutes id.1672)	TRUE	reported	igd	22.0358
14	52494072	-0.0702112	0.0153063	9.26e-06	14306	ebi-a-GCST90017114	rs2273429	A	G	NA	Gut microbiota abundance (phylum Firmicutes id.1672)	TRUE	reported	igd	21.0413
17	11780026	-0.0536457	0.0106294	4.95e-07	14306	ebi-a-GCST90017114	rs2009919	C	T	NA	Gut microbiota abundance (phylum Firmicutes id.1672)	TRUE	reported	igd	25.4714
18	29328305	-0.0647291	0.0146219	8.67e-06	14306	ebi-a-GCST90017114	rs8085381	A	G	NA	Gut microbiota abundance (phylum Firmicutes id.1672)	TRUE	reported	igd	19.5971
19	22899585	-0.0713033	0.0157424	4.73e-06	14306	ebi-a-GCST90017114	rs7247191	T	C	NA	Gut microbiota abundance (phylum Firmicutes id.1672)	TRUE	reported	igd	20.5153
20	54087963	0.0482086	0.0105	4.53e-06	14306	ebi-a-GCST90017114	rs3852931	T	C	NA	Gut microbiota abundance (phylum Firmicutes id.1672)	TRUE	reported	igd	21.08
21	18567802	-0.233491	0.050901	8.52e-06	14306	ebi-a-GCST90017114	rs992074	T	C	NA	Gut microbiota abundance (phylum Firmicutes id.1672)	TRUE	reported	igd	21.042
21	40703251	0.0627459	0.0127415	9.26e-07	14306	ebi-a-GCST90017114	rs112334273	G	A	NA	Gut microbiota abundance (phylum Firmicutes id.1672)	TRUE	reported	igd	24.251
2	19611953	0.182308	0.0382298	2.17e-06	14306	ebi-a-GCST90016992	rs114731706	T	G	NA	Gut microbiota abundance (genus Enterorhabdus id.820)	TRUE	reported	igd	22.7409
2	236439879	0.132988	0.0298306	5.88e-06	14306	ebi-a-GCST90016992	rs77655283	G	A	NA	Gut microbiota abundance (genus Enterorhabdus id.820)	TRUE	reported	igd	19.8747
4	127336602	0.0966008	0.0162677	3.06e-09	14306	ebi-a-GCST90016992	rs11098863	A	T	NA	Gut microbiota abundance (genus Enterorhabdus id.820)	TRUE	reported	igd	35.2622
6	37567189	0.0755513	0.0166263	5.7e-06	14306	ebi-a-GCST90016992	rs9470637	T	A	NA	Gut microbiota abundance (genus Enterorhabdus id.820)	TRUE	reported	igd	20.6487
7	89709883	0.0843291	0.0189864	8.9e-06	14306	ebi-a-GCST90016992	rs2051957	C	T	NA	Gut microbiota abundance (genus Enterorhabdus id.820)	TRUE	reported	igd	19.7274
8	113109756	0.132323	0.0293688	6.41e-06	14306	ebi-a-GCST90016992	rs10098492	T	C	NA	Gut microbiota abundance (genus Enterorhabdus id.820)	TRUE	reported	igd	20.3001
10	20280612	-0.0860019	0.0169148	5.24e-07	14306	ebi-a-GCST90016992	rs7923280	T	A	NA	Gut microbiota abundance (genus Enterorhabdus id.820)	TRUE	reported	igd	25.8513
11	62174193	-0.0980897	0.0208995	2.94e-06	14306	ebi-a-GCST90016992	rs3017103	G	A	NA	Gut microbiota abundance (genus Enterorhabdus id.820)	TRUE	reported	igd	22.028
12	69515102	0.26199	0.055123	4.85e-06	14306	ebi-a-GCST90016992	rs73331712	T	C	NA	Gut microbiota abundance (genus Enterorhabdus id.820)	TRUE	reported	igd	22.5894
2	63366962	0.169883	0.0315478	7.01e-08	14306	ebi-a-GCST90017074	rs149744580	A	G	NA	Gut microbiota abundance (genus Turicibacter id.2162)	TRUE	reported	igd	28.9976
5	95717619	0.131186	0.027197	2.55e-06	14306	ebi-a-GCST90017074	rs4869133	G	A	NA	Gut microbiota abundance (genus Turicibacter id.2162)	TRUE	reported	igd	23.2666
5	170048048	0.0710364	0.015343	3.46e-06	14306	ebi-a-GCST90017074	rs2221441	G	C	NA	Gut microbiota abundance (genus Turicibacter id.2162)	TRUE	reported	igd	21.4359
6	126111881	-0.120957	0.02683	5.32e-06	14306	ebi-a-GCST90017074	rs3734633	G	A	NA	Gut microbiota abundance (genus Turicibacter id.2162)	TRUE	reported	igd	20.3245
7	130972179	-0.115115	0.0240708	2.81e-06	14306	ebi-a-GCST90017074	rs55756211	T	C	NA	Gut microbiota abundance (genus Turicibacter id.2162)	TRUE	reported	igd	22.8709
8	26027842	0.0759019	0.0165764	5.63e-06	14306	ebi-a-GCST90017074	rs2952020	A	G	NA	Gut microbiota abundance (genus Turicibacter id.2162)	TRUE	reported	igd	20.9664
11	1681862	-0.0858591	0.0185778	4.14e-06	14306	ebi-a-GCST90017074	rs61265175	G	C	NA	Gut microbiota abundance (genus Turicibacter id.2162)	TRUE	reported	igd	21.3592
12	12242455	-0.104751	0.0226997	2.31e-06	14306	ebi-a-GCST90017074	rs11054680	T	C	NA	Gut microbiota abundance (genus Turicibacter id.2162)	TRUE	reported	igd	21.2949
15	92605098	-0.0710377	0.0155221	5.46e-06	14306	ebi-a-GCST90017074	rs4247078	G	C	NA	Gut microbiota abundance (genus Turicibacter id.2162)	TRUE	reported	igd	20.9448
16	10181248	0.0950891	0.0203433	3.27e-06	14306	ebi-a-GCST90017074	rs11649454	G	C	NA	Gut microbiota abundance (genus Turicibacter id.2162)	TRUE	reported	igd	21.8484
16	49826299	-0.0731428	0.0160172	5.77e-06	14306	ebi-a-GCST90017074	rs7199484	G	A	NA	Gut microbiota abundance (genus Turicibacter id.2162)	TRUE	reported	igd	20.8531
17	43117476	0.110861	0.0225598	8.67e-07	14306	ebi-a-GCST90017074	rs12603364	T	C	NA	Gut microbiota abundance (genus Turicibacter id.2162)	TRUE	reported	igd	24.1483
19	11864932	-0.111689	0.0248436	7.37e-06	14306	ebi-a-GCST90017074	rs11666533	C	T	NA	Gut microbiota abundance (genus Turicibacter id.2162)	TRUE	reported	igd	20.2112
21	36929643	-0.0959995	0.0208261	3.96e-06	14306	ebi-a-GCST90017074	rs2834977	T	C	NA	Gut microbiota abundance (genus Turicibacter id.2162)	TRUE	reported	igd	21.2482
1	8419420	0.160425	0.0360857	8.41e-06	14306	ebi-a-GCST90016979	rs6577484	G	A	NA	Gut microbiota abundance (genus Clostridium innocuum group id.14397)	TRUE	reported	igd	19.764
3	103025517	-0.108859	0.023425	3.49e-06	14306	ebi-a-GCST90016979	rs1948423	T	A	NA	Gut microbiota abundance (genus Clostridium innocuum group id.14397)	TRUE	reported	igd	21.5958
5	9368158	0.142664	0.0311021	8.62e-06	14306	ebi-a-GCST90016979	rs40656	C	T	NA	Gut microbiota abundance (genus Clostridium innocuum group id.14397)	TRUE	reported	igd	21.0402
5	71186626	-0.113424	0.0233137	1.12e-06	14306	ebi-a-GCST90016979	rs6890185	C	T	NA	Gut microbiota abundance (genus Clostridium innocuum group id.14397)	TRUE	reported	igd	23.6694
5	95717619	-0.180591	0.0409505	7.24e-06	14306	ebi-a-GCST90016979	rs4869133	G	A	NA	Gut microbiota abundance (genus Clostridium innocuum group id.14397)	TRUE	reported	igd	19.4479
5	113126539	-0.102648	0.0227508	7e-06	14306	ebi-a-GCST90016979	rs10074000	T	C	NA	Gut microbiota abundance (genus Clostridium innocuum group id.14397)	TRUE	reported	igd	20.3567
6	143718234	-0.126746	0.0274657	7.8e-06	14306	ebi-a-GCST90016979	rs71564433	T	A	NA	Gut microbiota abundance (genus Clostridium innocuum group id.14397)	TRUE	reported	igd	21.2955
12	30268485	0.0997048	0.0221926	8.92e-06	14306	ebi-a-GCST90016979	rs10506058	A	G	NA	Gut microbiota abundance (genus Clostridium innocuum group id.14397)	TRUE	reported	igd	20.1844
15	59704208	-0.114993	0.0257186	8.41e-06	14306	ebi-a-GCST90016979	rs77845139	A	G	NA	Gut microbiota abundance (genus Clostridium innocuum group id.14397)	TRUE	reported	igd	19.9916
18	6348227	0.14708	0.0320875	5.59e-06	14306	ebi-a-GCST90016979	rs61267978	T	C	NA	Gut microbiota abundance (genus Clostridium innocuum group id.14397)	TRUE	reported	igd	21.0105
18	69274308	-0.157938	0.034187	4.06e-06	14306	ebi-a-GCST90016979	rs1942371	G	A	NA	Gut microbiota abundance (genus Clostridium innocuum group id.14397)	TRUE	reported	igd	21.3428
1	116082909	0.0870025	0.019779	9.75e-06	14306	ebi-a-GCST90017003	rs143694765	T	C	NA	Gut microbiota abundance (genus Eubacterium rectale group id.14374)	TRUE	reported	igd	19.3488
1	170900221	-0.0622701	0.0140572	6.86e-06	14306	ebi-a-GCST90017003	rs3980709	A	T	NA	Gut microbiota abundance (genus Eubacterium rectale group id.14374)	TRUE	reported	igd	19.6228
1	234530370	0.0503179	0.0108389	3.53e-06	14306	ebi-a-GCST90017003	rs10797540	A	G	NA	Gut microbiota abundance (genus Eubacterium rectale group id.14374)	TRUE	reported	igd	21.5514
2	125553155	0.0528824	0.0109486	1.38e-06	14306	ebi-a-GCST90017003	rs314726	T	C	NA	Gut microbiota abundance (genus Eubacterium rectale group id.14374)	TRUE	reported	igd	23.3295
7	121281238	-0.0527827	0.0113464	4.21e-06	14306	ebi-a-GCST90017003	rs10248854	C	A	NA	Gut microbiota abundance (genus Eubacterium rectale group id.14374)	TRUE	reported	igd	21.6405
9	92013419	0.0536319	0.0120201	9.9e-06	14306	ebi-a-GCST90017003	rs62547233	A	G	NA	Gut microbiota abundance (genus Eubacterium rectale group id.14374)	TRUE	reported	igd	19.9081
9	129425745	-0.0576035	0.0130853	5.37e-06	14306	ebi-a-GCST90017003	rs59427698	A	G	NA	Gut microbiota abundance (genus Eubacterium rectale group id.14374)	TRUE	reported	igd	19.379
11	8129537	-0.129364	0.0289021	6.44e-06	14306	ebi-a-GCST90017003	rs2884897	A	G	NA	Gut microbiota abundance (genus Eubacterium rectale group id.14374)	TRUE	reported	igd	20.034
11	98523638	-0.0635522	0.0140072	6.22e-06	14306	ebi-a-GCST90017003	rs10892089	C	G	NA	Gut microbiota abundance (genus Eubacterium rectale group id.14374)	TRUE	reported	igd	20.5854
12	20066025	-0.113141	0.0243541	1.84e-06	14306	ebi-a-GCST90017003	rs117151453	G	C	NA	Gut microbiota abundance (genus Eubacterium rectale group id.14374)	TRUE	reported	igd	21.5822
15	93006765	-0.0901402	0.0174602	5.4e-07	14306	ebi-a-GCST90017003	rs35398954	A	G	NA	Gut microbiota abundance (genus Eubacterium rectale group id.14374)	TRUE	reported	igd	26.6525
18	37703874	-0.156596	0.0336234	4.1e-06	14306	ebi-a-GCST90017003	rs16960159	C	G	NA	Gut microbiota abundance (genus Eubacterium rectale group id.14374)	TRUE	reported	igd	21.6909
1	200418805	-0.0714773	0.0146647	9.22e-07	14306	ebi-a-GCST90016910	rs57872228	C	T	NA	Gut microbiota abundance (class Bacilli id.1673)	TRUE	reported	igd	23.7569
2	231723657	0.0476864	0.0108547	7.97e-06	14306	ebi-a-GCST90016910	rs1595463	C	A	NA	Gut microbiota abundance (class Bacilli id.1673)	TRUE	reported	igd	19.2998
3	4800550	-0.0554219	0.0114789	1.38e-06	14306	ebi-a-GCST90016910	rs1962325	G	C	NA	Gut microbiota abundance (class Bacilli id.1673)	TRUE	reported	igd	23.3111
3	94153993	0.156331	0.0325945	1.07e-06	14306	ebi-a-GCST90016910	rs76717940	T	A	NA	Gut microbiota abundance (class Bacilli id.1673)	TRUE	reported	igd	23.0039
3	184371224	0.0979154	0.0224074	8.46e-06	14306	ebi-a-GCST90016910	rs74663707	C	T	NA	Gut microbiota abundance (class Bacilli id.1673)	TRUE	reported	igd	19.095
3	64398863	0.0601035	0.0136407	9.53e-06	14306	ebi-a-GCST90016910	rs13068444	A	G	NA	Gut microbiota abundance (class Bacilli id.1673)	TRUE	reported	igd	19.4145
4	98049499	-0.0630747	0.0128717	1.96e-06	14306	ebi-a-GCST90016910	rs11730038	G	A	NA	Gut microbiota abundance (class Bacilli id.1673)	TRUE	reported	igd	24.0126
4	7431487	0.0535854	0.0116362	4.3e-06	14306	ebi-a-GCST90016910	rs4459992	T	C	NA	Gut microbiota abundance (class Bacilli id.1673)	TRUE	reported	igd	21.2066
4	184681021	0.128032	0.0286921	9.13e-06	14306	ebi-a-GCST90016910	rs111552159	C	G	NA	Gut microbiota abundance (class Bacilli id.1673)	TRUE	reported	igd	19.9119
4	151687420	0.104044	0.0247934	8.47e-06	14306	ebi-a-GCST90016910	rs7666190	A	C	NA	Gut microbiota abundance (class Bacilli id.1673)	TRUE	reported	igd	17.6101
5	174173171	-0.107255	0.0222879	1.34e-06	14306	ebi-a-GCST90016910	rs77558518	A	G	NA	Gut microbiota abundance (class Bacilli id.1673)	TRUE	reported	igd	23.1578
6	67570929	-0.104496	0.0217083	1.53e-06	14306	ebi-a-GCST90016910	rs74352383	T	A	NA	Gut microbiota abundance (class Bacilli id.1673)	TRUE	reported	igd	23.1712
7	36349586	0.108007	0.0232858	1.07e-06	14306	ebi-a-GCST90016910	rs78938557	T	C	NA	Gut microbiota abundance (class Bacilli id.1673)	TRUE	reported	igd	21.514
8	10143164	0.0598868	0.0123903	1.08e-06	14306	ebi-a-GCST90016910	rs2952251	G	A	NA	Gut microbiota abundance (class Bacilli id.1673)	TRUE	reported	igd	23.3614
9	101101172	-0.0613034	0.0137579	7.81e-06	14306	ebi-a-GCST90016910	rs28564647	T	G	NA	Gut microbiota abundance (class Bacilli id.1673)	TRUE	reported	igd	19.8548
11	8332350	0.0572158	0.0126793	7.21e-06	14306	ebi-a-GCST90016910	rs12797734	T	C	NA	Gut microbiota abundance (class Bacilli id.1673)	TRUE	reported	igd	20.363
12	100585559	-0.101189	0.0217379	4.85e-06	14306	ebi-a-GCST90016910	rs11110282	A	G	NA	Gut microbiota abundance (class Bacilli id.1673)	TRUE	reported	igd	21.6686
13	24973509	-0.225309	0.0467697	1.79e-06	14306	ebi-a-GCST90016910	rs9581006	T	C	NA	Gut microbiota abundance (class Bacilli id.1673)	TRUE	reported	igd	23.2075
15	58738075	-0.081146	0.0180042	7.6e-06	14306	ebi-a-GCST90016910	rs694949	A	G	NA	Gut microbiota abundance (class Bacilli id.1673)	TRUE	reported	igd	20.3136
16	991253	0.0619529	0.0127066	1.01e-06	14306	ebi-a-GCST90016910	rs35344081	G	A	NA	Gut microbiota abundance (class Bacilli id.1673)	TRUE	reported	igd	23.7719
17	40835649	-0.0520614	0.0109842	2.21e-06	14306	ebi-a-GCST90016910	rs4028634	C	T	NA	Gut microbiota abundance (class Bacilli id.1673)	TRUE	reported	igd	22.4644
19	51959855	0.111056	0.0246039	6.55e-06	14306	ebi-a-GCST90016910	rs34989881	A	G	NA	Gut microbiota abundance (class Bacilli id.1673)	TRUE	reported	igd	20.374
1	105422565	-0.0655301	0.014223	4.14e-06	14306	ebi-a-GCST90016957	rs11184341	C	G	NA	Gut microbiota abundance (family Verrucomicrobiaceae id.4036)	TRUE	reported	igd	21.2275
1	41074472	-0.0758811	0.0167762	6.63e-06	14306	ebi-a-GCST90016957	rs61779207	G	A	NA	Gut microbiota abundance (family Verrucomicrobiaceae id.4036)	TRUE	reported	igd	20.4588
4	95027272	0.0749798	0.0150177	6.73e-07	14306	ebi-a-GCST90016957	rs11729256	T	C	NA	Gut microbiota abundance (family Verrucomicrobiaceae id.4036)	TRUE	reported	igd	24.9277
4	100544188	0.112124	0.0236422	1.65e-06	14306	ebi-a-GCST90016957	rs74542928	T	C	NA	Gut microbiota abundance (family Verrucomicrobiaceae id.4036)	TRUE	reported	igd	22.4917
6	56341481	-0.0704354	0.0147128	2.51e-06	14306	ebi-a-GCST90016957	rs9349825	A	G	NA	Gut microbiota abundance (family Verrucomicrobiaceae id.4036)	TRUE	reported	igd	22.9188
10	5064327	-0.0687992	0.0147694	2.75e-06	14306	ebi-a-GCST90016957	rs4242783	A	G	NA	Gut microbiota abundance (family Verrucomicrobiaceae id.4036)	TRUE	reported	igd	21.6991
11	130280667	-0.0648691	0.0135928	1.13e-06	14306	ebi-a-GCST90016957	rs4936098	G	A	NA	Gut microbiota abundance (family Verrucomicrobiaceae id.4036)	TRUE	reported	igd	22.775
12	130309670	0.0907065	0.0196746	3.73e-06	14306	ebi-a-GCST90016957	rs111862613	T	C	NA	Gut microbiota abundance (family Verrucomicrobiaceae id.4036)	TRUE	reported	igd	21.2552
15	97570657	0.0619104	0.0130946	2.15e-06	14306	ebi-a-GCST90016957	rs12908520	G	A	NA	Gut microbiota abundance (family Verrucomicrobiaceae id.4036)	TRUE	reported	igd	22.3534
16	81063149	-0.0745516	0.0156195	2.7e-06	14306	ebi-a-GCST90016957	rs2602429	T	C	NA	Gut microbiota abundance (family Verrucomicrobiaceae id.4036)	TRUE	reported	igd	22.7814
18	49473635	0.204683	0.0431572	2.92e-06	14306	ebi-a-GCST90016957	rs117107102	A	G	NA	Gut microbiota abundance (family Verrucomicrobiaceae id.4036)	TRUE	reported	igd	22.4935
20	31867840	-0.0631526	0.0143767	9.58e-06	14306	ebi-a-GCST90016957	rs941682	G	A	NA	Gut microbiota abundance (family Verrucomicrobiaceae id.4036)	TRUE	reported	igd	19.2959
1	242767252	-0.0821108	0.0172701	2.59e-06	14306	ebi-a-GCST90016928	rs12748533	G	T	NA	Gut microbiota abundance (family Bacteroidales S24 7group id.11173)	TRUE	reported	igd	22.6053
2	53139362	-0.176187	0.0347133	5.12e-07	14306	ebi-a-GCST90016928	rs17043785	T	C	NA	Gut microbiota abundance (family Bacteroidales S24 7group id.11173)	TRUE	reported	igd	25.7606
3	158653545	0.122574	0.0272389	7.83e-06	14306	ebi-a-GCST90016928	rs61508842	T	C	NA	Gut microbiota abundance (family Bacteroidales S24 7group id.11173)	TRUE	reported	igd	20.2497
4	149300138	-0.0956546	0.0205228	6.1e-06	14306	ebi-a-GCST90016928	rs6831034	T	A	NA	Gut microbiota abundance (family Bacteroidales S24 7group id.11173)	TRUE	reported	igd	21.7239
5	164763068	0.0842142	0.0183739	8.78e-06	14306	ebi-a-GCST90016928	rs11135366	C	G	NA	Gut microbiota abundance (family Bacteroidales S24 7group id.11173)	TRUE	reported	igd	21.0072
6	63236747	-0.0867065	0.0195709	7.09e-06	14306	ebi-a-GCST90016928	rs78609301	A	G	NA	Gut microbiota abundance (family Bacteroidales S24 7group id.11173)	TRUE	reported	igd	19.6283
6	151515172	0.123071	0.0275665	9.49e-06	14306	ebi-a-GCST90016928	rs10872669	G	A	NA	Gut microbiota abundance (family Bacteroidales S24 7group id.11173)	TRUE	reported	igd	19.9319
7	90714667	-0.0850266	0.0163382	3.16e-07	14306	ebi-a-GCST90016928	rs941000	T	C	NA	Gut microbiota abundance (family Bacteroidales S24 7group id.11173)	TRUE	reported	igd	27.0833
15	47340971	0.084048	0.0177806	2.41e-06	14306	ebi-a-GCST90016928	rs1850003	A	G	NA	Gut microbiota abundance (family Bacteroidales S24 7group id.11173)	TRUE	reported	igd	22.3441
17	21205200	0.0843019	0.0187308	8.43e-06	14306	ebi-a-GCST90016928	rs7217209	C	T	NA	Gut microbiota abundance (family Bacteroidales S24 7group id.11173)	TRUE	reported	igd	20.2564
22	25943322	0.0847328	0.0165856	3.82e-07	14306	ebi-a-GCST90016928	rs738193	T	C	NA	Gut microbiota abundance (family Bacteroidales S24 7group id.11173)	TRUE	reported	igd	26.1
1	153240013	-0.0507782	0.0110587	4.52e-06	14306	ebi-a-GCST90017094	rs1928341	G	A	NA	Gut microbiota abundance (order Burkholderiales id.2874)	TRUE	reported	igd	21.0837
2	239900775	0.0679995	0.0132471	2.79e-07	14306	ebi-a-GCST90017094	rs62191117	A	G	NA	Gut microbiota abundance (order Burkholderiales id.2874)	TRUE	reported	igd	26.3493
3	70588939	0.0580987	0.012673	4.84e-06	14306	ebi-a-GCST90017094	rs7638039	T	C	NA	Gut microbiota abundance (order Burkholderiales id.2874)	TRUE	reported	igd	21.0172
3	193456274	0.06333	0.0130595	1.24e-06	14306	ebi-a-GCST90017094	rs2367850	G	C	NA	Gut microbiota abundance (order Burkholderiales id.2874)	TRUE	reported	igd	23.5161
4	45642485	-0.0833445	0.0167489	5.67e-07	14306	ebi-a-GCST90017094	rs4033856	T	C	NA	Gut microbiota abundance (order Burkholderiales id.2874)	TRUE	reported	igd	24.7617
4	23588462	0.0910999	0.0199479	8e-06	14306	ebi-a-GCST90017094	rs1511453	A	G	NA	Gut microbiota abundance (order Burkholderiales id.2874)	TRUE	reported	igd	20.8565
5	173497796	0.109911	0.0236375	2.9e-06	14306	ebi-a-GCST90017094	rs62395635	T	C	NA	Gut microbiota abundance (order Burkholderiales id.2874)	TRUE	reported	igd	21.6212
7	111285025	0.0499561	0.0109264	4.13e-06	14306	ebi-a-GCST90017094	rs2613606	T	C	NA	Gut microbiota abundance (order Burkholderiales id.2874)	TRUE	reported	igd	20.9037
9	84206018	-0.133729	0.0290738	3.76e-06	14306	ebi-a-GCST90017094	rs72747231	C	G	NA	Gut microbiota abundance (order Burkholderiales id.2874)	TRUE	reported	igd	21.1567
13	58689340	-0.0508514	0.0109588	3.26e-06	14306	ebi-a-GCST90017094	rs2321387	G	A	NA	Gut microbiota abundance (order Burkholderiales id.2874)	TRUE	reported	igd	21.5318
15	56786407	-0.120974	0.0281273	9.75e-06	14306	ebi-a-GCST90017094	rs75242906	C	T	NA	Gut microbiota abundance (order Burkholderiales id.2874)	TRUE	reported	igd	18.4981
18	26569901	0.052509	0.011504	6.06e-06	14306	ebi-a-GCST90017094	rs9964679	A	G	NA	Gut microbiota abundance (order Burkholderiales id.2874)	TRUE	reported	igd	20.8339
20	30596130	-0.101587	0.0198817	2.88e-07	14306	ebi-a-GCST90017094	rs6087811	T	G	NA	Gut microbiota abundance (order Burkholderiales id.2874)	TRUE	reported	igd	26.1077
1	240118443	0.140717	0.0304142	2.8e-06	14306	ebi-a-GCST90016977	rs12404911	C	T	NA	Gut microbiota abundance (genus Catenibacterium id.2153)	TRUE	reported	igd	21.4062
4	122282768	-0.161826	0.0353447	3.63e-06	14306	ebi-a-GCST90016977	rs77285108	G	A	NA	Gut microbiota abundance (genus Catenibacterium id.2153)	TRUE	reported	igd	20.9627
6	159485742	0.135254	0.0286209	3.62e-06	14306	ebi-a-GCST90016977	rs212393	A	G	NA	Gut microbiota abundance (genus Catenibacterium id.2153)	TRUE	reported	igd	22.3323
6	105089665	0.11411	0.0251099	5.61e-06	14306	ebi-a-GCST90016977	rs7742829	C	T	NA	Gut microbiota abundance (genus Catenibacterium id.2153)	TRUE	reported	igd	20.6518
7	57364320	0.129726	0.0284563	4.29e-06	14306	ebi-a-GCST90016977	rs73128290	A	G	NA	Gut microbiota abundance (genus Catenibacterium id.2153)	TRUE	reported	igd	20.7825
1	11943792	0.220185	0.0485947	5.19e-06	14306	ebi-a-GCST90017115	rs72640280	A	G	NA	Gut microbiota abundance (phylum Lentisphaerae id.2238)	TRUE	reported	igd	20.5304
3	6223568	-0.131681	0.0288503	8.79e-06	14306	ebi-a-GCST90017115	rs73113483	T	A	NA	Gut microbiota abundance (phylum Lentisphaerae id.2238)	TRUE	reported	igd	20.8327
5	94720245	-0.109935	0.0236848	3.8e-06	14306	ebi-a-GCST90017115	rs2731834	G	C	NA	Gut microbiota abundance (phylum Lentisphaerae id.2238)	TRUE	reported	igd	21.5443
7	146795379	0.111896	0.0234776	1.14e-06	14306	ebi-a-GCST90017115	rs11770843	C	T	NA	Gut microbiota abundance (phylum Lentisphaerae id.2238)	TRUE	reported	igd	22.7155
9	111086170	-0.217203	0.0439621	9.64e-07	14306	ebi-a-GCST90017115	rs62570196	C	T	NA	Gut microbiota abundance (phylum Lentisphaerae id.2238)	TRUE	reported	igd	24.4104
10	53930085	-0.16062	0.0336806	9.19e-06	14306	ebi-a-GCST90017115	rs60995569	T	G	NA	Gut microbiota abundance (phylum Lentisphaerae id.2238)	TRUE	reported	igd	22.7426
13	20687179	0.120412	0.0270263	5.86e-06	14306	ebi-a-GCST90017115	rs2031282	A	G	NA	Gut microbiota abundance (phylum Lentisphaerae id.2238)	TRUE	reported	igd	19.8503
15	25162535	0.148972	0.0324162	6.77e-06	14306	ebi-a-GCST90017115	rs17114848	G	A	NA	Gut microbiota abundance (phylum Lentisphaerae id.2238)	TRUE	reported	igd	21.1196
15	101242690	-0.107661	0.0233382	4.31e-06	14306	ebi-a-GCST90017115	rs1002941	A	G	NA	Gut microbiota abundance (phylum Lentisphaerae id.2238)	TRUE	reported	igd	21.2805
20	61394262	0.229981	0.0479918	1.9e-06	14306	ebi-a-GCST90017115	rs77599476	A	G	NA	Gut microbiota abundance (phylum Lentisphaerae id.2238)	TRUE	reported	igd	22.9641
21	21023966	-0.138226	0.0289096	1.5e-06	14306	ebi-a-GCST90017115	rs2825714	A	G	NA	Gut microbiota abundance (phylum Lentisphaerae id.2238)	TRUE	reported	igd	22.861
1	27418225	0.064399	0.0141246	5.82e-06	14306	ebi-a-GCST90016945	rs12144792	C	T	NA	Gut microbiota abundance (family Peptococcaceae id.2024)	TRUE	reported	igd	20.7877
2	188895743	0.0684213	0.0141137	1.46e-06	14306	ebi-a-GCST90016945	rs12992764	T	G	NA	Gut microbiota abundance (family Peptococcaceae id.2024)	TRUE	reported	igd	23.5018
3	182984048	-0.0739885	0.0150931	1.01e-06	14306	ebi-a-GCST90016945	rs12634826	T	G	NA	Gut microbiota abundance (family Peptococcaceae id.2024)	TRUE	reported	igd	24.031
5	89252884	-0.147941	0.0317498	3.41e-06	14306	ebi-a-GCST90016945	rs75430375	C	T	NA	Gut microbiota abundance (family Peptococcaceae id.2024)	TRUE	reported	igd	21.7118
8	3580757	-0.0910387	0.0185869	1.74e-06	14306	ebi-a-GCST90016945	rs4990837	G	A	NA	Gut microbiota abundance (family Peptococcaceae id.2024)	TRUE	reported	igd	23.9904
8	28614217	0.0812655	0.0164355	4.95e-07	14306	ebi-a-GCST90016945	rs35703006	G	T	NA	Gut microbiota abundance (family Peptococcaceae id.2024)	TRUE	reported	igd	24.4482
9	9423378	-0.257982	0.0549569	3.15e-06	14306	ebi-a-GCST90016945	rs117452796	A	G	NA	Gut microbiota abundance (family Peptococcaceae id.2024)	TRUE	reported	igd	22.0361
10	129175962	0.135774	0.0289757	2.31e-06	14306	ebi-a-GCST90016945	rs150600492	A	C	NA	Gut microbiota abundance (family Peptococcaceae id.2024)	TRUE	reported	igd	21.9566
13	113561082	-0.0821779	0.0173541	2.02e-06	14306	ebi-a-GCST90016945	rs75898026	A	G	NA	Gut microbiota abundance (family Peptococcaceae id.2024)	TRUE	reported	igd	22.4236
1	58441860	-0.0935456	0.0193174	2.02e-06	14306	ebi-a-GCST90017032	rs1187983	C	T	NA	Gut microbiota abundance (genus Marvinbryantia id.2005)	TRUE	reported	igd	23.4504
1	211400180	0.0679323	0.015012	5.03e-06	14306	ebi-a-GCST90017032	rs3125832	A	C	NA	Gut microbiota abundance (genus Marvinbryantia id.2005)	TRUE	reported	igd	20.4774
3	166039765	-0.0634861	0.0136323	3.11e-06	14306	ebi-a-GCST90017032	rs2863363	G	A	NA	Gut microbiota abundance (genus Marvinbryantia id.2005)	TRUE	reported	igd	21.688
6	132881664	-0.0649396	0.0131146	7.25e-07	14306	ebi-a-GCST90017032	rs2842896	C	T	NA	Gut microbiota abundance (genus Marvinbryantia id.2005)	TRUE	reported	igd	24.5194
10	12516924	0.0840769	0.0167551	6.28e-07	14306	ebi-a-GCST90017032	rs2724813	G	A	NA	Gut microbiota abundance (genus Marvinbryantia id.2005)	TRUE	reported	igd	25.1802
11	79518683	-0.126354	0.0272212	3.26e-06	14306	ebi-a-GCST90017032	rs72948274	A	C	NA	Gut microbiota abundance (genus Marvinbryantia id.2005)	TRUE	reported	igd	21.5458
11	45826561	0.124426	0.0248431	1.01e-06	14306	ebi-a-GCST90017032	rs61884471	G	A	NA	Gut microbiota abundance (genus Marvinbryantia id.2005)	TRUE	reported	igd	25.0848
13	86079090	0.119479	0.0271688	7.8e-06	14306	ebi-a-GCST90017032	rs11620597	T	C	NA	Gut microbiota abundance (genus Marvinbryantia id.2005)	TRUE	reported	igd	19.3394
14	21577837	-0.0952415	0.0216699	6.58e-06	14306	ebi-a-GCST90017032	rs8006832	G	T	NA	Gut microbiota abundance (genus Marvinbryantia id.2005)	TRUE	reported	igd	19.317
16	5938448	-0.060618	0.0131551	4.15e-06	14306	ebi-a-GCST90017032	rs11645029	G	C	NA	Gut microbiota abundance (genus Marvinbryantia id.2005)	TRUE	reported	igd	21.2332
18	46255637	0.059681	0.0132289	6.6e-06	14306	ebi-a-GCST90017032	rs12963345	C	G	NA	Gut microbiota abundance (genus Marvinbryantia id.2005)	TRUE	reported	igd	20.3528
19	4542097	0.118845	0.0268423	6.86e-06	14306	ebi-a-GCST90017032	rs146541147	G	A	NA	Gut microbiota abundance (genus Marvinbryantia id.2005)	TRUE	reported	igd	19.603
1	235580646	0.186779	0.0389112	1.71e-06	14306	ebi-a-GCST90016975	rs7412979	C	G	NA	Gut microbiota abundance (genus Butyrivibrio id.1993)	TRUE	reported	igd	23.0413
3	54288503	0.17471	0.0389333	8.19e-06	14306	ebi-a-GCST90016975	rs4928024	G	A	NA	Gut microbiota abundance (genus Butyrivibrio id.1993)	TRUE	reported	igd	20.1369
5	128976021	0.140987	0.0309117	5.51e-06	14306	ebi-a-GCST90016975	rs17163238	G	A	NA	Gut microbiota abundance (genus Butyrivibrio id.1993)	TRUE	reported	igd	20.8023
6	21960091	-0.119846	0.0253367	3.11e-06	14306	ebi-a-GCST90016975	rs7763512	A	G	NA	Gut microbiota abundance (genus Butyrivibrio id.1993)	TRUE	reported	igd	22.3742
6	53939724	-0.117973	0.0259861	5.55e-06	14306	ebi-a-GCST90016975	rs9349693	G	A	NA	Gut microbiota abundance (genus Butyrivibrio id.1993)	TRUE	reported	igd	20.6102
6	148403405	0.118065	0.0261271	7.92e-06	14306	ebi-a-GCST90016975	rs1007475	G	T	NA	Gut microbiota abundance (genus Butyrivibrio id.1993)	TRUE	reported	igd	20.4202
6	111780705	0.11923	0.0239975	7.69e-07	14306	ebi-a-GCST90016975	rs7752361	G	A	NA	Gut microbiota abundance (genus Butyrivibrio id.1993)	TRUE	reported	igd	24.6853
7	150596929	0.154775	0.0321539	2.2e-06	14306	ebi-a-GCST90016975	rs11761679	T	C	NA	Gut microbiota abundance (genus Butyrivibrio id.1993)	TRUE	reported	igd	23.1704
9	119693164	-0.133784	0.0299444	8.86e-06	14306	ebi-a-GCST90016975	rs16934069	T	C	NA	Gut microbiota abundance (genus Butyrivibrio id.1993)	TRUE	reported	igd	19.9608
10	22587900	0.205013	0.0457138	6.86e-06	14306	ebi-a-GCST90016975	rs142855850	A	G	NA	Gut microbiota abundance (genus Butyrivibrio id.1993)	TRUE	reported	igd	20.1126
13	27292666	-0.12459	0.0260992	1.8e-06	14306	ebi-a-GCST90016975	rs4537857	T	C	NA	Gut microbiota abundance (genus Butyrivibrio id.1993)	TRUE	reported	igd	22.7883
14	34150977	-0.201027	0.0428204	2.46e-06	14306	ebi-a-GCST90016975	rs74622183	A	G	NA	Gut microbiota abundance (genus Butyrivibrio id.1993)	TRUE	reported	igd	22.0398
14	76065563	0.224078	0.0449336	7.86e-07	14306	ebi-a-GCST90016975	rs72723662	C	T	NA	Gut microbiota abundance (genus Butyrivibrio id.1993)	TRUE	reported	igd	24.8689
17	20575697	0.127488	0.0267936	1.53e-06	14306	ebi-a-GCST90016975	rs16941336	C	T	NA	Gut microbiota abundance (genus Butyrivibrio id.1993)	TRUE	reported	igd	22.64
18	10267733	0.216874	0.0483299	6.66e-06	14306	ebi-a-GCST90016975	rs77356209	T	C	NA	Gut microbiota abundance (genus Butyrivibrio id.1993)	TRUE	reported	igd	20.1365
20	811507	-0.108349	0.0240008	6.61e-06	14306	ebi-a-GCST90016975	rs486484	A	G	NA	Gut microbiota abundance (genus Butyrivibrio id.1993)	TRUE	reported	igd	20.3797
2	19973210	0.0893384	0.0199069	9.84e-06	14306	ebi-a-GCST90016991	rs12710729	C	A	NA	Gut microbiota abundance (genus Eisenbergiella id.11304)	TRUE	reported	igd	20.1404
3	111419486	0.120965	0.0263054	5.27e-06	14306	ebi-a-GCST90016991	rs1553971	T	G	NA	Gut microbiota abundance (genus Eisenbergiella id.11304)	TRUE	reported	igd	21.1461
4	189060431	-0.0978125	0.0216636	8.22e-06	14306	ebi-a-GCST90016991	rs11938607	C	T	NA	Gut microbiota abundance (genus Eisenbergiella id.11304)	TRUE	reported	igd	20.3858
8	55330814	0.137001	0.0302124	7.75e-06	14306	ebi-a-GCST90016991	rs13258851	A	G	NA	Gut microbiota abundance (genus Eisenbergiella id.11304)	TRUE	reported	igd	20.5626
8	50822676	-0.106447	0.0224159	2.72e-06	14306	ebi-a-GCST90016991	rs3812426	A	G	NA	Gut microbiota abundance (genus Eisenbergiella id.11304)	TRUE	reported	igd	22.5504
10	109417101	-0.0952742	0.0211569	8.85e-06	14306	ebi-a-GCST90016991	rs12257723	A	C	NA	Gut microbiota abundance (genus Eisenbergiella id.11304)	TRUE	reported	igd	20.279
11	24001840	0.129006	0.0284844	4.92e-06	14306	ebi-a-GCST90016991	rs11027642	C	T	NA	Gut microbiota abundance (genus Eisenbergiella id.11304)	TRUE	reported	igd	20.5119
11	124764527	-0.121065	0.0251658	1.65e-06	14306	ebi-a-GCST90016991	rs12278566	T	A	NA	Gut microbiota abundance (genus Eisenbergiella id.11304)	TRUE	reported	igd	23.1428
15	36178565	-0.107319	0.022515	2.24e-06	14306	ebi-a-GCST90016991	rs2683098	T	C	NA	Gut microbiota abundance (genus Eisenbergiella id.11304)	TRUE	reported	igd	22.7201
15	53375201	0.091546	0.0195787	3.23e-06	14306	ebi-a-GCST90016991	rs1508033	A	C	NA	Gut microbiota abundance (genus Eisenbergiella id.11304)	TRUE	reported	igd	21.8631
17	53367641	0.100627	0.022546	7.35e-06	14306	ebi-a-GCST90016991	rs11079158	T	C	NA	Gut microbiota abundance (genus Eisenbergiella id.11304)	TRUE	reported	igd	19.92
21	21610254	0.0939071	0.0201104	4.16e-06	14306	ebi-a-GCST90016991	rs4462860	G	A	NA	Gut microbiota abundance (genus Eisenbergiella id.11304)	TRUE	reported	igd	21.805
1	118723685	-0.0805036	0.0167257	1.57e-06	14306	ebi-a-GCST90016986	rs1582238	C	T	NA	Gut microbiota abundance (genus Defluviitaleaceae UCG011 id.11287)	TRUE	reported	igd	23.1666
1	85205632	-0.13834	0.029554	3.52e-06	14306	ebi-a-GCST90016986	rs9725395	A	G	NA	Gut microbiota abundance (genus Defluviitaleaceae UCG011 id.11287)	TRUE	reported	igd	21.911
3	72207794	0.0977912	0.0197263	9.6e-07	14306	ebi-a-GCST90016986	rs4677103	A	G	NA	Gut microbiota abundance (genus Defluviitaleaceae UCG011 id.11287)	TRUE	reported	igd	24.5758
4	120741726	0.0817755	0.0181686	6.83e-06	14306	ebi-a-GCST90016986	rs2892880	G	A	NA	Gut microbiota abundance (genus Defluviitaleaceae UCG011 id.11287)	TRUE	reported	igd	20.2583
4	147414743	-0.147383	0.0293796	4.33e-07	14306	ebi-a-GCST90016986	rs72731813	C	T	NA	Gut microbiota abundance (genus Defluviitaleaceae UCG011 id.11287)	TRUE	reported	igd	25.1654
7	79734541	0.106503	0.0238473	6.63e-06	14306	ebi-a-GCST90016986	rs28696126	T	A	NA	Gut microbiota abundance (genus Defluviitaleaceae UCG011 id.11287)	TRUE	reported	igd	19.9455
9	8786663	0.11381	0.0232806	1.45e-06	14306	ebi-a-GCST90016986	rs112893842	T	C	NA	Gut microbiota abundance (genus Defluviitaleaceae UCG011 id.11287)	TRUE	reported	igd	23.8986
10	66407366	-0.0715978	0.0156309	4.83e-06	14306	ebi-a-GCST90016986	rs4344384	T	G	NA	Gut microbiota abundance (genus Defluviitaleaceae UCG011 id.11287)	TRUE	reported	igd	20.9813
21	41811003	0.174369	0.0362226	2.15e-06	14306	ebi-a-GCST90016986	rs55658617	T	C	NA	Gut microbiota abundance (genus Defluviitaleaceae UCG011 id.11287)	TRUE	reported	igd	23.1728
22	24804081	0.142939	0.0299793	2.52e-06	14306	ebi-a-GCST90016986	rs9608282	T	G	NA	Gut microbiota abundance (genus Defluviitaleaceae UCG011 id.11287)	TRUE	reported	igd	22.7331
1	13794594	-0.0551473	0.0120346	4.38e-06	14306	ebi-a-GCST90017054	rs3013089	G	A	NA	Gut microbiota abundance (genus Ruminococcaceae UCG003 id.11361)	TRUE	reported	igd	20.9984
2	37905976	-0.0672094	0.0143309	4.16e-06	14306	ebi-a-GCST90017054	rs10490280	C	T	NA	Gut microbiota abundance (genus Ruminococcaceae UCG003 id.11361)	TRUE	reported	igd	21.9944
2	205238716	0.102523	0.0200204	7.86e-07	14306	ebi-a-GCST90017054	rs6759615	A	G	NA	Gut microbiota abundance (genus Ruminococcaceae UCG003 id.11361)	TRUE	reported	igd	26.2239
3	41982393	-0.115348	0.0249601	7.59e-06	14306	ebi-a-GCST90017054	rs78720113	A	G	NA	Gut microbiota abundance (genus Ruminococcaceae UCG003 id.11361)	TRUE	reported	igd	21.3564
6	105781538	0.0769231	0.017045	4.82e-06	14306	ebi-a-GCST90017054	rs4532474	G	A	NA	Gut microbiota abundance (genus Ruminococcaceae UCG003 id.11361)	TRUE	reported	igd	20.3666
7	51541468	-0.169857	0.0318768	1.51e-07	14306	ebi-a-GCST90017054	rs73341549	T	C	NA	Gut microbiota abundance (genus Ruminococcaceae UCG003 id.11361)	TRUE	reported	igd	28.3934
7	97348436	0.0546625	0.0120823	5.78e-06	14306	ebi-a-GCST90017054	rs2523124	C	T	NA	Gut microbiota abundance (genus Ruminococcaceae UCG003 id.11361)	TRUE	reported	igd	20.4682
8	82026852	-0.0634463	0.0134741	3.29e-06	14306	ebi-a-GCST90017054	rs4452755	A	C	NA	Gut microbiota abundance (genus Ruminococcaceae UCG003 id.11361)	TRUE	reported	igd	22.1724
9	134416970	-0.0925653	0.0191203	1.67e-06	14306	ebi-a-GCST90017054	rs11243416	T	C	NA	Gut microbiota abundance (genus Ruminococcaceae UCG003 id.11361)	TRUE	reported	igd	23.4373
12	75496463	0.0727604	0.0155716	1.63e-06	14306	ebi-a-GCST90017054	rs11613919	G	T	NA	Gut microbiota abundance (genus Ruminococcaceae UCG003 id.11361)	TRUE	reported	igd	21.8335
13	31520446	0.117283	0.025971	7.21e-06	14306	ebi-a-GCST90017054	rs73165080	T	A	NA	Gut microbiota abundance (genus Ruminococcaceae UCG003 id.11361)	TRUE	reported	igd	20.3935
15	35071718	-0.062527	0.0131259	2.22e-06	14306	ebi-a-GCST90017054	rs16959793	A	C	NA	Gut microbiota abundance (genus Ruminococcaceae UCG003 id.11361)	TRUE	reported	igd	22.6922
18	46485154	-0.0553742	0.0122659	6.54e-06	14306	ebi-a-GCST90017054	rs4629039	A	T	NA	Gut microbiota abundance (genus Ruminococcaceae UCG003 id.11361)	TRUE	reported	igd	20.3806
19	49209851	0.0586696	0.0118369	7.83e-07	14306	ebi-a-GCST90017054	rs646327	G	A	NA	Gut microbiota abundance (genus Ruminococcaceae UCG003 id.11361)	TRUE	reported	igd	24.5669
22	25292719	-0.0577655	0.0130645	9.72e-06	14306	ebi-a-GCST90017054	rs139730	G	C	NA	Gut microbiota abundance (genus Ruminococcaceae UCG003 id.11361)	TRUE	reported	igd	19.5502
1	55522083	-0.143901	0.03054	2.19e-06	14306	ebi-a-GCST90017118	rs45598138	C	A	NA	Gut microbiota abundance (phylum Verrucomicrobia id.3982)	TRUE	reported	igd	22.2019
1	41074472	-0.0755253	0.0164385	5.28e-06	14306	ebi-a-GCST90017118	rs61779207	G	A	NA	Gut microbiota abundance (phylum Verrucomicrobia id.3982)	TRUE	reported	igd	21.1087
4	16548975	0.171057	0.0398053	9.81e-06	14306	ebi-a-GCST90017118	rs12512971	A	C	NA	Gut microbiota abundance (phylum Verrucomicrobia id.3982)	TRUE	reported	igd	18.4672
4	95027272	0.0696984	0.0146953	2.23e-06	14306	ebi-a-GCST90017118	rs11729256	T	C	NA	Gut microbiota abundance (phylum Verrucomicrobia id.3982)	TRUE	reported	igd	22.4951
4	100544188	0.115994	0.0231324	4.08e-07	14306	ebi-a-GCST90017118	rs74542928	T	C	NA	Gut microbiota abundance (phylum Verrucomicrobia id.3982)	TRUE	reported	igd	25.1437
5	40438158	-0.11753	0.025458	3.5e-06	14306	ebi-a-GCST90017118	rs76430504	T	C	NA	Gut microbiota abundance (phylum Verrucomicrobia id.3982)	TRUE	reported	igd	21.3132
6	56341481	-0.0660243	0.0143911	6.27e-06	14306	ebi-a-GCST90017118	rs9349825	A	G	NA	Gut microbiota abundance (phylum Verrucomicrobia id.3982)	TRUE	reported	igd	21.0484
10	11389614	0.0610914	0.0138592	9.72e-06	14306	ebi-a-GCST90017118	rs3995795	C	T	NA	Gut microbiota abundance (phylum Verrucomicrobia id.3982)	TRUE	reported	igd	19.4305
10	5073050	0.0784055	0.0162769	1.11e-06	14306	ebi-a-GCST90017118	rs11252894	A	C	NA	Gut microbiota abundance (phylum Verrucomicrobia id.3982)	TRUE	reported	igd	23.2033
15	97570657	0.0594916	0.012823	3.4e-06	14306	ebi-a-GCST90017118	rs12908520	G	A	NA	Gut microbiota abundance (phylum Verrucomicrobia id.3982)	TRUE	reported	igd	21.5244
16	81063149	-0.0764148	0.0153487	8.71e-07	14306	ebi-a-GCST90017118	rs2602429	T	C	NA	Gut microbiota abundance (phylum Verrucomicrobia id.3982)	TRUE	reported	igd	24.7863
18	49473635	0.204283	0.0427565	2.68e-06	14306	ebi-a-GCST90017118	rs117107102	A	G	NA	Gut microbiota abundance (phylum Verrucomicrobia id.3982)	TRUE	reported	igd	22.8276
1	187906034	-0.0586677	0.0125277	2.81e-06	14306	ebi-a-GCST90017056	rs7555878	G	A	NA	Gut microbiota abundance (genus Ruminococcaceae UCG005 id.11363)	TRUE	reported	igd	21.9308
2	198122357	-0.146604	0.0316034	3.22e-06	14306	ebi-a-GCST90017056	rs114279581	A	G	NA	Gut microbiota abundance (genus Ruminococcaceae UCG005 id.11363)	TRUE	reported	igd	21.5191
2	239509030	0.0782349	0.0176458	8.81e-06	14306	ebi-a-GCST90017056	rs7586445	G	A	NA	Gut microbiota abundance (genus Ruminococcaceae UCG005 id.11363)	TRUE	reported	igd	19.6571
4	7302344	-0.0755811	0.0168226	8.17e-06	14306	ebi-a-GCST90017056	rs10937802	A	G	NA	Gut microbiota abundance (genus Ruminococcaceae UCG005 id.11363)	TRUE	reported	igd	20.1855
5	32755085	0.158082	0.0319586	9.28e-07	14306	ebi-a-GCST90017056	rs60081663	C	G	NA	Gut microbiota abundance (genus Ruminococcaceae UCG005 id.11363)	TRUE	reported	igd	24.4675
5	154003091	0.0599163	0.0130836	4.81e-06	14306	ebi-a-GCST90017056	rs7449320	C	A	NA	Gut microbiota abundance (genus Ruminococcaceae UCG005 id.11363)	TRUE	reported	igd	20.9718
7	18026604	-0.0577628	0.011412	4.3e-07	14306	ebi-a-GCST90017056	rs10950694	C	T	NA	Gut microbiota abundance (genus Ruminococcaceae UCG005 id.11363)	TRUE	reported	igd	25.6196
8	3099727	0.0686153	0.0146252	3.75e-06	14306	ebi-a-GCST90017056	rs35166120	G	C	NA	Gut microbiota abundance (genus Ruminococcaceae UCG005 id.11363)	TRUE	reported	igd	22.0109
10	62662781	-0.073644	0.015548	3.54e-06	14306	ebi-a-GCST90017056	rs2893871	G	A	NA	Gut microbiota abundance (genus Ruminococcaceae UCG005 id.11363)	TRUE	reported	igd	22.435
10	4240906	0.087067	0.0197179	5.36e-06	14306	ebi-a-GCST90017056	rs72776570	C	A	NA	Gut microbiota abundance (genus Ruminococcaceae UCG005 id.11363)	TRUE	reported	igd	19.4978
11	27747671	0.066635	0.0144356	3.1e-06	14306	ebi-a-GCST90017056	rs12288512	A	G	NA	Gut microbiota abundance (genus Ruminococcaceae UCG005 id.11363)	TRUE	reported	igd	21.3076
12	47384118	0.121548	0.0279546	7.37e-06	14306	ebi-a-GCST90017056	rs55793120	T	C	NA	Gut microbiota abundance (genus Ruminococcaceae UCG005 id.11363)	TRUE	reported	igd	18.9055
14	94630731	-0.0654843	0.0143973	4.11e-06	14306	ebi-a-GCST90017056	rs10873449	C	T	NA	Gut microbiota abundance (genus Ruminococcaceae UCG005 id.11363)	TRUE	reported	igd	20.6877
15	68705697	0.123012	0.0286671	7.46e-06	14306	ebi-a-GCST90017056	rs898577	C	T	NA	Gut microbiota abundance (genus Ruminococcaceae UCG005 id.11363)	TRUE	reported	igd	18.4131
17	7034575	0.0692909	0.0148712	2.6e-06	14306	ebi-a-GCST90017056	rs394449	A	T	NA	Gut microbiota abundance (genus Ruminococcaceae UCG005 id.11363)	TRUE	reported	igd	21.71
18	22575871	0.0677322	0.0144525	2.41e-06	14306	ebi-a-GCST90017056	rs12458218	T	C	NA	Gut microbiota abundance (genus Ruminococcaceae UCG005 id.11363)	TRUE	reported	igd	21.9636
20	16312851	0.188685	0.0386484	6.05e-07	14306	ebi-a-GCST90017056	rs34781347	G	A	NA	Gut microbiota abundance (genus Ruminococcaceae UCG005 id.11363)	TRUE	reported	igd	23.8348
1	115168097	0.0901946	0.0196476	3.1e-06	14306	ebi-a-GCST90017065	rs12136548	C	T	NA	Gut microbiota abundance (genus Ruminococcus gnavus group id.14376)	TRUE	reported	igd	21.0738
2	122096018	-0.105045	0.0229588	2.74e-06	14306	ebi-a-GCST90017065	rs934940	A	C	NA	Gut microbiota abundance (genus Ruminococcus gnavus group id.14376)	TRUE	reported	igd	20.934
2	36259341	-0.0846861	0.0187936	7.12e-06	14306	ebi-a-GCST90017065	rs12989336	G	A	NA	Gut microbiota abundance (genus Ruminococcus gnavus group id.14376)	TRUE	reported	igd	20.3051
2	144700007	0.185289	0.0396295	3.5e-06	14306	ebi-a-GCST90017065	rs62167033	T	C	NA	Gut microbiota abundance (genus Ruminococcus gnavus group id.14376)	TRUE	reported	igd	21.8606
3	146290310	0.144445	0.0326618	6.63e-06	14306	ebi-a-GCST90017065	rs78399089	T	C	NA	Gut microbiota abundance (genus Ruminococcus gnavus group id.14376)	TRUE	reported	igd	19.558
3	66701616	0.0849233	0.0176643	1.66e-06	14306	ebi-a-GCST90017065	rs9872758	T	C	NA	Gut microbiota abundance (genus Ruminococcus gnavus group id.14376)	TRUE	reported	igd	23.1132
4	190110710	0.0904997	0.0203544	9.12e-06	14306	ebi-a-GCST90017065	rs4388134	T	C	NA	Gut microbiota abundance (genus Ruminococcus gnavus group id.14376)	TRUE	reported	igd	19.7687
5	18662686	-0.127377	0.0233883	5.61e-08	14306	ebi-a-GCST90017065	rs13163520	G	A	NA	Gut microbiota abundance (genus Ruminococcus gnavus group id.14376)	TRUE	reported	igd	29.6609
8	129224680	0.0909965	0.018351	7.41e-07	14306	ebi-a-GCST90017065	rs2909242	A	C	NA	Gut microbiota abundance (genus Ruminococcus gnavus group id.14376)	TRUE	reported	igd	24.5884
9	135838591	0.11599	0.0249099	2.67e-06	14306	ebi-a-GCST90017065	rs3124783	G	A	NA	Gut microbiota abundance (genus Ruminococcus gnavus group id.14376)	TRUE	reported	igd	21.6819
10	6512581	0.114673	0.0250653	6.95e-06	14306	ebi-a-GCST90017065	rs11597105	A	G	NA	Gut microbiota abundance (genus Ruminococcus gnavus group id.14376)	TRUE	reported	igd	20.9304
16	433078	-0.139804	0.0318253	5.01e-06	14306	ebi-a-GCST90017065	rs11864644	T	C	NA	Gut microbiota abundance (genus Ruminococcus gnavus group id.14376)	TRUE	reported	igd	19.2972
1	172809633	0.0727223	0.016451	9.46e-06	14306	ebi-a-GCST90016988	rs75416973	A	G	NA	Gut microbiota abundance (genus Dialister id.2183)	TRUE	reported	igd	19.5412
3	45809449	-0.0601454	0.0135366	9.61e-06	14306	ebi-a-GCST90016988	rs764177	C	A	NA	Gut microbiota abundance (genus Dialister id.2183)	TRUE	reported	igd	19.7417
4	23294359	0.0773514	0.0170915	7.37e-06	14306	ebi-a-GCST90016988	rs10938938	A	G	NA	Gut microbiota abundance (genus Dialister id.2183)	TRUE	reported	igd	20.4822
7	150890034	0.0647132	0.0143314	5.93e-06	14306	ebi-a-GCST90016988	rs2435610	A	C	NA	Gut microbiota abundance (genus Dialister id.2183)	TRUE	reported	igd	20.3896
8	138295725	-0.0655301	0.013186	5.51e-07	14306	ebi-a-GCST90016988	rs11166701	G	A	NA	Gut microbiota abundance (genus Dialister id.2183)	TRUE	reported	igd	24.6976
9	25447080	-0.161296	0.0364332	8.19e-06	14306	ebi-a-GCST90016988	rs76680460	G	A	NA	Gut microbiota abundance (genus Dialister id.2183)	TRUE	reported	igd	19.5998
10	23199653	0.0668509	0.0147685	5.84e-06	14306	ebi-a-GCST90016988	rs4747450	C	A	NA	Gut microbiota abundance (genus Dialister id.2183)	TRUE	reported	igd	20.49
11	10967286	0.076227	0.0170411	5.14e-06	14306	ebi-a-GCST90016988	rs517089	T	A	NA	Gut microbiota abundance (genus Dialister id.2183)	TRUE	reported	igd	20.0089
11	92267129	0.0596297	0.0130052	4.86e-06	14306	ebi-a-GCST90016988	rs4753063	A	G	NA	Gut microbiota abundance (genus Dialister id.2183)	TRUE	reported	igd	21.0228
14	102458052	-0.113054	0.0261933	7.88e-06	14306	ebi-a-GCST90016988	rs10138457	T	C	NA	Gut microbiota abundance (genus Dialister id.2183)	TRUE	reported	igd	18.6291
15	32955095	0.0662403	0.0146315	5.91e-06	14306	ebi-a-GCST90016988	rs11071887	T	C	NA	Gut microbiota abundance (genus Dialister id.2183)	TRUE	reported	igd	20.4959
16	9336862	0.0865932	0.0193719	8.08e-06	14306	ebi-a-GCST90016988	rs2314294	T	C	NA	Gut microbiota abundance (genus Dialister id.2183)	TRUE	reported	igd	19.9813
1	210628449	-0.190729	0.0433608	7.17e-06	14306	ebi-a-GCST90017012	rs3765837	T	G	NA	Gut microbiota abundance (genus Gordonibacter id.821)	TRUE	reported	igd	19.3481
1	83136096	-0.21399	0.0490592	7.98e-06	14306	ebi-a-GCST90017012	rs72939513	A	G	NA	Gut microbiota abundance (genus Gordonibacter id.821)	TRUE	reported	igd	19.0259
2	30158494	0.107597	0.0239228	8.61e-06	14306	ebi-a-GCST90017012	rs13412653	A	C	NA	Gut microbiota abundance (genus Gordonibacter id.821)	TRUE	reported	igd	20.2291
3	187450354	-0.242965	0.0466177	1.67e-07	14306	ebi-a-GCST90017012	rs76287110	A	T	NA	Gut microbiota abundance (genus Gordonibacter id.821)	TRUE	reported	igd	27.1635
4	8142607	-0.180293	0.0403296	8.11e-06	14306	ebi-a-GCST90017012	rs35042269	C	A	NA	Gut microbiota abundance (genus Gordonibacter id.821)	TRUE	reported	igd	19.9853
4	136768501	0.181405	0.0377102	1.43e-06	14306	ebi-a-GCST90017012	rs72714787	C	A	NA	Gut microbiota abundance (genus Gordonibacter id.821)	TRUE	reported	igd	23.1409
7	136937189	0.17869	0.037722	4.02e-06	14306	ebi-a-GCST90017012	rs322296	G	A	NA	Gut microbiota abundance (genus Gordonibacter id.821)	TRUE	reported	igd	22.4394
7	47144505	-0.153972	0.0338918	7.04e-06	14306	ebi-a-GCST90017012	rs71545975	A	G	NA	Gut microbiota abundance (genus Gordonibacter id.821)	TRUE	reported	igd	20.6393
7	129433205	-0.128261	0.0285123	9.17e-06	14306	ebi-a-GCST90017012	rs117347059	G	C	NA	Gut microbiota abundance (genus Gordonibacter id.821)	TRUE	reported	igd	20.236
7	18970607	-0.149852	0.0333315	7.76e-06	14306	ebi-a-GCST90017012	rs768830	A	G	NA	Gut microbiota abundance (genus Gordonibacter id.821)	TRUE	reported	igd	20.2123
9	88787144	-0.102908	0.0231571	9.06e-06	14306	ebi-a-GCST90017012	rs4596722	G	A	NA	Gut microbiota abundance (genus Gordonibacter id.821)	TRUE	reported	igd	19.7483
12	131024079	-0.172495	0.0388567	8.37e-06	14306	ebi-a-GCST90017012	rs61934597	C	T	NA	Gut microbiota abundance (genus Gordonibacter id.821)	TRUE	reported	igd	19.707
12	29024534	-0.12867	0.0249946	3.44e-07	14306	ebi-a-GCST90017012	rs7294633	T	C	NA	Gut microbiota abundance (genus Gordonibacter id.821)	TRUE	reported	igd	26.501
17	10148653	0.116884	0.0234834	6.71e-07	14306	ebi-a-GCST90017012	rs7220558	A	T	NA	Gut microbiota abundance (genus Gordonibacter id.821)	TRUE	reported	igd	24.7735
17	52957210	-0.196423	0.0433538	6.37e-06	14306	ebi-a-GCST90017012	rs16955299	G	A	NA	Gut microbiota abundance (genus Gordonibacter id.821)	TRUE	reported	igd	20.5272
1	67595108	0.197389	0.0458642	7.72e-06	14306	ebi-a-GCST90016966	rs13376554	A	T	NA	Gut microbiota abundance (genus Anaerostipes id.1991)	TRUE	reported	igd	18.5224
2	228018671	0.0512653	0.0109555	2.91e-06	14306	ebi-a-GCST90016966	rs2396460	C	T	NA	Gut microbiota abundance (genus Anaerostipes id.1991)	TRUE	reported	igd	21.8969
2	142774333	0.088573	0.0185548	1.45e-06	14306	ebi-a-GCST90016966	rs62157625	T	C	NA	Gut microbiota abundance (genus Anaerostipes id.1991)	TRUE	reported	igd	22.7872
2	39351569	-0.0877497	0.0189408	3.32e-06	14306	ebi-a-GCST90016966	rs6726833	C	A	NA	Gut microbiota abundance (genus Anaerostipes id.1991)	TRUE	reported	igd	21.4632
3	171100102	0.0515687	0.0112199	4.68e-06	14306	ebi-a-GCST90016966	rs2014785	T	C	NA	Gut microbiota abundance (genus Anaerostipes id.1991)	TRUE	reported	igd	21.1249
4	169690814	0.0508482	0.0109075	3.2e-06	14306	ebi-a-GCST90016966	rs6854026	C	T	NA	Gut microbiota abundance (genus Anaerostipes id.1991)	TRUE	reported	igd	21.7321
8	128397494	0.0621085	0.0136614	5.84e-06	14306	ebi-a-GCST90016966	rs7823228	C	G	NA	Gut microbiota abundance (genus Anaerostipes id.1991)	TRUE	reported	igd	20.6686
9	1582701	0.0500065	0.0112001	6.74e-06	14306	ebi-a-GCST90016966	rs6474958	G	A	NA	Gut microbiota abundance (genus Anaerostipes id.1991)	TRUE	reported	igd	19.9347
9	13525082	-0.110013	0.0236302	2.75e-06	14306	ebi-a-GCST90016966	rs3900776	G	A	NA	Gut microbiota abundance (genus Anaerostipes id.1991)	TRUE	reported	igd	21.6747
10	117383184	0.053089	0.0110983	2.04e-06	14306	ebi-a-GCST90016966	rs2804244	G	A	NA	Gut microbiota abundance (genus Anaerostipes id.1991)	TRUE	reported	igd	22.8821
11	105615253	0.0835752	0.0192017	7.94e-06	14306	ebi-a-GCST90016966	rs10502061	A	G	NA	Gut microbiota abundance (genus Anaerostipes id.1991)	TRUE	reported	igd	18.9442
16	77574020	-0.0750642	0.0150723	5.35e-07	14306	ebi-a-GCST90016966	rs7193624	T	C	NA	Gut microbiota abundance (genus Anaerostipes id.1991)	TRUE	reported	igd	24.8031
17	2850737	-0.0539901	0.0116575	4.42e-06	14306	ebi-a-GCST90016966	rs60983350	G	A	NA	Gut microbiota abundance (genus Anaerostipes id.1991)	TRUE	reported	igd	21.4495
19	1497547	-0.137429	0.0305304	5.33e-06	14306	ebi-a-GCST90016966	rs78735375	A	C	NA	Gut microbiota abundance (genus Anaerostipes id.1991)	TRUE	reported	igd	20.2624
21	25873624	0.0644965	0.0136702	1.98e-06	14306	ebi-a-GCST90016966	rs62215703	G	A	NA	Gut microbiota abundance (genus Anaerostipes id.1991)	TRUE	reported	igd	22.2599
1	11943792	0.220207	0.0486196	5.18e-06	14306	ebi-a-GCST90016918	rs72640280	A	G	NA	Gut microbiota abundance (class Lentisphaeria id.2250)	TRUE	reported	igd	20.5135
3	6223568	-0.131217	0.0288713	8.66e-06	14306	ebi-a-GCST90016918	rs73113483	T	A	NA	Gut microbiota abundance (class Lentisphaeria id.2250)	TRUE	reported	igd	20.6561
5	94720245	-0.109438	0.023693	4.24e-06	14306	ebi-a-GCST90016918	rs2731834	G	C	NA	Gut microbiota abundance (class Lentisphaeria id.2250)	TRUE	reported	igd	21.3352
7	146795379	0.109431	0.0234879	1.91e-06	14306	ebi-a-GCST90016918	rs11770843	C	T	NA	Gut microbiota abundance (class Lentisphaeria id.2250)	TRUE	reported	igd	21.7066
9	111086170	-0.21635	0.0439866	1.08e-06	14306	ebi-a-GCST90016918	rs62570196	C	T	NA	Gut microbiota abundance (class Lentisphaeria id.2250)	TRUE	reported	igd	24.1921
13	20687179	0.122368	0.0270329	4.38e-06	14306	ebi-a-GCST90016918	rs2031282	A	G	NA	Gut microbiota abundance (class Lentisphaeria id.2250)	TRUE	reported	igd	20.4904
15	25162535	0.152377	0.0324332	4.06e-06	14306	ebi-a-GCST90016918	rs17114848	G	A	NA	Gut microbiota abundance (class Lentisphaeria id.2250)	TRUE	reported	igd	22.0729
15	101242690	-0.105025	0.0233484	8.15e-06	14306	ebi-a-GCST90016918	rs1002941	A	G	NA	Gut microbiota abundance (class Lentisphaeria id.2250)	TRUE	reported	igd	20.2335
20	61394262	0.230292	0.0480168	1.86e-06	14306	ebi-a-GCST90016918	rs77599476	A	G	NA	Gut microbiota abundance (class Lentisphaeria id.2250)	TRUE	reported	igd	23.0023
21	21023966	-0.13741	0.0289246	1.72e-06	14306	ebi-a-GCST90016918	rs2825714	A	G	NA	Gut microbiota abundance (class Lentisphaeria id.2250)	TRUE	reported	igd	22.5685
2	4015933	0.0990404	0.0215877	6.95e-06	14306	ebi-a-GCST90016936	rs80319214	C	G	NA	Gut microbiota abundance (family Enterobacteriaceae id.3469)	TRUE	reported	igd	21.0481
2	42133542	0.0582927	0.0126195	4.52e-06	14306	ebi-a-GCST90016936	rs2374342	C	A	NA	Gut microbiota abundance (family Enterobacteriaceae id.3469)	TRUE	reported	igd	21.3375
11	2563450	0.110561	0.0241719	3.65e-06	14306	ebi-a-GCST90016936	rs111229068	A	T	NA	Gut microbiota abundance (family Enterobacteriaceae id.3469)	TRUE	reported	igd	20.921
11	22379097	0.0822408	0.0186379	9.43e-06	14306	ebi-a-GCST90016936	rs11026530	T	C	NA	Gut microbiota abundance (family Enterobacteriaceae id.3469)	TRUE	reported	igd	19.4707
13	110840418	0.0758597	0.0171286	9.32e-06	14306	ebi-a-GCST90016936	rs79757635	C	A	NA	Gut microbiota abundance (family Enterobacteriaceae id.3469)	TRUE	reported	igd	19.6146
14	27718039	-0.0605392	0.0133696	8.54e-06	14306	ebi-a-GCST90016936	rs61973590	C	G	NA	Gut microbiota abundance (family Enterobacteriaceae id.3469)	TRUE	reported	igd	20.5039
16	54327745	0.0899642	0.0202934	7.63e-06	14306	ebi-a-GCST90016936	rs35673018	G	A	NA	Gut microbiota abundance (family Enterobacteriaceae id.3469)	TRUE	reported	igd	19.653
17	13521040	0.115598	0.0257683	9.49e-06	14306	ebi-a-GCST90016936	rs4792380	A	T	NA	Gut microbiota abundance (family Enterobacteriaceae id.3469)	TRUE	reported	igd	20.1247
18	55145547	0.084159	0.0189479	5.17e-06	14306	ebi-a-GCST90016936	rs504442	T	G	NA	Gut microbiota abundance (family Enterobacteriaceae id.3469)	TRUE	reported	igd	19.7278
18	57672335	-0.0848521	0.0170415	1.2e-06	14306	ebi-a-GCST90016936	rs78143293	A	G	NA	Gut microbiota abundance (family Enterobacteriaceae id.3469)	TRUE	reported	igd	24.7919
20	55340092	0.0606754	0.0130125	3.13e-06	14306	ebi-a-GCST90016936	rs62210023	A	G	NA	Gut microbiota abundance (family Enterobacteriaceae id.3469)	TRUE	reported	igd	21.7422
1	200418805	-0.0688415	0.0146994	2.58e-06	14306	ebi-a-GCST90017101	rs57872228	C	T	NA	Gut microbiota abundance (order Lactobacillales id.1800)	TRUE	reported	igd	21.9332
2	231723657	0.0479749	0.0108801	7.44e-06	14306	ebi-a-GCST90017101	rs1595463	C	A	NA	Gut microbiota abundance (order Lactobacillales id.1800)	TRUE	reported	igd	19.443
3	4800550	-0.0546878	0.0115069	1.96e-06	14306	ebi-a-GCST90017101	rs1962325	G	C	NA	Gut microbiota abundance (order Lactobacillales id.1800)	TRUE	reported	igd	22.5873
3	184371224	0.0982594	0.0224613	8.4e-06	14306	ebi-a-GCST90017101	rs74663707	C	T	NA	Gut microbiota abundance (order Lactobacillales id.1800)	TRUE	reported	igd	19.1372
3	94153993	0.160943	0.0327	6.55e-07	14306	ebi-a-GCST90017101	rs76717940	T	A	NA	Gut microbiota abundance (order Lactobacillales id.1800)	TRUE	reported	igd	24.2242
4	184681021	0.128854	0.0287397	8.31e-06	14306	ebi-a-GCST90017101	rs111552159	C	G	NA	Gut microbiota abundance (order Lactobacillales id.1800)	TRUE	reported	igd	20.1016
4	98049499	-0.0605384	0.0129052	5.1e-06	14306	ebi-a-GCST90017101	rs11730038	G	A	NA	Gut microbiota abundance (order Lactobacillales id.1800)	TRUE	reported	igd	22.0056
5	174173171	-0.106466	0.0223484	1.67e-06	14306	ebi-a-GCST90017101	rs77558518	A	G	NA	Gut microbiota abundance (order Lactobacillales id.1800)	TRUE	reported	igd	22.6949
6	67570929	-0.103396	0.021758	1.88e-06	14306	ebi-a-GCST90017101	rs74352383	T	A	NA	Gut microbiota abundance (order Lactobacillales id.1800)	TRUE	reported	igd	22.5824
7	36349586	0.10553	0.0233581	2.31e-06	14306	ebi-a-GCST90017101	rs78938557	T	C	NA	Gut microbiota abundance (order Lactobacillales id.1800)	TRUE	reported	igd	20.4116
8	10143164	0.0629317	0.0124177	3.36e-07	14306	ebi-a-GCST90017101	rs2952251	G	A	NA	Gut microbiota abundance (order Lactobacillales id.1800)	TRUE	reported	igd	25.6836
11	8332350	0.0571279	0.0127113	7.77e-06	14306	ebi-a-GCST90017101	rs12797734	T	C	NA	Gut microbiota abundance (order Lactobacillales id.1800)	TRUE	reported	igd	20.1984
12	100585559	-0.10239	0.0217849	3.96e-06	14306	ebi-a-GCST90017101	rs11110282	A	G	NA	Gut microbiota abundance (order Lactobacillales id.1800)	TRUE	reported	igd	22.0904
13	24973509	-0.22583	0.0469228	1.77e-06	14306	ebi-a-GCST90017101	rs9581006	T	C	NA	Gut microbiota abundance (order Lactobacillales id.1800)	TRUE	reported	igd	23.163
14	33200623	0.0499263	0.0109744	5.09e-06	14306	ebi-a-GCST90017101	rs11627423	C	A	NA	Gut microbiota abundance (order Lactobacillales id.1800)	TRUE	reported	igd	20.6965
14	97526750	-0.08054	0.0180992	8.33e-06	14306	ebi-a-GCST90017101	rs2370083	G	T	NA	Gut microbiota abundance (order Lactobacillales id.1800)	TRUE	reported	igd	19.8018
16	991253	0.0642442	0.0127358	4.16e-07	14306	ebi-a-GCST90017101	rs35344081	G	A	NA	Gut microbiota abundance (order Lactobacillales id.1800)	TRUE	reported	igd	25.4458
17	40835649	-0.0532915	0.01101	1.35e-06	14306	ebi-a-GCST90017101	rs4028634	C	T	NA	Gut microbiota abundance (order Lactobacillales id.1800)	TRUE	reported	igd	23.4283
19	51959855	0.113479	0.0246452	4.09e-06	14306	ebi-a-GCST90017101	rs34989881	A	G	NA	Gut microbiota abundance (order Lactobacillales id.1800)	TRUE	reported	igd	21.2015
1	53773248	-0.118868	0.0259753	3.38e-06	14306	ebi-a-GCST90017025	rs78848836	A	G	NA	Gut microbiota abundance (genus Lachnospiraceae UCG001 id.11321)	TRUE	reported	igd	20.9415
1	166199362	0.117095	0.02591	7.4e-06	14306	ebi-a-GCST90017025	rs12131224	C	T	NA	Gut microbiota abundance (genus Lachnospiraceae UCG001 id.11321)	TRUE	reported	igd	20.4241
1	82384407	0.0751466	0.0153934	1.11e-06	14306	ebi-a-GCST90017025	rs2050911	G	A	NA	Gut microbiota abundance (genus Lachnospiraceae UCG001 id.11321)	TRUE	reported	igd	23.8314
1	108102470	-0.087088	0.0197008	8.27e-06	14306	ebi-a-GCST90017025	rs79476906	T	A	NA	Gut microbiota abundance (genus Lachnospiraceae UCG001 id.11321)	TRUE	reported	igd	19.5411
3	42568440	0.0784637	0.0144768	7.17e-08	14306	ebi-a-GCST90017025	rs437876	T	C	NA	Gut microbiota abundance (genus Lachnospiraceae UCG001 id.11321)	TRUE	reported	igd	29.376
3	148269083	-0.0970258	0.0181807	1.46e-07	14306	ebi-a-GCST90017025	rs985416	T	C	NA	Gut microbiota abundance (genus Lachnospiraceae UCG001 id.11321)	TRUE	reported	igd	28.4809
6	145006780	0.107801	0.0229777	3.47e-06	14306	ebi-a-GCST90017025	rs9403580	C	T	NA	Gut microbiota abundance (genus Lachnospiraceae UCG001 id.11321)	TRUE	reported	igd	22.0106
7	96965504	-0.0748504	0.0165681	5.88e-06	14306	ebi-a-GCST90017025	rs62496417	T	G	NA	Gut microbiota abundance (genus Lachnospiraceae UCG001 id.11321)	TRUE	reported	igd	20.41
8	56839500	-0.0784757	0.0177648	9.48e-06	14306	ebi-a-GCST90017025	rs7341608	T	C	NA	Gut microbiota abundance (genus Lachnospiraceae UCG001 id.11321)	TRUE	reported	igd	19.5142
9	14477851	-0.107898	0.0232346	3.11e-06	14306	ebi-a-GCST90017025	rs573933	T	C	NA	Gut microbiota abundance (genus Lachnospiraceae UCG001 id.11321)	TRUE	reported	igd	21.5653
9	7273249	-0.0683706	0.0143691	1.72e-06	14306	ebi-a-GCST90017025	rs10815577	C	G	NA	Gut microbiota abundance (genus Lachnospiraceae UCG001 id.11321)	TRUE	reported	igd	22.6402
12	56256262	0.0761893	0.0170127	7.56e-06	14306	ebi-a-GCST90017025	rs2371284	C	T	NA	Gut microbiota abundance (genus Lachnospiraceae UCG001 id.11321)	TRUE	reported	igd	20.0559
14	21455973	-0.0681973	0.0149831	6.09e-06	14306	ebi-a-GCST90017025	rs4981345	T	C	NA	Gut microbiota abundance (genus Lachnospiraceae UCG001 id.11321)	TRUE	reported	igd	20.7172
16	79092359	0.168045	0.0382637	3.33e-06	14306	ebi-a-GCST90017025	rs74034332	G	A	NA	Gut microbiota abundance (genus Lachnospiraceae UCG001 id.11321)	TRUE	reported	igd	19.2876
17	36155074	-0.0816269	0.01838	9.02e-06	14306	ebi-a-GCST90017025	rs7213933	T	A	NA	Gut microbiota abundance (genus Lachnospiraceae UCG001 id.11321)	TRUE	reported	igd	19.7231
19	13962924	0.0892098	0.0197665	8.04e-06	14306	ebi-a-GCST90017025	rs8104225	A	G	NA	Gut microbiota abundance (genus Lachnospiraceae UCG001 id.11321)	TRUE	reported	igd	20.3688
1	103732214	0.133972	0.0257416	2.09e-07	14306	ebi-a-GCST90017055	rs12125734	G	T	NA	Gut microbiota abundance (genus Ruminococcaceae UCG004 id.11362)	TRUE	reported	igd	27.0868
1	18676399	0.078587	0.018003	9.43e-06	14306	ebi-a-GCST90017055	rs550351	A	C	NA	Gut microbiota abundance (genus Ruminococcaceae UCG004 id.11362)	TRUE	reported	igd	19.0551
2	239846337	-0.075914	0.0170308	8.12e-06	14306	ebi-a-GCST90017055	rs7569771	A	G	NA	Gut microbiota abundance (genus Ruminococcaceae UCG004 id.11362)	TRUE	reported	igd	19.8689
3	197683751	-0.0859927	0.0188671	5.39e-06	14306	ebi-a-GCST90017055	rs9818949	T	G	NA	Gut microbiota abundance (genus Ruminococcaceae UCG004 id.11362)	TRUE	reported	igd	20.7737
3	54427795	0.0849743	0.0157451	7.91e-08	14306	ebi-a-GCST90017055	rs6769553	A	G	NA	Gut microbiota abundance (genus Ruminococcaceae UCG004 id.11362)	TRUE	reported	igd	29.1262
3	169966722	-0.0757474	0.0162475	4.52e-06	14306	ebi-a-GCST90017055	rs511258	G	A	NA	Gut microbiota abundance (genus Ruminococcaceae UCG004 id.11362)	TRUE	reported	igd	21.7351
6	2119329	-0.0797959	0.0177639	6.12e-06	14306	ebi-a-GCST90017055	rs3800154	A	C	NA	Gut microbiota abundance (genus Ruminococcaceae UCG004 id.11362)	TRUE	reported	igd	20.1783
6	132887921	-0.0707825	0.0161381	9.18e-06	14306	ebi-a-GCST90017055	rs11961899	G	A	NA	Gut microbiota abundance (genus Ruminococcaceae UCG004 id.11362)	TRUE	reported	igd	19.2374
7	24791998	0.0689452	0.0153649	8.2e-06	14306	ebi-a-GCST90017055	rs2248146	T	C	NA	Gut microbiota abundance (genus Ruminococcaceae UCG004 id.11362)	TRUE	reported	igd	20.1349
8	139253064	0.116125	0.025946	5.81e-06	14306	ebi-a-GCST90017055	rs872501	G	A	NA	Gut microbiota abundance (genus Ruminococcaceae UCG004 id.11362)	TRUE	reported	igd	20.0314
9	7317307	0.095976	0.0214554	7.04e-06	14306	ebi-a-GCST90017055	rs10976229	T	G	NA	Gut microbiota abundance (genus Ruminococcaceae UCG004 id.11362)	TRUE	reported	igd	20.0102
11	15771251	-0.0786157	0.0179592	7.09e-06	14306	ebi-a-GCST90017055	rs7123615	C	G	NA	Gut microbiota abundance (genus Ruminococcaceae UCG004 id.11362)	TRUE	reported	igd	19.1622
1	109845252	0.070592	0.0157049	5.17e-06	14306	ebi-a-GCST90017103	rs638542	A	G	NA	Gut microbiota abundance (order Mollicutes RF9 id.11579)	TRUE	reported	igd	20.2042
1	61850864	-0.103134	0.0241775	8.11e-06	14306	ebi-a-GCST90017103	rs12566890	T	G	NA	Gut microbiota abundance (order Mollicutes RF9 id.11579)	TRUE	reported	igd	18.1962
2	177374176	-0.110864	0.0241355	5.27e-06	14306	ebi-a-GCST90017103	rs62188991	G	C	NA	Gut microbiota abundance (order Mollicutes RF9 id.11579)	TRUE	reported	igd	21.0993
3	165846506	0.0638979	0.0142685	7.29e-06	14306	ebi-a-GCST90017103	rs13100746	C	T	NA	Gut microbiota abundance (order Mollicutes RF9 id.11579)	TRUE	reported	igd	20.0547
3	184193482	0.0626209	0.0141623	9.93e-06	14306	ebi-a-GCST90017103	rs3932485	C	T	NA	Gut microbiota abundance (order Mollicutes RF9 id.11579)	TRUE	reported	igd	19.5511
3	3771148	0.0908218	0.0202986	5.16e-06	14306	ebi-a-GCST90017103	rs76373661	G	A	NA	Gut microbiota abundance (order Mollicutes RF9 id.11579)	TRUE	reported	igd	20.0193
5	17443654	-0.0657351	0.0138979	2.27e-06	14306	ebi-a-GCST90017103	rs7706512	A	G	NA	Gut microbiota abundance (order Mollicutes RF9 id.11579)	TRUE	reported	igd	22.3716
5	176287195	-0.125105	0.0278674	8.64e-06	14306	ebi-a-GCST90017103	rs10071529	C	G	NA	Gut microbiota abundance (order Mollicutes RF9 id.11579)	TRUE	reported	igd	20.1538
7	4105705	-0.0869495	0.0194509	9.47e-06	14306	ebi-a-GCST90017103	rs7801843	A	G	NA	Gut microbiota abundance (order Mollicutes RF9 id.11579)	TRUE	reported	igd	19.9827
7	82536037	-0.122002	0.0255463	2.16e-06	14306	ebi-a-GCST90017103	rs17235252	T	C	NA	Gut microbiota abundance (order Mollicutes RF9 id.11579)	TRUE	reported	igd	22.8075
8	15406830	-0.0772768	0.0172171	6.69e-06	14306	ebi-a-GCST90017103	rs11779863	G	A	NA	Gut microbiota abundance (order Mollicutes RF9 id.11579)	TRUE	reported	igd	20.1455
9	116711241	0.0624389	0.0139833	6.73e-06	14306	ebi-a-GCST90017103	rs7853673	A	G	NA	Gut microbiota abundance (order Mollicutes RF9 id.11579)	TRUE	reported	igd	19.9384
10	3521459	0.0875451	0.0190685	6.61e-06	14306	ebi-a-GCST90017103	rs515984	C	T	NA	Gut microbiota abundance (order Mollicutes RF9 id.11579)	TRUE	reported	igd	21.0781
11	112386785	-0.0656602	0.0147216	7.73e-06	14306	ebi-a-GCST90017103	rs949341	A	G	NA	Gut microbiota abundance (order Mollicutes RF9 id.11579)	TRUE	reported	igd	19.8927
14	46519718	0.230767	0.0489701	2.28e-06	14306	ebi-a-GCST90017103	rs74603314	T	C	NA	Gut microbiota abundance (order Mollicutes RF9 id.11579)	TRUE	reported	igd	22.2068
22	42741466	-0.0652658	0.0139773	3.09e-06	14306	ebi-a-GCST90017103	rs739151	G	C	NA	Gut microbiota abundance (order Mollicutes RF9 id.11579)	TRUE	reported	igd	21.8034
1	214031969	-0.0484566	0.0107934	7.27e-06	14306	ebi-a-GCST90016940	rs12760724	A	C	NA	Gut microbiota abundance (family Lachnospiraceae id.1987)	TRUE	reported	igd	20.1553
1	117031337	-0.0515295	0.01067	1.43e-06	14306	ebi-a-GCST90016940	rs12562372	G	T	NA	Gut microbiota abundance (family Lachnospiraceae id.1987)	TRUE	reported	igd	23.3229
2	232469722	-0.0993483	0.0218395	8.37e-06	14306	ebi-a-GCST90016940	rs13005175	G	A	NA	Gut microbiota abundance (family Lachnospiraceae id.1987)	TRUE	reported	igd	20.6936
4	186906801	0.0493666	0.0107801	5.17e-06	14306	ebi-a-GCST90016940	rs959845	T	C	NA	Gut microbiota abundance (family Lachnospiraceae id.1987)	TRUE	reported	igd	20.9711
4	10245354	-0.0585831	0.0128742	3.7e-06	14306	ebi-a-GCST90016940	rs2159863	A	G	NA	Gut microbiota abundance (family Lachnospiraceae id.1987)	TRUE	reported	igd	20.7064
5	32348593	-0.160302	0.035832	8.42e-06	14306	ebi-a-GCST90016940	rs2910921	C	T	NA	Gut microbiota abundance (family Lachnospiraceae id.1987)	TRUE	reported	igd	20.0141
6	161957425	-0.049227	0.0104894	2.69e-06	14306	ebi-a-GCST90016940	rs11755180	C	G	NA	Gut microbiota abundance (family Lachnospiraceae id.1987)	TRUE	reported	igd	22.0245
6	46664437	-0.215114	0.0476778	6.53e-06	14306	ebi-a-GCST90016940	rs146660815	T	C	NA	Gut microbiota abundance (family Lachnospiraceae id.1987)	TRUE	reported	igd	20.3566
7	130436459	-0.0500924	0.0105069	1.82e-06	14306	ebi-a-GCST90016940	rs11979110	T	C	NA	Gut microbiota abundance (family Lachnospiraceae id.1987)	TRUE	reported	igd	22.7297
9	72179847	-0.0494463	0.0110503	4.26e-06	14306	ebi-a-GCST90016940	rs11139361	C	T	NA	Gut microbiota abundance (family Lachnospiraceae id.1987)	TRUE	reported	igd	20.0226
9	133791605	0.0776723	0.0164472	3.01e-06	14306	ebi-a-GCST90016940	rs79086868	T	C	NA	Gut microbiota abundance (family Lachnospiraceae id.1987)	TRUE	reported	igd	22.3022
9	100113683	-0.0607481	0.0125216	2.45e-06	14306	ebi-a-GCST90016940	rs35524804	T	C	NA	Gut microbiota abundance (family Lachnospiraceae id.1987)	TRUE	reported	igd	23.5367
10	103392503	-0.0503537	0.0112201	6.2e-06	14306	ebi-a-GCST90016940	rs3127230	C	T	NA	Gut microbiota abundance (family Lachnospiraceae id.1987)	TRUE	reported	igd	20.1405
13	38004672	-0.0718128	0.017462	9.58e-06	14306	ebi-a-GCST90016940	rs11841382	G	T	NA	Gut microbiota abundance (family Lachnospiraceae id.1987)	TRUE	reported	igd	16.9128
16	76559184	-0.125721	0.0245233	2.84e-07	14306	ebi-a-GCST90016940	rs9929145	G	A	NA	Gut microbiota abundance (family Lachnospiraceae id.1987)	TRUE	reported	igd	26.282
17	80469064	0.0549584	0.0117086	2.42e-06	14306	ebi-a-GCST90016940	rs112040820	A	G	NA	Gut microbiota abundance (family Lachnospiraceae id.1987)	TRUE	reported	igd	22.0322
19	29408858	0.0503142	0.0112482	5.36e-06	14306	ebi-a-GCST90016940	rs7359994	C	T	NA	Gut microbiota abundance (family Lachnospiraceae id.1987)	TRUE	reported	igd	20.0085
19	13425799	0.0661701	0.014851	7.58e-06	14306	ebi-a-GCST90016940	rs10402491	C	T	NA	Gut microbiota abundance (family Lachnospiraceae id.1987)	TRUE	reported	igd	19.8524
20	36876868	0.0501415	0.0112157	7.29e-06	14306	ebi-a-GCST90016940	rs1205443	A	G	NA	Gut microbiota abundance (family Lachnospiraceae id.1987)	TRUE	reported	igd	19.9867
1	18501459	-0.183147	0.038148	1.28e-06	14306	ebi-a-GCST90017030	rs16861661	G	A	NA	Gut microbiota abundance (genus Lactobacillus id.1837)	TRUE	reported	igd	23.0492
2	28903275	-0.0852686	0.0176504	1.59e-06	14306	ebi-a-GCST90017030	rs11674854	C	T	NA	Gut microbiota abundance (genus Lactobacillus id.1837)	TRUE	reported	igd	23.3383
2	199312684	-0.0805447	0.0177429	8.96e-06	14306	ebi-a-GCST90017030	rs12693845	C	T	NA	Gut microbiota abundance (genus Lactobacillus id.1837)	TRUE	reported	igd	20.6075
2	135755629	0.0804001	0.0178207	4.93e-06	14306	ebi-a-GCST90017030	rs1530559	G	A	NA	Gut microbiota abundance (genus Lactobacillus id.1837)	TRUE	reported	igd	20.3547
3	173151665	-0.219886	0.0475759	7.33e-06	14306	ebi-a-GCST90017030	rs77478751	A	G	NA	Gut microbiota abundance (genus Lactobacillus id.1837)	TRUE	reported	igd	21.361
4	109896462	0.187692	0.0394585	2.24e-06	14306	ebi-a-GCST90017030	rs62314653	C	A	NA	Gut microbiota abundance (genus Lactobacillus id.1837)	TRUE	reported	igd	22.6261
6	151027636	0.139784	0.0310414	6.83e-06	14306	ebi-a-GCST90017030	rs75127669	C	A	NA	Gut microbiota abundance (genus Lactobacillus id.1837)	TRUE	reported	igd	20.2783
8	69010103	-0.079195	0.0171791	4.25e-06	14306	ebi-a-GCST90017030	rs768253	T	G	NA	Gut microbiota abundance (genus Lactobacillus id.1837)	TRUE	reported	igd	21.2518
13	23834968	-0.107134	0.0221883	3.12e-06	14306	ebi-a-GCST90017030	rs7399658	G	A	NA	Gut microbiota abundance (genus Lactobacillus id.1837)	TRUE	reported	igd	23.3135
16	73890910	0.0815092	0.0169441	1.41e-06	14306	ebi-a-GCST90017030	rs328312	T	A	NA	Gut microbiota abundance (genus Lactobacillus id.1837)	TRUE	reported	igd	23.1407
19	6928017	0.0985077	0.0203229	9.72e-07	14306	ebi-a-GCST90017030	rs921925	A	C	NA	Gut microbiota abundance (genus Lactobacillus id.1837)	TRUE	reported	igd	23.4947
20	54192992	-0.0801344	0.017149	3.29e-06	14306	ebi-a-GCST90017030	rs6092149	A	T	NA	Gut microbiota abundance (genus Lactobacillus id.1837)	TRUE	reported	igd	21.8354
1	61850864	-0.101147	0.0230978	3.65e-06	14306	ebi-a-GCST90017117	rs12566890	T	G	NA	Gut microbiota abundance (phylum Tenericutes id.3919)	TRUE	reported	igd	19.1763
1	109965986	0.0681052	0.0149061	4.23e-06	14306	ebi-a-GCST90017117	rs3768491	G	A	NA	Gut microbiota abundance (phylum Tenericutes id.3919)	TRUE	reported	igd	20.8753
2	157532549	0.074438	0.0153389	9.57e-07	14306	ebi-a-GCST90017117	rs11890098	A	G	NA	Gut microbiota abundance (phylum Tenericutes id.3919)	TRUE	reported	igd	23.5505
7	79490250	0.0944239	0.0211806	8.39e-06	14306	ebi-a-GCST90017117	rs2464826	A	C	NA	Gut microbiota abundance (phylum Tenericutes id.3919)	TRUE	reported	igd	19.8741
8	59440824	0.0769142	0.0153953	1.09e-06	14306	ebi-a-GCST90017117	rs10108398	G	A	NA	Gut microbiota abundance (phylum Tenericutes id.3919)	TRUE	reported	igd	24.9595
11	47103877	-0.0841852	0.0178119	3.26e-06	14306	ebi-a-GCST90017117	rs72901605	T	C	NA	Gut microbiota abundance (phylum Tenericutes id.3919)	TRUE	reported	igd	22.3383
11	108439087	-0.108283	0.0237289	5.88e-06	14306	ebi-a-GCST90017117	rs78169027	A	G	NA	Gut microbiota abundance (phylum Tenericutes id.3919)	TRUE	reported	igd	20.8241
13	73170489	0.0819606	0.0181628	7.27e-06	14306	ebi-a-GCST90017117	rs4885016	C	T	NA	Gut microbiota abundance (phylum Tenericutes id.3919)	TRUE	reported	igd	20.3631
14	46519718	0.221639	0.0462918	1.56e-06	14306	ebi-a-GCST90017117	rs74603314	T	C	NA	Gut microbiota abundance (phylum Tenericutes id.3919)	TRUE	reported	igd	22.9237
14	97159674	0.06099	0.0135623	6.61e-06	14306	ebi-a-GCST90017117	rs17214486	C	A	NA	Gut microbiota abundance (phylum Tenericutes id.3919)	TRUE	reported	igd	20.2232
15	95309676	0.0820873	0.0188312	8.07e-06	14306	ebi-a-GCST90017117	rs28537087	G	A	NA	Gut microbiota abundance (phylum Tenericutes id.3919)	TRUE	reported	igd	19.0019
20	16259524	-0.114937	0.0248606	4.55e-06	14306	ebi-a-GCST90017117	rs6043847	T	C	NA	Gut microbiota abundance (phylum Tenericutes id.3919)	TRUE	reported	igd	21.3745
2	68086034	-0.0770689	0.0187079	9.26e-06	14306	ebi-a-GCST90017116	rs11126162	T	C	NA	Gut microbiota abundance (phylum Proteobacteria id.2375)	TRUE	reported	igd	16.971
2	124872681	0.0498267	0.011138	6.31e-06	14306	ebi-a-GCST90017116	rs12467198	C	T	NA	Gut microbiota abundance (phylum Proteobacteria id.2375)	TRUE	reported	igd	20.0129
2	52053891	0.0849594	0.0187782	8.09e-06	14306	ebi-a-GCST90017116	rs6707783	C	T	NA	Gut microbiota abundance (phylum Proteobacteria id.2375)	TRUE	reported	igd	20.4699
3	66318042	-0.0803778	0.0157851	3.68e-07	14306	ebi-a-GCST90017116	rs922773	C	T	NA	Gut microbiota abundance (phylum Proteobacteria id.2375)	TRUE	reported	igd	25.9285
3	53720793	-0.0519289	0.0115246	6.9e-06	14306	ebi-a-GCST90017116	rs11715072	G	A	NA	Gut microbiota abundance (phylum Proteobacteria id.2375)	TRUE	reported	igd	20.3033
7	134388240	0.0502281	0.0108968	4.27e-06	14306	ebi-a-GCST90017116	rs2347697	G	T	NA	Gut microbiota abundance (phylum Proteobacteria id.2375)	TRUE	reported	igd	21.2469
8	89541526	0.0951285	0.0216921	9.25e-06	14306	ebi-a-GCST90017116	rs74757828	A	T	NA	Gut microbiota abundance (phylum Proteobacteria id.2375)	TRUE	reported	igd	19.2317
10	13841631	0.141726	0.0309242	7.18e-06	14306	ebi-a-GCST90017116	rs72771021	C	T	NA	Gut microbiota abundance (phylum Proteobacteria id.2375)	TRUE	reported	igd	21.004
10	119247234	0.125578	0.0258034	7.47e-07	14306	ebi-a-GCST90017116	rs2532663	A	G	NA	Gut microbiota abundance (phylum Proteobacteria id.2375)	TRUE	reported	igd	23.685
11	123997498	0.0491248	0.010824	8.72e-06	14306	ebi-a-GCST90017116	rs10750258	C	A	NA	Gut microbiota abundance (phylum Proteobacteria id.2375)	TRUE	reported	igd	20.598
12	130331764	-0.0668162	0.0153387	9.99e-06	14306	ebi-a-GCST90017116	rs4340090	C	T	NA	Gut microbiota abundance (phylum Proteobacteria id.2375)	TRUE	reported	igd	18.9752
17	68347701	0.0517269	0.0112854	4.84e-06	14306	ebi-a-GCST90017116	rs312757	G	C	NA	Gut microbiota abundance (phylum Proteobacteria id.2375)	TRUE	reported	igd	21.0087
19	43505320	0.0511615	0.0106407	1.54e-06	14306	ebi-a-GCST90017116	rs12150865	C	T	NA	Gut microbiota abundance (phylum Proteobacteria id.2375)	TRUE	reported	igd	23.1178
22	20301800	0.0474614	0.0105645	6.95e-06	14306	ebi-a-GCST90017116	rs3890996	G	T	NA	Gut microbiota abundance (phylum Proteobacteria id.2375)	TRUE	reported	igd	20.1829
1	171903885	-0.0875276	0.0196779	5.08e-06	14306	ebi-a-GCST90017047	rs16843578	C	T	NA	Gut microbiota abundance (genus Romboutsia id.11347)	TRUE	reported	igd	19.7848
2	16066705	-0.129578	0.0280454	6.71e-06	14306	ebi-a-GCST90017047	rs75987356	G	A	NA	Gut microbiota abundance (genus Romboutsia id.11347)	TRUE	reported	igd	21.3471
5	57229635	-0.131039	0.0293815	7.96e-06	14306	ebi-a-GCST90017047	rs114398731	G	C	NA	Gut microbiota abundance (genus Romboutsia id.11347)	TRUE	reported	igd	19.8908
6	135411737	0.0722815	0.0162353	9.38e-06	14306	ebi-a-GCST90017047	rs9389266	T	G	NA	Gut microbiota abundance (genus Romboutsia id.11347)	TRUE	reported	igd	19.8214
7	106406824	-0.214911	0.0474739	8.52e-06	14306	ebi-a-GCST90017047	rs28603357	T	C	NA	Gut microbiota abundance (genus Romboutsia id.11347)	TRUE	reported	igd	20.4931
7	78136725	-0.0550261	0.0120835	5.88e-06	14306	ebi-a-GCST90017047	rs34302036	G	A	NA	Gut microbiota abundance (genus Romboutsia id.11347)	TRUE	reported	igd	20.7373
7	145760298	-0.0710048	0.0156654	4.66e-06	14306	ebi-a-GCST90017047	rs62504452	A	G	NA	Gut microbiota abundance (genus Romboutsia id.11347)	TRUE	reported	igd	20.5444
7	5319387	-0.0622202	0.0127675	1.17e-06	14306	ebi-a-GCST90017047	rs10279978	A	G	NA	Gut microbiota abundance (genus Romboutsia id.11347)	TRUE	reported	igd	23.7493
8	5088054	-0.190644	0.0421065	5.07e-06	14306	ebi-a-GCST90017047	rs75200530	T	G	NA	Gut microbiota abundance (genus Romboutsia id.11347)	TRUE	reported	igd	20.4997
10	17019559	0.092888	0.0171454	4e-08	14306	ebi-a-GCST90017047	rs61841503	G	A	NA	Gut microbiota abundance (genus Romboutsia id.11347)	TRUE	reported	igd	29.3511
11	133834657	0.0919112	0.0205738	6.98e-06	14306	ebi-a-GCST90017047	rs7109293	A	G	NA	Gut microbiota abundance (genus Romboutsia id.11347)	TRUE	reported	igd	19.9576
11	99665050	-0.0726779	0.0158263	6.49e-06	14306	ebi-a-GCST90017047	rs11221428	T	C	NA	Gut microbiota abundance (genus Romboutsia id.11347)	TRUE	reported	igd	21.0885
13	88725540	-0.094406	0.0208544	7.37e-06	14306	ebi-a-GCST90017047	rs77702691	A	G	NA	Gut microbiota abundance (genus Romboutsia id.11347)	TRUE	reported	igd	20.4929
13	32720756	0.0580018	0.0127495	5.76e-06	14306	ebi-a-GCST90017047	rs9567264	C	T	NA	Gut microbiota abundance (genus Romboutsia id.11347)	TRUE	reported	igd	20.6965
1	50088819	-0.0621452	0.0119266	1.28e-07	14306	ebi-a-GCST90016956	rs12741784	C	T	NA	Gut microbiota abundance (family Veillonellaceae id.2172)	TRUE	reported	igd	27.1508
1	244391618	-0.0534397	0.0118254	8.68e-06	14306	ebi-a-GCST90016956	rs6692542	G	A	NA	Gut microbiota abundance (family Veillonellaceae id.2172)	TRUE	reported	igd	20.4219
4	46366067	0.0514024	0.0112125	4.51e-06	14306	ebi-a-GCST90016956	rs1442060	A	G	NA	Gut microbiota abundance (family Veillonellaceae id.2172)	TRUE	reported	igd	21.0166
4	23317124	0.0526752	0.0114886	4.64e-06	14306	ebi-a-GCST90016956	rs2175069	G	A	NA	Gut microbiota abundance (family Veillonellaceae id.2172)	TRUE	reported	igd	21.0222
5	132646303	0.208096	0.0453999	4.53e-06	14306	ebi-a-GCST90016956	rs12186441	G	A	NA	Gut microbiota abundance (family Veillonellaceae id.2172)	TRUE	reported	igd	21.0096
5	38348199	-0.083617	0.0187159	7.89e-06	14306	ebi-a-GCST90016956	rs2561116	T	G	NA	Gut microbiota abundance (family Veillonellaceae id.2172)	TRUE	reported	igd	19.9603
6	75534152	-0.0638696	0.0141765	5.48e-06	14306	ebi-a-GCST90016956	rs6909981	C	T	NA	Gut microbiota abundance (family Veillonellaceae id.2172)	TRUE	reported	igd	20.2979
6	139188534	0.202367	0.0464388	6.75e-06	14306	ebi-a-GCST90016956	rs61264131	A	C	NA	Gut microbiota abundance (family Veillonellaceae id.2172)	TRUE	reported	igd	18.9897
6	92380922	-0.0509102	0.0113253	8.49e-06	14306	ebi-a-GCST90016956	rs9345168	A	C	NA	Gut microbiota abundance (family Veillonellaceae id.2172)	TRUE	reported	igd	20.2074
7	21637810	0.055301	0.0117654	2.57e-06	14306	ebi-a-GCST90016956	rs12668619	A	G	NA	Gut microbiota abundance (family Veillonellaceae id.2172)	TRUE	reported	igd	22.0929
8	138319508	-0.050942	0.0114921	7.45e-06	14306	ebi-a-GCST90016956	rs4263802	A	G	NA	Gut microbiota abundance (family Veillonellaceae id.2172)	TRUE	reported	igd	19.6496
8	41231597	0.0520689	0.0115656	7.35e-06	14306	ebi-a-GCST90016956	rs1447205	C	G	NA	Gut microbiota abundance (family Veillonellaceae id.2172)	TRUE	reported	igd	20.2684
13	101617913	-0.0703773	0.0156855	7.19e-06	14306	ebi-a-GCST90016956	rs75768969	C	G	NA	Gut microbiota abundance (family Veillonellaceae id.2172)	TRUE	reported	igd	20.1311
13	61597625	-0.253809	0.0539169	6.19e-06	14306	ebi-a-GCST90016956	rs114889439	A	G	NA	Gut microbiota abundance (family Veillonellaceae id.2172)	TRUE	reported	igd	22.1597
13	38326692	0.100666	0.0207016	1.58e-06	14306	ebi-a-GCST90016956	rs79535861	A	C	NA	Gut microbiota abundance (family Veillonellaceae id.2172)	TRUE	reported	igd	23.646
13	78785141	-0.0904972	0.0200428	5.27e-06	14306	ebi-a-GCST90016956	rs2585520	G	T	NA	Gut microbiota abundance (family Veillonellaceae id.2172)	TRUE	reported	igd	20.387
14	102897930	-0.0867108	0.0180573	1.73e-06	14306	ebi-a-GCST90016956	rs111810795	C	T	NA	Gut microbiota abundance (family Veillonellaceae id.2172)	TRUE	reported	igd	23.059
15	78546996	0.0554965	0.0119467	3.73e-06	14306	ebi-a-GCST90016956	rs4461038	G	A	NA	Gut microbiota abundance (family Veillonellaceae id.2172)	TRUE	reported	igd	21.5792
18	462180	0.0587799	0.0128297	4.49e-06	14306	ebi-a-GCST90016956	rs4797169	T	C	NA	Gut microbiota abundance (family Veillonellaceae id.2172)	TRUE	reported	igd	20.9906
18	30208691	0.0818934	0.018245	9.25e-06	14306	ebi-a-GCST90016956	rs1693340	T	C	NA	Gut microbiota abundance (family Veillonellaceae id.2172)	TRUE	reported	igd	20.147
21	35576123	0.0503337	0.0113763	9.25e-06	14306	ebi-a-GCST90016956	rs11700976	C	A	NA	Gut microbiota abundance (family Veillonellaceae id.2172)	TRUE	reported	igd	19.5756
1	85585609	-0.10452	0.0225521	9.76e-06	14306	ebi-a-GCST90017039	rs6657302	T	C	NA	Gut microbiota abundance (genus Parabacteroides id.954)	TRUE	reported	igd	21.4795
2	38037203	-0.0715594	0.0156668	8.83e-06	14306	ebi-a-GCST90017039	rs72893646	A	T	NA	Gut microbiota abundance (genus Parabacteroides id.954)	TRUE	reported	igd	20.8628
3	191572365	0.10308	0.0222736	1.93e-06	14306	ebi-a-GCST90017039	rs115602804	G	A	NA	Gut microbiota abundance (genus Parabacteroides id.954)	TRUE	reported	igd	21.4175
3	52354847	0.186478	0.0405199	5.65e-06	14306	ebi-a-GCST90017039	rs114567323	T	C	NA	Gut microbiota abundance (genus Parabacteroides id.954)	TRUE	reported	igd	21.1796
5	169360155	0.0558784	0.0116625	1.71e-06	14306	ebi-a-GCST90017039	rs3860755	G	C	NA	Gut microbiota abundance (genus Parabacteroides id.954)	TRUE	reported	igd	22.9564
6	165969505	0.162824	0.0381863	8.87e-06	14306	ebi-a-GCST90017039	rs11965579	G	C	NA	Gut microbiota abundance (genus Parabacteroides id.954)	TRUE	reported	igd	18.1812
6	47368687	-0.0761961	0.0157042	1.93e-06	14306	ebi-a-GCST90017039	rs4236095	A	G	NA	Gut microbiota abundance (genus Parabacteroides id.954)	TRUE	reported	igd	23.5415
9	2217340	-0.0702667	0.0142249	5.71e-07	14306	ebi-a-GCST90017039	rs60884758	C	T	NA	Gut microbiota abundance (genus Parabacteroides id.954)	TRUE	reported	igd	24.4006
12	56396953	0.0888832	0.0200902	8.54e-06	14306	ebi-a-GCST90017039	rs7298818	C	T	NA	Gut microbiota abundance (genus Parabacteroides id.954)	TRUE	reported	igd	19.5736
16	7045276	-0.0500303	0.0111459	7.27e-06	14306	ebi-a-GCST90017039	rs17141986	C	G	NA	Gut microbiota abundance (genus Parabacteroides id.954)	TRUE	reported	igd	20.1482
1	203308383	-0.0732697	0.0150964	2.4e-06	14306	ebi-a-GCST90016935	rs16851319	G	C	NA	Gut microbiota abundance (family Desulfovibrionaceae id.3169)	TRUE	reported	igd	23.556
1	203991605	-0.114231	0.0253568	1.56e-06	14306	ebi-a-GCST90016935	rs2692012	G	A	NA	Gut microbiota abundance (family Desulfovibrionaceae id.3169)	TRUE	reported	igd	20.2945
2	233929283	-0.0525838	0.0115757	6.78e-06	14306	ebi-a-GCST90016935	rs3935584	C	T	NA	Gut microbiota abundance (family Desulfovibrionaceae id.3169)	TRUE	reported	igd	20.6352
8	57865378	-0.0770089	0.017089	9.61e-06	14306	ebi-a-GCST90016935	rs72647048	T	C	NA	Gut microbiota abundance (family Desulfovibrionaceae id.3169)	TRUE	reported	igd	20.3071
9	81834426	-0.0729251	0.0154381	2.1e-06	14306	ebi-a-GCST90016935	rs17791387	A	G	NA	Gut microbiota abundance (family Desulfovibrionaceae id.3169)	TRUE	reported	igd	22.3134
9	15269705	0.211435	0.0456962	2.82e-06	14306	ebi-a-GCST90016935	rs112381107	C	T	NA	Gut microbiota abundance (family Desulfovibrionaceae id.3169)	TRUE	reported	igd	21.4089
10	11855599	0.0555931	0.0117493	2.5e-06	14306	ebi-a-GCST90016935	rs11599763	C	T	NA	Gut microbiota abundance (family Desulfovibrionaceae id.3169)	TRUE	reported	igd	22.3881
15	96159374	-0.0574455	0.0129468	7.34e-06	14306	ebi-a-GCST90016935	rs7164160	A	T	NA	Gut microbiota abundance (family Desulfovibrionaceae id.3169)	TRUE	reported	igd	19.6873
16	71541641	-0.0541732	0.0117819	4.48e-06	14306	ebi-a-GCST90016935	rs9928243	C	A	NA	Gut microbiota abundance (family Desulfovibrionaceae id.3169)	TRUE	reported	igd	21.1416
17	2856662	-0.0943381	0.020138	3.16e-06	14306	ebi-a-GCST90016935	rs4506934	C	T	NA	Gut microbiota abundance (family Desulfovibrionaceae id.3169)	TRUE	reported	igd	21.9453
20	33694801	0.0834742	0.0166111	2.7e-07	14306	ebi-a-GCST90016935	rs6058181	C	T	NA	Gut microbiota abundance (family Desulfovibrionaceae id.3169)	TRUE	reported	igd	25.2527
21	45064961	0.0571419	0.012423	3.82e-06	14306	ebi-a-GCST90016935	rs2838334	G	A	NA	Gut microbiota abundance (family Desulfovibrionaceae id.3169)	TRUE	reported	igd	21.1571
1	85205632	-0.138357	0.0295185	3.41e-06	14306	ebi-a-GCST90016934	rs9725395	A	G	NA	Gut microbiota abundance (family Defluviitaleaceae id.1924)	TRUE	reported	igd	21.9692
1	118723685	-0.0801923	0.0167061	1.69e-06	14306	ebi-a-GCST90016934	rs1582238	C	T	NA	Gut microbiota abundance (family Defluviitaleaceae id.1924)	TRUE	reported	igd	23.0417
3	72207794	0.0977203	0.0197033	9.42e-07	14306	ebi-a-GCST90016934	rs4677103	A	G	NA	Gut microbiota abundance (family Defluviitaleaceae id.1924)	TRUE	reported	igd	24.5975
4	122202910	-0.134314	0.0292201	4.58e-06	14306	ebi-a-GCST90016934	rs17051335	C	T	NA	Gut microbiota abundance (family Defluviitaleaceae id.1924)	TRUE	reported	igd	21.129
4	147414743	-0.149751	0.0293415	2.76e-07	14306	ebi-a-GCST90016934	rs72731813	C	T	NA	Gut microbiota abundance (family Defluviitaleaceae id.1924)	TRUE	reported	igd	26.048
7	79734541	0.107106	0.0238173	5.56e-06	14306	ebi-a-GCST90016934	rs28696126	T	A	NA	Gut microbiota abundance (family Defluviitaleaceae id.1924)	TRUE	reported	igd	20.2229
9	93331308	0.123954	0.0289814	9.48e-06	14306	ebi-a-GCST90016934	rs540220	C	T	NA	Gut microbiota abundance (family Defluviitaleaceae id.1924)	TRUE	reported	igd	18.2929
9	8786663	0.110761	0.0232545	2.75e-06	14306	ebi-a-GCST90016934	rs112893842	T	C	NA	Gut microbiota abundance (family Defluviitaleaceae id.1924)	TRUE	reported	igd	22.6861
10	66407366	-0.0708803	0.0156121	5.86e-06	14306	ebi-a-GCST90016934	rs4344384	T	G	NA	Gut microbiota abundance (family Defluviitaleaceae id.1924)	TRUE	reported	igd	20.6124
18	59026148	0.070223	0.0156601	7.86e-06	14306	ebi-a-GCST90016934	rs1908593	T	C	NA	Gut microbiota abundance (family Defluviitaleaceae id.1924)	TRUE	reported	igd	20.108
21	41811003	0.177314	0.0361844	1.41e-06	14306	ebi-a-GCST90016934	rs55658617	T	C	NA	Gut microbiota abundance (family Defluviitaleaceae id.1924)	TRUE	reported	igd	24.0128
22	24804081	0.139014	0.0299429	4.61e-06	14306	ebi-a-GCST90016934	rs9608282	T	G	NA	Gut microbiota abundance (family Defluviitaleaceae id.1924)	TRUE	reported	igd	21.5541
1	240929774	0.0915257	0.0207306	8.37e-06	14306	ebi-a-GCST90016947	rs35961441	A	C	NA	Gut microbiota abundance (family Porphyromonadaceae id.943)	TRUE	reported	igd	19.4923
3	62035586	-0.059133	0.0122235	1.79e-06	14306	ebi-a-GCST90016947	rs17065783	A	G	NA	Gut microbiota abundance (family Porphyromonadaceae id.943)	TRUE	reported	igd	23.4028
3	189854046	-0.0581896	0.0121147	2.19e-06	14306	ebi-a-GCST90016947	rs3111851	G	C	NA	Gut microbiota abundance (family Porphyromonadaceae id.943)	TRUE	reported	igd	23.0709
4	149825977	-0.0527939	0.0117499	9.6e-06	14306	ebi-a-GCST90016947	rs864093	A	C	NA	Gut microbiota abundance (family Porphyromonadaceae id.943)	TRUE	reported	igd	20.1883
7	69251692	0.0718149	0.0150724	2.44e-06	14306	ebi-a-GCST90016947	rs6953849	A	G	NA	Gut microbiota abundance (family Porphyromonadaceae id.943)	TRUE	reported	igd	22.702
9	138076081	0.055316	0.012085	4.31e-06	14306	ebi-a-GCST90016947	rs10858364	G	T	NA	Gut microbiota abundance (family Porphyromonadaceae id.943)	TRUE	reported	igd	20.9512
9	2233969	-0.0737324	0.014259	1.32e-07	14306	ebi-a-GCST90016947	rs10119172	C	G	NA	Gut microbiota abundance (family Porphyromonadaceae id.943)	TRUE	reported	igd	26.7386
10	71571863	0.052368	0.0118814	8.7e-06	14306	ebi-a-GCST90016947	rs10762312	A	G	NA	Gut microbiota abundance (family Porphyromonadaceae id.943)	TRUE	reported	igd	19.4266
13	23531802	-0.103842	0.0237355	8.05e-06	14306	ebi-a-GCST90016947	rs7330827	T	C	NA	Gut microbiota abundance (family Porphyromonadaceae id.943)	TRUE	reported	igd	19.1403
14	63386516	-0.0485289	0.0109284	8.95e-06	14306	ebi-a-GCST90016947	rs1980561	A	G	NA	Gut microbiota abundance (family Porphyromonadaceae id.943)	TRUE	reported	igd	19.7191
17	63750903	-0.0473576	0.010602	7.91e-06	14306	ebi-a-GCST90016947	rs35233670	T	C	NA	Gut microbiota abundance (family Porphyromonadaceae id.943)	TRUE	reported	igd	19.9528
1	240503826	0.11614	0.0243083	1.66e-06	14306	ebi-a-GCST90017050	rs79968172	G	A	NA	Gut microbiota abundance (genus Ruminiclostridium6 id.11356)	TRUE	reported	igd	22.8273
2	5548605	0.0554234	0.0125423	8.58e-06	14306	ebi-a-GCST90017050	rs792058	G	A	NA	Gut microbiota abundance (genus Ruminiclostridium6 id.11356)	TRUE	reported	igd	19.5268
4	36478011	0.0720077	0.0165387	8.99e-06	14306	ebi-a-GCST90017050	rs35362464	C	A	NA	Gut microbiota abundance (genus Ruminiclostridium6 id.11356)	TRUE	reported	igd	18.9564
7	101271282	0.058665	0.013208	7.29e-06	14306	ebi-a-GCST90017050	rs73176030	T	C	NA	Gut microbiota abundance (genus Ruminiclostridium6 id.11356)	TRUE	reported	igd	19.728
8	79766499	0.0625299	0.0137876	4.65e-06	14306	ebi-a-GCST90017050	rs11992182	A	C	NA	Gut microbiota abundance (genus Ruminiclostridium6 id.11356)	TRUE	reported	igd	20.5683
10	128214403	-0.166823	0.0376681	9.16e-06	14306	ebi-a-GCST90017050	rs116969552	A	G	NA	Gut microbiota abundance (genus Ruminiclostridium6 id.11356)	TRUE	reported	igd	19.6139
10	132651293	-0.097606	0.0216072	3.47e-06	14306	ebi-a-GCST90017050	rs10829821	T	C	NA	Gut microbiota abundance (genus Ruminiclostridium6 id.11356)	TRUE	reported	igd	20.4059
11	86179076	0.13498	0.0310715	3.39e-06	14306	ebi-a-GCST90017050	rs663262	C	T	NA	Gut microbiota abundance (genus Ruminiclostridium6 id.11356)	TRUE	reported	igd	18.8718
11	40289063	0.0736533	0.0153163	1.3e-06	14306	ebi-a-GCST90017050	rs77193512	A	G	NA	Gut microbiota abundance (genus Ruminiclostridium6 id.11356)	TRUE	reported	igd	23.1247
13	111703249	-0.0804138	0.0176692	7.1e-06	14306	ebi-a-GCST90017050	rs9555756	A	C	NA	Gut microbiota abundance (genus Ruminiclostridium6 id.11356)	TRUE	reported	igd	20.7123
14	20954661	0.0999189	0.0197169	2.54e-07	14306	ebi-a-GCST90017050	rs1756364	G	T	NA	Gut microbiota abundance (genus Ruminiclostridium6 id.11356)	TRUE	reported	igd	25.6814
14	56938952	0.200894	0.0406434	1.08e-06	14306	ebi-a-GCST90017050	rs71414120	T	G	NA	Gut microbiota abundance (genus Ruminiclostridium6 id.11356)	TRUE	reported	igd	24.4317
15	61047117	-0.105422	0.0237274	9.12e-06	14306	ebi-a-GCST90017050	rs1871858	C	G	NA	Gut microbiota abundance (genus Ruminiclostridium6 id.11356)	TRUE	reported	igd	19.7407
16	72136154	0.15913	0.0322283	1.09e-06	14306	ebi-a-GCST90017050	rs61060922	T	G	NA	Gut microbiota abundance (genus Ruminiclostridium6 id.11356)	TRUE	reported	igd	24.3798
18	76018244	0.135604	0.0295174	4.95e-06	14306	ebi-a-GCST90017050	rs72991535	T	G	NA	Gut microbiota abundance (genus Ruminiclostridium6 id.11356)	TRUE	reported	igd	21.1052
19	10115515	0.118994	0.026487	9.3e-06	14306	ebi-a-GCST90017050	rs67479537	T	C	NA	Gut microbiota abundance (genus Ruminiclostridium6 id.11356)	TRUE	reported	igd	20.1829
19	49209339	0.0554866	0.0122755	6.4e-06	14306	ebi-a-GCST90017050	rs2548459	C	T	NA	Gut microbiota abundance (genus Ruminiclostridium6 id.11356)	TRUE	reported	igd	20.4314
1	9136139	-0.188618	0.0403613	3.35e-06	14306	ebi-a-GCST90016990	rs112205261	T	C	NA	Gut microbiota abundance (genus Eggerthella id.819)	TRUE	reported	igd	21.8392
2	45453805	0.107774	0.0236527	4.18e-06	14306	ebi-a-GCST90016990	rs3851328	G	T	NA	Gut microbiota abundance (genus Eggerthella id.819)	TRUE	reported	igd	20.7619
2	141337454	-0.0879736	0.0197127	8.37e-06	14306	ebi-a-GCST90016990	rs6430926	T	C	NA	Gut microbiota abundance (genus Eggerthella id.819)	TRUE	reported	igd	19.9165
3	20807454	-0.121331	0.0272024	7.62e-06	14306	ebi-a-GCST90016990	rs13070736	A	C	NA	Gut microbiota abundance (genus Eggerthella id.819)	TRUE	reported	igd	19.8943
4	70483957	-0.093486	0.0210208	9.03e-06	14306	ebi-a-GCST90016990	rs2877457	G	A	NA	Gut microbiota abundance (genus Eggerthella id.819)	TRUE	reported	igd	19.7786
7	38335954	-0.0980582	0.0197653	7.36e-07	14306	ebi-a-GCST90016990	rs2240838	G	A	NA	Gut microbiota abundance (genus Eggerthella id.819)	TRUE	reported	igd	24.6128
11	102461599	-0.0907728	0.0198096	5.23e-06	14306	ebi-a-GCST90016990	rs1784446	A	G	NA	Gut microbiota abundance (genus Eggerthella id.819)	TRUE	reported	igd	20.9971
15	65691324	0.108495	0.0245457	8.94e-06	14306	ebi-a-GCST90016990	rs67490567	T	C	NA	Gut microbiota abundance (genus Eggerthella id.819)	TRUE	reported	igd	19.5375
17	17098213	-0.110522	0.0247653	5.71e-06	14306	ebi-a-GCST90016990	rs4985746	A	G	NA	Gut microbiota abundance (genus Eggerthella id.819)	TRUE	reported	igd	19.9164
20	55647869	0.175349	0.0378576	4.83e-06	14306	ebi-a-GCST90016990	rs76663501	C	T	NA	Gut microbiota abundance (genus Eggerthella id.819)	TRUE	reported	igd	21.4536
21	29778032	-0.102572	0.0221108	3.89e-06	14306	ebi-a-GCST90016990	rs2223081	A	G	NA	Gut microbiota abundance (genus Eggerthella id.819)	TRUE	reported	igd	21.5203
2	200778866	-0.0911053	0.0202239	7.74e-06	14306	ebi-a-GCST90017104	rs166849	A	G	NA	Gut microbiota abundance (order NB1n id.3953)	TRUE	reported	igd	20.2935
2	234081324	0.0929494	0.0201348	3.97e-06	14306	ebi-a-GCST90017104	rs13385922	T	C	NA	Gut microbiota abundance (order NB1n id.3953)	TRUE	reported	igd	21.3107
5	10737802	-0.0988612	0.0209676	2.62e-06	14306	ebi-a-GCST90017104	rs267959	G	A	NA	Gut microbiota abundance (order NB1n id.3953)	TRUE	reported	igd	22.2308
6	68934648	0.115344	0.0236958	1.41e-06	14306	ebi-a-GCST90017104	rs13219468	G	C	NA	Gut microbiota abundance (order NB1n id.3953)	TRUE	reported	igd	23.6945
7	1321675	0.108934	0.021177	2.6e-07	14306	ebi-a-GCST90017104	rs60583455	T	C	NA	Gut microbiota abundance (order NB1n id.3953)	TRUE	reported	igd	26.4605
8	18229020	0.10212	0.0198947	3.17e-07	14306	ebi-a-GCST90017104	rs2172426	T	C	NA	Gut microbiota abundance (order NB1n id.3953)	TRUE	reported	igd	26.3479
10	127094261	-0.109245	0.0236201	4.32e-06	14306	ebi-a-GCST90017104	rs55921101	A	T	NA	Gut microbiota abundance (order NB1n id.3953)	TRUE	reported	igd	21.3914
10	98619568	-0.223071	0.0470232	3.39e-06	14306	ebi-a-GCST90017104	rs7911787	G	T	NA	Gut microbiota abundance (order NB1n id.3953)	TRUE	reported	igd	22.5041
10	2095726	0.104201	0.0206737	6.63e-07	14306	ebi-a-GCST90017104	rs11251024	G	A	NA	Gut microbiota abundance (order NB1n id.3953)	TRUE	reported	igd	25.4043
11	91589600	-0.154539	0.0326288	3.31e-06	14306	ebi-a-GCST90017104	rs11606187	A	G	NA	Gut microbiota abundance (order NB1n id.3953)	TRUE	reported	igd	22.4323
13	70306831	0.0990709	0.0218149	6.52e-06	14306	ebi-a-GCST90017104	rs9542068	T	C	NA	Gut microbiota abundance (order NB1n id.3953)	TRUE	reported	igd	20.6246
14	39425971	0.172322	0.0370028	3.8e-06	14306	ebi-a-GCST90017104	rs72671304	T	C	NA	Gut microbiota abundance (order NB1n id.3953)	TRUE	reported	igd	21.6876
15	97318671	-0.0962425	0.0213842	7.1e-06	14306	ebi-a-GCST90017104	rs60775321	T	C	NA	Gut microbiota abundance (order NB1n id.3953)	TRUE	reported	igd	20.2557
15	81694972	-0.149188	0.0320662	4.28e-06	14306	ebi-a-GCST90017104	rs4383094	C	T	NA	Gut microbiota abundance (order NB1n id.3953)	TRUE	reported	igd	21.6458
19	887824	0.0908335	0.0209434	6.84e-06	14306	ebi-a-GCST90017104	rs2930903	C	G	NA	Gut microbiota abundance (order NB1n id.3953)	TRUE	reported	igd	18.8104
20	3405239	-0.159135	0.0351904	7.36e-06	14306	ebi-a-GCST90017104	rs8126061	T	C	NA	Gut microbiota abundance (order NB1n id.3953)	TRUE	reported	igd	20.4495
2	230943099	0.0958394	0.0214723	8.74e-06	14306	ebi-a-GCST90016978	rs62190261	A	C	NA	Gut microbiota abundance (genus Christensenellaceae R 7group id.11283)	TRUE	reported	igd	19.9219
4	156131004	-0.0551969	0.0122069	6.51e-06	14306	ebi-a-GCST90016978	rs10461257	A	G	NA	Gut microbiota abundance (genus Christensenellaceae R 7group id.11283)	TRUE	reported	igd	20.4465
5	29352420	0.121547	0.0270977	9.42e-06	14306	ebi-a-GCST90016978	rs79150079	C	A	NA	Gut microbiota abundance (genus Christensenellaceae R 7group id.11283)	TRUE	reported	igd	20.1198
7	118096925	0.114108	0.0251983	3.25e-06	14306	ebi-a-GCST90016978	rs62467127	C	T	NA	Gut microbiota abundance (genus Christensenellaceae R 7group id.11283)	TRUE	reported	igd	20.5064
9	83043376	0.0514099	0.011136	3.97e-06	14306	ebi-a-GCST90016978	rs892686	A	G	NA	Gut microbiota abundance (genus Christensenellaceae R 7group id.11283)	TRUE	reported	igd	21.3125
10	126448374	0.124992	0.0274797	5.61e-06	14306	ebi-a-GCST90016978	rs78521377	C	T	NA	Gut microbiota abundance (genus Christensenellaceae R 7group id.11283)	TRUE	reported	igd	20.689
18	67555560	-0.0904325	0.0204253	3.34e-06	14306	ebi-a-GCST90016978	rs17081797	A	G	NA	Gut microbiota abundance (genus Christensenellaceae R 7group id.11283)	TRUE	reported	igd	19.6025
18	1779609	-0.0862164	0.0194354	8.46e-06	14306	ebi-a-GCST90016978	rs73952017	C	T	NA	Gut microbiota abundance (genus Christensenellaceae R 7group id.11283)	TRUE	reported	igd	19.6785
19	35883736	0.049815	0.0110787	7.13e-06	14306	ebi-a-GCST90016978	rs60954665	T	G	NA	Gut microbiota abundance (genus Christensenellaceae R 7group id.11283)	TRUE	reported	igd	20.2182
19	34076956	0.0580248	0.0117185	7.01e-07	14306	ebi-a-GCST90016978	rs999354	T	A	NA	Gut microbiota abundance (genus Christensenellaceae R 7group id.11283)	TRUE	reported	igd	24.5179
19	49279227	-0.0828853	0.0179623	5.67e-06	14306	ebi-a-GCST90016978	rs62132810	A	G	NA	Gut microbiota abundance (genus Christensenellaceae R 7group id.11283)	TRUE	reported	igd	21.2927
1	14238305	-0.0692742	0.0148866	3.55e-06	14306	ebi-a-GCST90016909	rs10803434	A	T	NA	Gut microbiota abundance (class Alphaproteobacteria id.2379)	TRUE	reported	igd	21.6547
2	169033340	0.133271	0.0267738	5.09e-07	14306	ebi-a-GCST90016909	rs76784716	A	G	NA	Gut microbiota abundance (class Alphaproteobacteria id.2379)	TRUE	reported	igd	24.7771
2	75630344	-0.0705145	0.0157564	7.38e-06	14306	ebi-a-GCST90016909	rs34569731	G	A	NA	Gut microbiota abundance (class Alphaproteobacteria id.2379)	TRUE	reported	igd	20.0282
3	59982336	0.0927341	0.0207569	9.33e-06	14306	ebi-a-GCST90016909	rs17061716	G	C	NA	Gut microbiota abundance (class Alphaproteobacteria id.2379)	TRUE	reported	igd	19.9597
3	84471266	-0.080811	0.0184159	7.54e-06	14306	ebi-a-GCST90016909	rs55876211	C	T	NA	Gut microbiota abundance (class Alphaproteobacteria id.2379)	TRUE	reported	igd	19.2555
3	176407911	0.0805256	0.0180912	9.76e-06	14306	ebi-a-GCST90016909	rs62285697	C	T	NA	Gut microbiota abundance (class Alphaproteobacteria id.2379)	TRUE	reported	igd	19.8122
3	13726736	-0.0751277	0.0153867	1.05e-06	14306	ebi-a-GCST90016909	rs9813022	A	G	NA	Gut microbiota abundance (class Alphaproteobacteria id.2379)	TRUE	reported	igd	23.8402
9	95517807	-0.160677	0.0317708	6.2e-07	14306	ebi-a-GCST90016909	rs140912403	C	T	NA	Gut microbiota abundance (class Alphaproteobacteria id.2379)	TRUE	reported	igd	25.5771
12	89471235	-0.0969489	0.0215149	8.84e-06	14306	ebi-a-GCST90016909	rs7960664	A	G	NA	Gut microbiota abundance (class Alphaproteobacteria id.2379)	TRUE	reported	igd	20.3052
19	28641647	0.0690234	0.0153829	7.14e-06	14306	ebi-a-GCST90016909	rs12977163	G	C	NA	Gut microbiota abundance (class Alphaproteobacteria id.2379)	TRUE	reported	igd	20.1334
1	43767569	0.0637084	0.0135355	2.19e-06	14306	ebi-a-GCST90017019	rs12566247	T	A	NA	Gut microbiota abundance (genus Intestinimonas id.2062)	TRUE	reported	igd	22.1536
2	6514088	0.0818068	0.0165992	8.57e-07	14306	ebi-a-GCST90017019	rs716604	A	G	NA	Gut microbiota abundance (genus Intestinimonas id.2062)	TRUE	reported	igd	24.2887
2	140898088	0.183158	0.0402743	4.91e-06	14306	ebi-a-GCST90017019	rs72982915	C	T	NA	Gut microbiota abundance (genus Intestinimonas id.2062)	TRUE	reported	igd	20.6822
3	150620956	-0.0685233	0.0152546	7.84e-06	14306	ebi-a-GCST90017019	rs2276760	A	G	NA	Gut microbiota abundance (genus Intestinimonas id.2062)	TRUE	reported	igd	20.1779
3	10611142	0.130074	0.0267179	2.2e-06	14306	ebi-a-GCST90017019	rs62240188	G	A	NA	Gut microbiota abundance (genus Intestinimonas id.2062)	TRUE	reported	igd	23.7015
3	17187502	0.0581947	0.0131455	9.86e-06	14306	ebi-a-GCST90017019	rs9823439	C	T	NA	Gut microbiota abundance (genus Intestinimonas id.2062)	TRUE	reported	igd	19.598
4	114608814	-0.141905	0.0315074	7.31e-06	14306	ebi-a-GCST90017019	rs994794	G	C	NA	Gut microbiota abundance (genus Intestinimonas id.2062)	TRUE	reported	igd	20.2848
5	17209391	0.120632	0.0257529	1.92e-06	14306	ebi-a-GCST90017019	rs2731794	C	T	NA	Gut microbiota abundance (genus Intestinimonas id.2062)	TRUE	reported	igd	21.9418
6	67200802	0.0692373	0.0151154	8.57e-06	14306	ebi-a-GCST90017019	rs6934519	C	T	NA	Gut microbiota abundance (genus Intestinimonas id.2062)	TRUE	reported	igd	20.9817
6	155737906	0.162658	0.0367647	9.41e-06	14306	ebi-a-GCST90017019	rs62427239	C	A	NA	Gut microbiota abundance (genus Intestinimonas id.2062)	TRUE	reported	igd	19.5744
7	66890843	0.0918017	0.0194885	2.06e-06	14306	ebi-a-GCST90017019	rs10262702	T	C	NA	Gut microbiota abundance (genus Intestinimonas id.2062)	TRUE	reported	igd	22.1894
7	22007303	0.060368	0.0131793	4.12e-06	14306	ebi-a-GCST90017019	rs1859797	G	A	NA	Gut microbiota abundance (genus Intestinimonas id.2062)	TRUE	reported	igd	20.9811
8	3763540	0.107194	0.0250013	6.38e-06	14306	ebi-a-GCST90017019	rs17067892	C	T	NA	Gut microbiota abundance (genus Intestinimonas id.2062)	TRUE	reported	igd	18.383
10	13124513	0.0660742	0.0134139	6.98e-07	14306	ebi-a-GCST90017019	rs11258178	A	G	NA	Gut microbiota abundance (genus Intestinimonas id.2062)	TRUE	reported	igd	24.2635
11	94364293	-0.151142	0.0306922	5.12e-07	14306	ebi-a-GCST90017019	rs12226153	A	G	NA	Gut microbiota abundance (genus Intestinimonas id.2062)	TRUE	reported	igd	24.2501
13	23343542	-0.0585038	0.013219	9.71e-06	14306	ebi-a-GCST90017019	rs1000888	C	G	NA	Gut microbiota abundance (genus Intestinimonas id.2062)	TRUE	reported	igd	19.5871
15	93819735	-0.0658116	0.0140767	2.98e-06	14306	ebi-a-GCST90017019	rs7170984	T	C	NA	Gut microbiota abundance (genus Intestinimonas id.2062)	TRUE	reported	igd	21.8576
16	58818770	-0.175324	0.038599	8.72e-07	14306	ebi-a-GCST90017019	rs4784055	T	C	NA	Gut microbiota abundance (genus Intestinimonas id.2062)	TRUE	reported	igd	20.6315
16	85327902	-0.0729524	0.0152948	1.35e-06	14306	ebi-a-GCST90017019	rs2930225	T	G	NA	Gut microbiota abundance (genus Intestinimonas id.2062)	TRUE	reported	igd	22.7505
20	6218922	-0.218507	0.0490152	7.42e-06	14306	ebi-a-GCST90017019	rs4113676	A	C	NA	Gut microbiota abundance (genus Intestinimonas id.2062)	TRUE	reported	igd	19.8733
2	206654123	-0.109619	0.0247785	8.91e-06	14306	ebi-a-GCST90017068	rs1990708	A	C	NA	Gut microbiota abundance (genus Senegalimassilia id.11160)	TRUE	reported	igd	19.5714
2	220831701	-0.0774679	0.017084	6.04e-06	14306	ebi-a-GCST90017068	rs13383270	C	G	NA	Gut microbiota abundance (genus Senegalimassilia id.11160)	TRUE	reported	igd	20.562
5	127861692	0.185519	0.0400881	8.05e-06	14306	ebi-a-GCST90017068	rs10036909	C	T	NA	Gut microbiota abundance (genus Senegalimassilia id.11160)	TRUE	reported	igd	21.4164
9	34332382	0.081327	0.0171154	2.63e-06	14306	ebi-a-GCST90017068	rs11787826	C	A	NA	Gut microbiota abundance (genus Senegalimassilia id.11160)	TRUE	reported	igd	22.5785
13	19489214	0.0819494	0.0172241	2.03e-06	14306	ebi-a-GCST90017068	rs57512504	T	A	NA	Gut microbiota abundance (genus Senegalimassilia id.11160)	TRUE	reported	igd	22.637
14	34431996	0.0782258	0.0176841	9.5e-06	14306	ebi-a-GCST90017068	rs2017373	C	T	NA	Gut microbiota abundance (genus Senegalimassilia id.11160)	TRUE	reported	igd	19.5674
17	74949284	-0.0822462	0.0175721	2.42e-06	14306	ebi-a-GCST90017068	rs72887800	T	A	NA	Gut microbiota abundance (genus Senegalimassilia id.11160)	TRUE	reported	igd	21.9071
17	48379615	-0.079173	0.0170421	4.18e-06	14306	ebi-a-GCST90017068	rs7225245	A	G	NA	Gut microbiota abundance (genus Senegalimassilia id.11160)	TRUE	reported	igd	21.5828
1	100248591	0.100174	0.024	9.05e-06	14306	ebi-a-GCST90017052	rs6681678	T	C	NA	Gut microbiota abundance (genus Ruminococcaceae NK4A214 group id.11358)	TRUE	reported	igd	17.4216
1	157338888	-0.0863422	0.0169937	3.66e-07	14306	ebi-a-GCST90017052	rs11586410	G	A	NA	Gut microbiota abundance (genus Ruminococcaceae NK4A214 group id.11358)	TRUE	reported	igd	25.8149
2	239087912	-0.0527684	0.0115053	4.87e-06	14306	ebi-a-GCST90017052	rs12731	A	G	NA	Gut microbiota abundance (genus Ruminococcaceae NK4A214 group id.11358)	TRUE	reported	igd	21.0355
2	235430299	-0.175266	0.0372779	3.59e-06	14306	ebi-a-GCST90017052	rs114244418	C	G	NA	Gut microbiota abundance (genus Ruminococcaceae NK4A214 group id.11358)	TRUE	reported	igd	22.1051
2	141897042	0.107739	0.0233638	3.23e-06	14306	ebi-a-GCST90017052	rs7573569	T	C	NA	Gut microbiota abundance (genus Ruminococcaceae NK4A214 group id.11358)	TRUE	reported	igd	21.2647
3	84725039	-0.0574623	0.012594	8.69e-06	14306	ebi-a-GCST90017052	rs13087692	G	T	NA	Gut microbiota abundance (genus Ruminococcaceae NK4A214 group id.11358)	TRUE	reported	igd	20.818
3	26509287	-0.133769	0.0295196	4.72e-06	14306	ebi-a-GCST90017052	rs147475196	A	G	NA	Gut microbiota abundance (genus Ruminococcaceae NK4A214 group id.11358)	TRUE	reported	igd	20.5348
4	159932022	0.0553003	0.0119397	3.43e-06	14306	ebi-a-GCST90017052	rs12642039	C	T	NA	Gut microbiota abundance (genus Ruminococcaceae NK4A214 group id.11358)	TRUE	reported	igd	21.452
5	35288938	-0.0925071	0.0203674	4.89e-06	14306	ebi-a-GCST90017052	rs35559912	T	C	NA	Gut microbiota abundance (genus Ruminococcaceae NK4A214 group id.11358)	TRUE	reported	igd	20.629
5	123846318	-0.0533858	0.0120035	6.59e-06	14306	ebi-a-GCST90017052	rs11241747	T	C	NA	Gut microbiota abundance (genus Ruminococcaceae NK4A214 group id.11358)	TRUE	reported	igd	19.7804
7	132042135	-0.109257	0.0227458	2.2e-06	14306	ebi-a-GCST90017052	rs73158814	C	G	NA	Gut microbiota abundance (genus Ruminococcaceae NK4A214 group id.11358)	TRUE	reported	igd	23.0726
12	78373555	-0.0873312	0.0194886	4.72e-06	14306	ebi-a-GCST90017052	rs34576931	G	C	NA	Gut microbiota abundance (genus Ruminococcaceae NK4A214 group id.11358)	TRUE	reported	igd	20.0806
16	24073806	0.0615389	0.0137612	6.58e-06	14306	ebi-a-GCST90017052	rs62027366	T	C	NA	Gut microbiota abundance (genus Ruminococcaceae NK4A214 group id.11358)	TRUE	reported	igd	19.998
20	18030357	-0.1083	0.0230708	4.55e-06	14306	ebi-a-GCST90017052	rs4814689	C	T	NA	Gut microbiota abundance (genus Ruminococcaceae NK4A214 group id.11358)	TRUE	reported	igd	22.0359
22	49796014	0.0587521	0.0119155	8.15e-07	14306	ebi-a-GCST90017052	rs136761	A	G	NA	Gut microbiota abundance (genus Ruminococcaceae NK4A214 group id.11358)	TRUE	reported	igd	24.3121
22	17793012	-0.0811302	0.0157621	2.35e-07	14306	ebi-a-GCST90017052	rs5994253	A	G	NA	Gut microbiota abundance (genus Ruminococcaceae NK4A214 group id.11358)	TRUE	reported	igd	26.4934
1	202299085	0.0915623	0.019936	3.28e-06	14306	ebi-a-GCST90017057	rs4079028	C	T	NA	Gut microbiota abundance (genus Ruminococcaceae UCG009 id.11366)	TRUE	reported	igd	21.0939
1	39983022	-0.138137	0.0292072	1.94e-06	14306	ebi-a-GCST90017057	rs61779334	G	C	NA	Gut microbiota abundance (genus Ruminococcaceae UCG009 id.11366)	TRUE	reported	igd	22.3687
2	66396776	0.139274	0.0315794	9.81e-06	14306	ebi-a-GCST90017057	rs138460696	A	G	NA	Gut microbiota abundance (genus Ruminococcaceae UCG009 id.11366)	TRUE	reported	igd	19.4506
2	75512668	-0.089048	0.0192989	4.88e-06	14306	ebi-a-GCST90017057	rs2192926	A	G	NA	Gut microbiota abundance (genus Ruminococcaceae UCG009 id.11366)	TRUE	reported	igd	21.2904
4	7426937	-0.0774649	0.0168937	4.75e-06	14306	ebi-a-GCST90017057	rs12508214	C	T	NA	Gut microbiota abundance (genus Ruminococcaceae UCG009 id.11366)	TRUE	reported	igd	21.0262
6	51803869	-0.0928893	0.0208035	7.98e-06	14306	ebi-a-GCST90017057	rs113006825	T	C	NA	Gut microbiota abundance (genus Ruminococcaceae UCG009 id.11366)	TRUE	reported	igd	19.9369
6	78106701	-0.084033	0.0174757	1.56e-06	14306	ebi-a-GCST90017057	rs4708333	T	G	NA	Gut microbiota abundance (genus Ruminococcaceae UCG009 id.11366)	TRUE	reported	igd	23.1223
7	32001710	0.0732099	0.0166777	8.13e-06	14306	ebi-a-GCST90017057	rs6952765	G	A	NA	Gut microbiota abundance (genus Ruminococcaceae UCG009 id.11366)	TRUE	reported	igd	19.2694
12	12970792	-0.0816464	0.017472	3.12e-06	14306	ebi-a-GCST90017057	rs2058609	G	A	NA	Gut microbiota abundance (genus Ruminococcaceae UCG009 id.11366)	TRUE	reported	igd	21.8368
13	106650093	-0.0897823	0.0200739	7.01e-06	14306	ebi-a-GCST90017057	rs9558661	T	C	NA	Gut microbiota abundance (genus Ruminococcaceae UCG009 id.11366)	TRUE	reported	igd	20.0041
14	39306809	-0.135936	0.0244857	4.42e-08	14306	ebi-a-GCST90017057	rs8009993	G	C	NA	Gut microbiota abundance (genus Ruminococcaceae UCG009 id.11366)	TRUE	reported	igd	30.8208
16	1979831	0.17702	0.0375113	9.01e-06	14306	ebi-a-GCST90017057	rs758191	T	G	NA	Gut microbiota abundance (genus Ruminococcaceae UCG009 id.11366)	TRUE	reported	igd	22.27
17	32786955	-0.130842	0.0262478	1.13e-06	14306	ebi-a-GCST90017057	rs1550196	A	G	NA	Gut microbiota abundance (genus Ruminococcaceae UCG009 id.11366)	TRUE	reported	igd	24.849
19	52399401	0.120989	0.0277317	9.67e-06	14306	ebi-a-GCST90017057	rs78410648	A	G	NA	Gut microbiota abundance (genus Ruminococcaceae UCG009 id.11366)	TRUE	reported	igd	19.0344
1	234157721	0.115182	0.0246006	3.11e-06	14306	ebi-a-GCST90017022	rs12127733	G	A	NA	Gut microbiota abundance (genus Lachnospiraceae NC2004 group id.11316)	TRUE	reported	igd	21.9219
5	149544722	-0.0883469	0.0188397	3.33e-06	14306	ebi-a-GCST90017022	rs3756315	A	G	NA	Gut microbiota abundance (genus Lachnospiraceae NC2004 group id.11316)	TRUE	reported	igd	21.9905
6	22725908	-0.154739	0.0340372	9.75e-06	14306	ebi-a-GCST90017022	rs12208226	C	A	NA	Gut microbiota abundance (genus Lachnospiraceae NC2004 group id.11316)	TRUE	reported	igd	20.6677
9	29334137	0.102522	0.0226445	6.17e-06	14306	ebi-a-GCST90017022	rs1928659	T	C	NA	Gut microbiota abundance (genus Lachnospiraceae NC2004 group id.11316)	TRUE	reported	igd	20.4979
9	122239986	-0.0948806	0.0208369	5.34e-06	14306	ebi-a-GCST90017022	rs1331592	G	C	NA	Gut microbiota abundance (genus Lachnospiraceae NC2004 group id.11316)	TRUE	reported	igd	20.7343
13	76829562	0.0837206	0.0190318	9.06e-06	14306	ebi-a-GCST90017022	rs1929743	T	C	NA	Gut microbiota abundance (genus Lachnospiraceae NC2004 group id.11316)	TRUE	reported	igd	19.3511
13	47512191	-0.156365	0.0345372	6.04e-06	14306	ebi-a-GCST90017022	rs12863463	G	A	NA	Gut microbiota abundance (genus Lachnospiraceae NC2004 group id.11316)	TRUE	reported	igd	20.4977
17	21157406	-0.169687	0.0383169	9.13e-06	14306	ebi-a-GCST90017022	rs117467633	T	C	NA	Gut microbiota abundance (genus Lachnospiraceae NC2004 group id.11316)	TRUE	reported	igd	19.6118
18	58229086	-0.154631	0.0352194	5.61e-06	14306	ebi-a-GCST90017022	rs17067076	G	A	NA	Gut microbiota abundance (genus Lachnospiraceae NC2004 group id.11316)	TRUE	reported	igd	19.2765
20	5330700	0.0994748	0.0209139	2.92e-06	14306	ebi-a-GCST90017022	rs6116753	G	A	NA	Gut microbiota abundance (genus Lachnospiraceae NC2004 group id.11316)	TRUE	reported	igd	22.6233
1	203102563	0.0595857	0.01296	4.24e-06	14306	ebi-a-GCST90016924	rs6427992	C	G	NA	Gut microbiota abundance (family Acidaminococcaceae id.2166)	TRUE	reported	igd	21.1385
3	186553389	-0.108969	0.0243533	7.09e-06	14306	ebi-a-GCST90016924	rs74540770	G	A	NA	Gut microbiota abundance (family Acidaminococcaceae id.2166)	TRUE	reported	igd	20.0212
3	18462531	-0.143755	0.0323244	9.16e-06	14306	ebi-a-GCST90016924	rs78702810	T	C	NA	Gut microbiota abundance (family Acidaminococcaceae id.2166)	TRUE	reported	igd	19.7781
6	158647999	-0.065675	0.0142257	3.25e-06	14306	ebi-a-GCST90016924	rs262812	T	C	NA	Gut microbiota abundance (family Acidaminococcaceae id.2166)	TRUE	reported	igd	21.3134
6	5723181	-0.0796106	0.0169192	2.21e-06	14306	ebi-a-GCST90016924	rs6923842	T	C	NA	Gut microbiota abundance (family Acidaminococcaceae id.2166)	TRUE	reported	igd	22.1402
9	107117653	0.0662557	0.0140257	2.24e-06	14306	ebi-a-GCST90016924	rs2933324	G	A	NA	Gut microbiota abundance (family Acidaminococcaceae id.2166)	TRUE	reported	igd	22.315
11	114701288	-0.165911	0.0349516	2.32e-06	14306	ebi-a-GCST90016924	rs6589457	G	A	NA	Gut microbiota abundance (family Acidaminococcaceae id.2166)	TRUE	reported	igd	22.5329
20	61991833	-0.117863	0.0257351	5.86e-06	14306	ebi-a-GCST90016924	rs45497800	T	C	NA	Gut microbiota abundance (family Acidaminococcaceae id.2166)	TRUE	reported	igd	20.9751
1	207003553	-0.0711483	0.0134495	1.11e-07	14306	ebi-a-GCST90016908	rs6660520	G	A	NA	Gut microbiota abundance (class Actinobacteria id.419)	TRUE	reported	igd	27.9845
1	114665485	0.0510452	0.0114325	8.63e-06	14306	ebi-a-GCST90016908	rs12049045	A	G	NA	Gut microbiota abundance (class Actinobacteria id.419)	TRUE	reported	igd	19.9355
2	136616754	-0.111489	0.012066	3.79e-20	14306	ebi-a-GCST90016908	rs182549	T	C	NA	Gut microbiota abundance (class Actinobacteria id.419)	TRUE	reported	igd	85.3763
2	161611969	0.0509242	0.0112503	6.71e-06	14306	ebi-a-GCST90016908	rs1376754	G	A	NA	Gut microbiota abundance (class Actinobacteria id.419)	TRUE	reported	igd	20.489
5	475408	0.0563759	0.0115529	1.58e-06	14306	ebi-a-GCST90016908	rs11745923	G	T	NA	Gut microbiota abundance (class Actinobacteria id.419)	TRUE	reported	igd	23.8125
5	18019549	-0.0769653	0.0173933	8.62e-06	14306	ebi-a-GCST90016908	rs7700479	T	A	NA	Gut microbiota abundance (class Actinobacteria id.419)	TRUE	reported	igd	19.5806
6	14617591	0.0509553	0.011539	8.92e-06	14306	ebi-a-GCST90016908	rs857444	C	T	NA	Gut microbiota abundance (class Actinobacteria id.419)	TRUE	reported	igd	19.5003
7	95654718	0.0501255	0.011255	8.68e-06	14306	ebi-a-GCST90016908	rs961091	G	A	NA	Gut microbiota abundance (class Actinobacteria id.419)	TRUE	reported	igd	19.8347
8	65654844	0.155784	0.0348017	8.62e-06	14306	ebi-a-GCST90016908	rs80083040	T	G	NA	Gut microbiota abundance (class Actinobacteria id.419)	TRUE	reported	igd	20.0376
10	126110032	-0.0762317	0.0169884	4.96e-06	14306	ebi-a-GCST90016908	rs1515761	C	T	NA	Gut microbiota abundance (class Actinobacteria id.419)	TRUE	reported	igd	20.1357
11	71221248	-0.0540741	0.0121393	5.39e-06	14306	ebi-a-GCST90016908	rs4945008	G	A	NA	Gut microbiota abundance (class Actinobacteria id.419)	TRUE	reported	igd	19.8423
12	20378911	-0.0583765	0.0123353	2.59e-06	14306	ebi-a-GCST90016908	rs10841473	G	C	NA	Gut microbiota abundance (class Actinobacteria id.419)	TRUE	reported	igd	22.3963
13	112859829	0.0944467	0.0192976	6.21e-07	14306	ebi-a-GCST90016908	rs7322849	T	C	NA	Gut microbiota abundance (class Actinobacteria id.419)	TRUE	reported	igd	23.9534
15	49208992	-0.0719923	0.0154661	4.03e-06	14306	ebi-a-GCST90016908	rs12899991	T	A	NA	Gut microbiota abundance (class Actinobacteria id.419)	TRUE	reported	igd	21.6676
15	94852795	-0.126352	0.0273626	2.57e-06	14306	ebi-a-GCST90016908	rs72767435	T	C	NA	Gut microbiota abundance (class Actinobacteria id.419)	TRUE	reported	igd	21.3231
16	81776768	-0.0575816	0.0116762	8.34e-07	14306	ebi-a-GCST90016908	rs8047955	G	A	NA	Gut microbiota abundance (class Actinobacteria id.419)	TRUE	reported	igd	24.32
17	75348675	-0.0560674	0.0124286	5.93e-06	14306	ebi-a-GCST90016908	rs11655079	T	C	NA	Gut microbiota abundance (class Actinobacteria id.419)	TRUE	reported	igd	20.3506
22	35567355	-0.111877	0.023501	1.5e-06	14306	ebi-a-GCST90016908	rs134366	A	G	NA	Gut microbiota abundance (class Actinobacteria id.419)	TRUE	reported	igd	22.6626
1	95178974	0.0697527	0.0153607	7.34e-06	14306	ebi-a-GCST90017048	rs12740451	T	C	NA	Gut microbiota abundance (genus Roseburia id.2012)	TRUE	reported	igd	20.6205
1	194183650	-0.0777312	0.0172985	8.13e-06	14306	ebi-a-GCST90017048	rs302266	T	C	NA	Gut microbiota abundance (genus Roseburia id.2012)	TRUE	reported	igd	20.1917
3	57116228	0.0497336	0.0108158	3.53e-06	14306	ebi-a-GCST90017048	rs6445851	A	G	NA	Gut microbiota abundance (genus Roseburia id.2012)	TRUE	reported	igd	21.1438
4	119349	-0.153844	0.0329324	1.2e-06	14306	ebi-a-GCST90017048	rs116270582	T	A	NA	Gut microbiota abundance (genus Roseburia id.2012)	TRUE	reported	igd	21.823
5	89598914	0.0493786	0.0106763	4.11e-06	14306	ebi-a-GCST90017048	rs2943022	T	C	NA	Gut microbiota abundance (genus Roseburia id.2012)	TRUE	reported	igd	21.3912
5	144135655	0.0968739	0.0214067	9.98e-06	14306	ebi-a-GCST90017048	rs78753150	A	C	NA	Gut microbiota abundance (genus Roseburia id.2012)	TRUE	reported	igd	20.4793
5	125076494	0.0690327	0.0152884	5.9e-06	14306	ebi-a-GCST90017048	rs329182	T	C	NA	Gut microbiota abundance (genus Roseburia id.2012)	TRUE	reported	igd	20.3885
6	166170836	-0.104628	0.0230897	7.5e-06	14306	ebi-a-GCST90017048	rs75326254	C	T	NA	Gut microbiota abundance (genus Roseburia id.2012)	TRUE	reported	igd	20.5333
6	12774611	-0.0961587	0.0204975	2.48e-06	14306	ebi-a-GCST90017048	rs6930661	C	T	NA	Gut microbiota abundance (genus Roseburia id.2012)	TRUE	reported	igd	22.0077
10	16051097	0.0488326	0.0106404	4.67e-06	14306	ebi-a-GCST90017048	rs4748237	G	C	NA	Gut microbiota abundance (genus Roseburia id.2012)	TRUE	reported	igd	21.0622
10	79277321	-0.232125	0.0481562	1.48e-07	14306	ebi-a-GCST90017048	rs75820970	C	G	NA	Gut microbiota abundance (genus Roseburia id.2012)	TRUE	reported	igd	23.2348
11	12009569	-0.0980434	0.020957	2.91e-06	14306	ebi-a-GCST90017048	rs16910295	T	C	NA	Gut microbiota abundance (genus Roseburia id.2012)	TRUE	reported	igd	21.8866
12	50650057	-0.0550687	0.0112481	9.7e-07	14306	ebi-a-GCST90017048	rs2160994	C	T	NA	Gut microbiota abundance (genus Roseburia id.2012)	TRUE	reported	igd	23.9691
13	103117486	-0.0588452	0.0126228	4.75e-06	14306	ebi-a-GCST90017048	rs9300744	C	T	NA	Gut microbiota abundance (genus Roseburia id.2012)	TRUE	reported	igd	21.7325
15	86512809	0.179284	0.0404954	9.99e-06	14306	ebi-a-GCST90017048	rs55858165	A	C	NA	Gut microbiota abundance (genus Roseburia id.2012)	TRUE	reported	igd	19.6007
15	37859065	0.0741405	0.0171601	8.3e-06	14306	ebi-a-GCST90017048	rs57466170	C	T	NA	Gut microbiota abundance (genus Roseburia id.2012)	TRUE	reported	igd	18.6669
16	8307948	0.0629765	0.0123489	5.01e-07	14306	ebi-a-GCST90017048	rs2034589	G	C	NA	Gut microbiota abundance (genus Roseburia id.2012)	TRUE	reported	igd	26.0076
1	185091351	-0.0468097	0.0105787	9.57e-06	14306	ebi-a-GCST90017020	rs12566975	T	C	NA	Gut microbiota abundance (genus Lachnoclostridium id.11308)	TRUE	reported	igd	19.5797
2	167244051	0.0497799	0.0111919	9.64e-06	14306	ebi-a-GCST90017020	rs1528479	A	G	NA	Gut microbiota abundance (genus Lachnoclostridium id.11308)	TRUE	reported	igd	19.7834
3	23037786	0.0511752	0.0106491	2.03e-06	14306	ebi-a-GCST90017020	rs615997	T	C	NA	Gut microbiota abundance (genus Lachnoclostridium id.11308)	TRUE	reported	igd	23.0937
3	177470032	0.0864203	0.0181565	1.58e-06	14306	ebi-a-GCST90017020	rs62285313	A	G	NA	Gut microbiota abundance (genus Lachnoclostridium id.11308)	TRUE	reported	igd	22.6552
3	66725825	0.078627	0.0175644	6.31e-06	14306	ebi-a-GCST90017020	rs1031599	T	G	NA	Gut microbiota abundance (genus Lachnoclostridium id.11308)	TRUE	reported	igd	20.039
4	38694566	-0.0864066	0.0192519	6.72e-06	14306	ebi-a-GCST90017020	rs3821998	C	A	NA	Gut microbiota abundance (genus Lachnoclostridium id.11308)	TRUE	reported	igd	20.144
8	59370320	0.0520267	0.011404	4.42e-06	14306	ebi-a-GCST90017020	rs4738679	A	G	NA	Gut microbiota abundance (genus Lachnoclostridium id.11308)	TRUE	reported	igd	20.8132
12	102046595	0.108075	0.0242022	5.97e-06	14306	ebi-a-GCST90017020	rs1997204	C	T	NA	Gut microbiota abundance (genus Lachnoclostridium id.11308)	TRUE	reported	igd	19.9407
16	27217620	0.0469989	0.0105971	9.17e-06	14306	ebi-a-GCST90017020	rs62028349	G	C	NA	Gut microbiota abundance (genus Lachnoclostridium id.11308)	TRUE	reported	igd	19.6699
17	46694541	0.117472	0.0268103	5.58e-06	14306	ebi-a-GCST90017020	rs72829893	G	T	NA	Gut microbiota abundance (genus Lachnoclostridium id.11308)	TRUE	reported	igd	19.1984
17	13816159	0.0886199	0.0194248	3.67e-06	14306	ebi-a-GCST90017020	rs78068103	A	G	NA	Gut microbiota abundance (genus Lachnoclostridium id.11308)	TRUE	reported	igd	20.8137
18	19743455	0.0746186	0.0180734	7.14e-06	14306	ebi-a-GCST90017020	rs2385421	A	G	NA	Gut microbiota abundance (genus Lachnoclostridium id.11308)	TRUE	reported	igd	17.0457
18	1053252	-0.0641288	0.0137974	3.75e-06	14306	ebi-a-GCST90017020	rs789029	C	T	NA	Gut microbiota abundance (genus Lachnoclostridium id.11308)	TRUE	reported	igd	21.6029
20	19300846	-0.0561715	0.0108174	2.43e-07	14306	ebi-a-GCST90017020	rs6112314	A	C	NA	Gut microbiota abundance (genus Lachnoclostridium id.11308)	TRUE	reported	igd	26.9641
1	230523039	-0.0895168	0.0186555	1.27e-06	14306	ebi-a-GCST90017100	rs16851659	G	C	NA	Gut microbiota abundance (order Gastranaerophilales id.1591)	TRUE	reported	igd	23.0248
3	14306949	-0.160521	0.0292752	4.66e-08	14306	ebi-a-GCST90017100	rs9864379	T	C	NA	Gut microbiota abundance (order Gastranaerophilales id.1591)	TRUE	reported	igd	30.0652
7	20010624	0.164631	0.0356037	3.62e-06	14306	ebi-a-GCST90017100	rs73074665	A	T	NA	Gut microbiota abundance (order Gastranaerophilales id.1591)	TRUE	reported	igd	21.3812
9	24648997	-0.20591	0.0455376	7.74e-06	14306	ebi-a-GCST90017100	rs113884518	T	C	NA	Gut microbiota abundance (order Gastranaerophilales id.1591)	TRUE	reported	igd	20.4463
9	115975389	0.0904264	0.0185253	1.22e-06	14306	ebi-a-GCST90017100	rs4129395	G	A	NA	Gut microbiota abundance (order Gastranaerophilales id.1591)	TRUE	reported	igd	23.8265
9	122046549	-0.126305	0.0279161	4.86e-06	14306	ebi-a-GCST90017100	rs1221147	A	T	NA	Gut microbiota abundance (order Gastranaerophilales id.1591)	TRUE	reported	igd	20.4706
11	2937631	0.0841649	0.0185948	7.52e-06	14306	ebi-a-GCST90017100	rs367480	A	G	NA	Gut microbiota abundance (order Gastranaerophilales id.1591)	TRUE	reported	igd	20.487
15	100747683	0.226103	0.0488017	3.54e-06	14306	ebi-a-GCST90017100	rs79790072	T	C	NA	Gut microbiota abundance (order Gastranaerophilales id.1591)	TRUE	reported	igd	21.4656
15	62055753	0.08346	0.0188504	9.78e-06	14306	ebi-a-GCST90017100	rs8028558	A	G	NA	Gut microbiota abundance (order Gastranaerophilales id.1591)	TRUE	reported	igd	19.6027
16	80493705	0.098235	0.0197127	7.36e-07	14306	ebi-a-GCST90017100	rs11150282	T	C	NA	Gut microbiota abundance (order Gastranaerophilales id.1591)	TRUE	reported	igd	24.8336
17	53906328	0.213083	0.0471377	8.06e-06	14306	ebi-a-GCST90017100	rs28678345	T	C	NA	Gut microbiota abundance (order Gastranaerophilales id.1591)	TRUE	reported	igd	20.4344
18	1008278	-0.10413	0.0234459	6.5e-06	14306	ebi-a-GCST90017100	rs789069	A	C	NA	Gut microbiota abundance (order Gastranaerophilales id.1591)	TRUE	reported	igd	19.725
1	34308917	0.0601661	0.0126752	2.61e-06	14306	ebi-a-GCST90017000	rs10798999	C	T	NA	Gut microbiota abundance (genus Eubacterium hallii group id.11338)	TRUE	reported	igd	22.5317
1	104524676	0.0810805	0.0184573	9.45e-06	14306	ebi-a-GCST90017000	rs17474256	G	A	NA	Gut microbiota abundance (genus Eubacterium hallii group id.11338)	TRUE	reported	igd	19.2973
3	23663416	0.198087	0.0443545	4.82e-06	14306	ebi-a-GCST90017000	rs6550770	C	T	NA	Gut microbiota abundance (genus Eubacterium hallii group id.11338)	TRUE	reported	igd	19.9451
3	110283389	-0.0540164	0.0116101	3.29e-06	14306	ebi-a-GCST90017000	rs949971	T	G	NA	Gut microbiota abundance (genus Eubacterium hallii group id.11338)	TRUE	reported	igd	21.6461
3	64664456	0.126115	0.0268627	4.43e-06	14306	ebi-a-GCST90017000	rs28584818	A	G	NA	Gut microbiota abundance (genus Eubacterium hallii group id.11338)	TRUE	reported	igd	22.0411
3	195238086	0.153138	0.0349456	5.43e-06	14306	ebi-a-GCST90017000	rs138531890	A	G	NA	Gut microbiota abundance (genus Eubacterium hallii group id.11338)	TRUE	reported	igd	19.2035
4	183709536	-0.0813986	0.0189272	9.35e-06	14306	ebi-a-GCST90017000	rs17074066	T	C	NA	Gut microbiota abundance (genus Eubacterium hallii group id.11338)	TRUE	reported	igd	18.4953
4	111885431	0.154124	0.0297185	2.94e-07	14306	ebi-a-GCST90017000	rs13116360	T	C	NA	Gut microbiota abundance (genus Eubacterium hallii group id.11338)	TRUE	reported	igd	26.8959
7	148856720	0.0522832	0.0111865	2.7e-06	14306	ebi-a-GCST90017000	rs60254196	G	A	NA	Gut microbiota abundance (genus Eubacterium hallii group id.11338)	TRUE	reported	igd	21.8442
7	100635375	0.0504747	0.0109922	4.42e-06	14306	ebi-a-GCST90017000	rs10808115	C	A	NA	Gut microbiota abundance (genus Eubacterium hallii group id.11338)	TRUE	reported	igd	21.0852
11	58040621	-0.115589	0.0252489	5.42e-06	14306	ebi-a-GCST90017000	rs10501370	C	T	NA	Gut microbiota abundance (genus Eubacterium hallii group id.11338)	TRUE	reported	igd	20.9579
11	123789877	-0.0507411	0.0113758	8.29e-06	14306	ebi-a-GCST90017000	rs78056098	G	T	NA	Gut microbiota abundance (genus Eubacterium hallii group id.11338)	TRUE	reported	igd	19.8955
11	11771637	-0.126582	0.028712	7.86e-06	14306	ebi-a-GCST90017000	rs117748144	T	C	NA	Gut microbiota abundance (genus Eubacterium hallii group id.11338)	TRUE	reported	igd	19.4365
15	62014160	0.208943	0.043822	3.7e-06	14306	ebi-a-GCST90017000	rs74018587	C	T	NA	Gut microbiota abundance (genus Eubacterium hallii group id.11338)	TRUE	reported	igd	22.7338
18	48384463	-0.0508914	0.0114352	9.16e-06	14306	ebi-a-GCST90017000	rs630939	C	T	NA	Gut microbiota abundance (genus Eubacterium hallii group id.11338)	TRUE	reported	igd	19.8062
19	49214274	-0.0499523	0.0112153	9.33e-06	14306	ebi-a-GCST90017000	rs281379	A	G	NA	Gut microbiota abundance (genus Eubacterium hallii group id.11338)	TRUE	reported	igd	19.8376
1	105422565	-0.0655855	0.0142236	4.06e-06	14306	ebi-a-GCST90016961	rs11184341	C	G	NA	Gut microbiota abundance (genus Akkermansia id.4037)	TRUE	reported	igd	21.2616
1	41074472	-0.0760539	0.0167769	6.32e-06	14306	ebi-a-GCST90016961	rs61779207	G	A	NA	Gut microbiota abundance (genus Akkermansia id.4037)	TRUE	reported	igd	20.5504
4	95027272	0.0750473	0.0150184	6.58e-07	14306	ebi-a-GCST90016961	rs11729256	T	C	NA	Gut microbiota abundance (genus Akkermansia id.4037)	TRUE	reported	igd	24.9702
4	100544188	0.112623	0.0236434	1.48e-06	14306	ebi-a-GCST90016961	rs74542928	T	C	NA	Gut microbiota abundance (genus Akkermansia id.4037)	TRUE	reported	igd	22.69
6	56341481	-0.0703407	0.0147133	2.6e-06	14306	ebi-a-GCST90016961	rs9349825	A	G	NA	Gut microbiota abundance (genus Akkermansia id.4037)	TRUE	reported	igd	22.8556
10	5064327	-0.0685454	0.0147701	3e-06	14306	ebi-a-GCST90016961	rs4242783	A	G	NA	Gut microbiota abundance (genus Akkermansia id.4037)	TRUE	reported	igd	21.5372
11	130280667	-0.0649225	0.0135934	1.1e-06	14306	ebi-a-GCST90016961	rs4936098	G	A	NA	Gut microbiota abundance (genus Akkermansia id.4037)	TRUE	reported	igd	22.8105
12	130309670	0.0911199	0.0196748	3.39e-06	14306	ebi-a-GCST90016961	rs111862613	T	C	NA	Gut microbiota abundance (genus Akkermansia id.4037)	TRUE	reported	igd	21.4489
15	97570657	0.061772	0.0130954	2.26e-06	14306	ebi-a-GCST90016961	rs12908520	G	A	NA	Gut microbiota abundance (genus Akkermansia id.4037)	TRUE	reported	igd	22.2508
16	81063149	-0.0745352	0.0156201	2.72e-06	14306	ebi-a-GCST90016961	rs2602429	T	C	NA	Gut microbiota abundance (genus Akkermansia id.4037)	TRUE	reported	igd	22.7696
18	49473635	0.204406	0.0431629	3.01e-06	14306	ebi-a-GCST90016961	rs117107102	A	G	NA	Gut microbiota abundance (genus Akkermansia id.4037)	TRUE	reported	igd	22.4267
20	31867840	-0.0632957	0.0143777	9.17e-06	14306	ebi-a-GCST90016961	rs941682	G	A	NA	Gut microbiota abundance (genus Akkermansia id.4037)	TRUE	reported	igd	19.3807
1	78619512	0.111984	0.0251088	9.95e-06	14306	ebi-a-GCST90016949	rs6679026	T	C	NA	Gut microbiota abundance (family Rhodospirillaceae id.2717)	TRUE	reported	igd	19.8912
1	92206218	0.0816858	0.0180791	7.35e-06	14306	ebi-a-GCST90016949	rs72714493	A	G	NA	Gut microbiota abundance (family Rhodospirillaceae id.2717)	TRUE	reported	igd	20.4145
2	169033340	0.136049	0.0285767	1.49e-06	14306	ebi-a-GCST90016949	rs76784716	A	G	NA	Gut microbiota abundance (family Rhodospirillaceae id.2717)	TRUE	reported	igd	22.6656
2	225633812	0.0971389	0.0200064	1.71e-06	14306	ebi-a-GCST90016949	rs3754624	C	T	NA	Gut microbiota abundance (family Rhodospirillaceae id.2717)	TRUE	reported	igd	23.5748
3	13726736	-0.0842444	0.0163583	2.53e-07	14306	ebi-a-GCST90016949	rs9813022	A	G	NA	Gut microbiota abundance (family Rhodospirillaceae id.2717)	TRUE	reported	igd	26.522
3	84471266	-0.0911851	0.0196395	2.87e-06	14306	ebi-a-GCST90016949	rs55876211	C	T	NA	Gut microbiota abundance (family Rhodospirillaceae id.2717)	TRUE	reported	igd	21.5569
4	134192918	-0.0911896	0.0204907	6.67e-06	14306	ebi-a-GCST90016949	rs74354280	C	T	NA	Gut microbiota abundance (family Rhodospirillaceae id.2717)	TRUE	reported	igd	19.8051
5	27945645	0.0999312	0.0218634	4.7e-06	14306	ebi-a-GCST90016949	rs1549633	A	C	NA	Gut microbiota abundance (family Rhodospirillaceae id.2717)	TRUE	reported	igd	20.8914
5	119372737	-0.11354	0.0250863	5.84e-06	14306	ebi-a-GCST90016949	rs1035406	G	A	NA	Gut microbiota abundance (family Rhodospirillaceae id.2717)	TRUE	reported	igd	20.4845
6	89268715	-0.0999238	0.0227326	9.64e-06	14306	ebi-a-GCST90016949	rs1923415	A	G	NA	Gut microbiota abundance (family Rhodospirillaceae id.2717)	TRUE	reported	igd	19.3214
8	131958403	0.117366	0.0261324	5.35e-06	14306	ebi-a-GCST90016949	rs7001029	C	T	NA	Gut microbiota abundance (family Rhodospirillaceae id.2717)	TRUE	reported	igd	20.1709
10	113419797	0.0743184	0.0158724	2.67e-06	14306	ebi-a-GCST90016949	rs11591293	G	T	NA	Gut microbiota abundance (family Rhodospirillaceae id.2717)	TRUE	reported	igd	21.9234
10	2670553	0.107529	0.0235725	3.12e-06	14306	ebi-a-GCST90016949	rs4278423	T	C	NA	Gut microbiota abundance (family Rhodospirillaceae id.2717)	TRUE	reported	igd	20.8085
12	73139398	0.164808	0.0360647	7.23e-06	14306	ebi-a-GCST90016949	rs61933850	G	A	NA	Gut microbiota abundance (family Rhodospirillaceae id.2717)	TRUE	reported	igd	20.883
16	88554243	-0.0701719	0.0158061	9.17e-06	14306	ebi-a-GCST90016949	rs13336560	C	T	NA	Gut microbiota abundance (family Rhodospirillaceae id.2717)	TRUE	reported	igd	19.7096
19	28641647	0.0730952	0.0163491	7.63e-06	14306	ebi-a-GCST90016949	rs12977163	G	C	NA	Gut microbiota abundance (family Rhodospirillaceae id.2717)	TRUE	reported	igd	19.989
22	27173098	0.0734321	0.0160521	7.01e-06	14306	ebi-a-GCST90016949	rs4822789	G	C	NA	Gut microbiota abundance (family Rhodospirillaceae id.2717)	TRUE	reported	igd	20.9271
3	171947435	0.130293	0.0242237	7.51e-08	14306	ebi-a-GCST90017038	rs4428215	G	A	NA	Gut microbiota abundance (genus Oxalobacter id.2978)	TRUE	reported	igd	28.9309
4	189935314	0.207847	0.0421439	8.8e-07	14306	ebi-a-GCST90017038	rs36057338	G	T	NA	Gut microbiota abundance (genus Oxalobacter id.2978)	TRUE	reported	igd	24.3231
6	38550301	-0.138078	0.0296981	3.65e-06	14306	ebi-a-GCST90017038	rs1569853	T	C	NA	Gut microbiota abundance (genus Oxalobacter id.2978)	TRUE	reported	igd	21.6168
8	115560689	0.127217	0.0278855	7.13e-06	14306	ebi-a-GCST90017038	rs6993398	G	A	NA	Gut microbiota abundance (genus Oxalobacter id.2978)	TRUE	reported	igd	20.8129
8	20902693	0.137691	0.0294804	3.3e-06	14306	ebi-a-GCST90017038	rs10464997	G	A	NA	Gut microbiota abundance (genus Oxalobacter id.2978)	TRUE	reported	igd	21.8145
9	19682558	0.217122	0.0466317	1.42e-06	14306	ebi-a-GCST90017038	rs12002250	A	C	NA	Gut microbiota abundance (genus Oxalobacter id.2978)	TRUE	reported	igd	21.6793
9	87514407	-0.117882	0.0211262	2.57e-08	14306	ebi-a-GCST90017038	rs736744	T	C	NA	Gut microbiota abundance (genus Oxalobacter id.2978)	TRUE	reported	igd	31.1352
11	126582578	-0.172142	0.0394026	9.19e-06	14306	ebi-a-GCST90017038	rs3862635	C	T	NA	Gut microbiota abundance (genus Oxalobacter id.2978)	TRUE	reported	igd	19.0864
12	96819204	-0.199099	0.0427327	3.74e-06	14306	ebi-a-GCST90017038	rs11108500	A	G	NA	Gut microbiota abundance (genus Oxalobacter id.2978)	TRUE	reported	igd	21.7079
15	93941937	0.213114	0.047162	7.3e-06	14306	ebi-a-GCST90017038	rs111966731	T	C	NA	Gut microbiota abundance (genus Oxalobacter id.2978)	TRUE	reported	igd	20.4192
20	59502888	-0.105512	0.021489	1.07e-06	14306	ebi-a-GCST90017038	rs6071435	T	A	NA	Gut microbiota abundance (genus Oxalobacter id.2978)	TRUE	reported	igd	24.1086
22	37421469	-0.130992	0.0253804	2.06e-07	14306	ebi-a-GCST90017038	rs6000536	C	T	NA	Gut microbiota abundance (genus Oxalobacter id.2978)	TRUE	reported	igd	26.6374
2	67852836	-0.0509823	0.0111975	5.08e-06	14306	ebi-a-GCST90016946	rs6721459	G	A	NA	Gut microbiota abundance (family Peptostreptococcaceae id.2042)	TRUE	reported	igd	20.7299
3	151781175	-0.0525658	0.0112476	3.17e-06	14306	ebi-a-GCST90016946	rs1520207	T	C	NA	Gut microbiota abundance (family Peptostreptococcaceae id.2042)	TRUE	reported	igd	21.8417
4	14324623	-0.0566637	0.012276	4.03e-06	14306	ebi-a-GCST90016946	rs10805326	A	G	NA	Gut microbiota abundance (family Peptostreptococcaceae id.2042)	TRUE	reported	igd	21.3057
4	171180190	0.0642075	0.0126913	4.21e-07	14306	ebi-a-GCST90016946	rs4692811	C	T	NA	Gut microbiota abundance (family Peptostreptococcaceae id.2042)	TRUE	reported	igd	25.5952
7	46710977	0.182411	0.0372126	1.03e-06	14306	ebi-a-GCST90016946	rs117020988	C	T	NA	Gut microbiota abundance (family Peptostreptococcaceae id.2042)	TRUE	reported	igd	24.0282
7	44312824	0.124203	0.0266923	3.24e-06	14306	ebi-a-GCST90016946	rs76982728	T	C	NA	Gut microbiota abundance (family Peptostreptococcaceae id.2042)	TRUE	reported	igd	21.6517
8	26726641	-0.0558506	0.011224	6.33e-07	14306	ebi-a-GCST90016946	rs2644627	C	G	NA	Gut microbiota abundance (family Peptostreptococcaceae id.2042)	TRUE	reported	igd	24.7606
9	16786784	-0.252	0.0511627	7.26e-07	14306	ebi-a-GCST90016946	rs12377846	C	A	NA	Gut microbiota abundance (family Peptostreptococcaceae id.2042)	TRUE	reported	igd	24.2602
10	17019559	0.0919658	0.0161331	9.8e-09	14306	ebi-a-GCST90016946	rs61841503	G	A	NA	Gut microbiota abundance (family Peptostreptococcaceae id.2042)	TRUE	reported	igd	32.495
10	14650535	0.106725	0.0245638	8.14e-06	14306	ebi-a-GCST90016946	rs77540684	T	G	NA	Gut microbiota abundance (family Peptostreptococcaceae id.2042)	TRUE	reported	igd	18.8774
13	77351196	-0.0693637	0.0142907	1.71e-06	14306	ebi-a-GCST90016946	rs9573937	A	G	NA	Gut microbiota abundance (family Peptostreptococcaceae id.2042)	TRUE	reported	igd	23.559
16	89246670	-0.0573764	0.0127192	7.69e-06	14306	ebi-a-GCST90016946	rs59865771	C	T	NA	Gut microbiota abundance (family Peptostreptococcaceae id.2042)	TRUE	reported	igd	20.3492
17	38216487	0.072584	0.0162321	7.9e-06	14306	ebi-a-GCST90016946	rs1467258	G	A	NA	Gut microbiota abundance (family Peptostreptococcaceae id.2042)	TRUE	reported	igd	19.9955
18	65324280	0.126264	0.0268383	2.49e-06	14306	ebi-a-GCST90016946	rs75819860	T	A	NA	Gut microbiota abundance (family Peptostreptococcaceae id.2042)	TRUE	reported	igd	22.1334
19	17414138	0.0571818	0.0125947	5.77e-06	14306	ebi-a-GCST90016946	rs12986312	T	G	NA	Gut microbiota abundance (family Peptostreptococcaceae id.2042)	TRUE	reported	igd	20.6129
22	37976422	-0.0537078	0.011443	2.7e-06	14306	ebi-a-GCST90016946	rs59987323	C	T	NA	Gut microbiota abundance (family Peptostreptococcaceae id.2042)	TRUE	reported	igd	22.029
3	94103591	0.107024	0.0228121	3.59e-06	14306	ebi-a-GCST90017070	rs11720390	G	A	NA	Gut microbiota abundance (genus Streptococcus id.1853)	TRUE	reported	igd	22.0106
3	132058723	-0.0633829	0.0136647	4.94e-06	14306	ebi-a-GCST90017070	rs6806351	T	C	NA	Gut microbiota abundance (genus Streptococcus id.1853)	TRUE	reported	igd	21.5151
4	37452858	-0.0907696	0.0200344	5.48e-06	14306	ebi-a-GCST90017070	rs57646748	G	A	NA	Gut microbiota abundance (genus Streptococcus id.1853)	TRUE	reported	igd	20.5271
4	53657577	-0.0921167	0.0191881	7.3e-06	14306	ebi-a-GCST90017070	rs10028567	C	T	NA	Gut microbiota abundance (genus Streptococcus id.1853)	TRUE	reported	igd	23.0469
5	169689604	0.0792781	0.0173697	4.37e-06	14306	ebi-a-GCST90017070	rs395407	C	G	NA	Gut microbiota abundance (genus Streptococcus id.1853)	TRUE	reported	igd	20.8316
7	46774896	-0.0695345	0.0143671	1.29e-06	14306	ebi-a-GCST90017070	rs11764382	A	G	NA	Gut microbiota abundance (genus Streptococcus id.1853)	TRUE	reported	igd	23.4241
8	10199548	-0.0793955	0.0170628	3.04e-06	14306	ebi-a-GCST90017070	rs17708276	A	G	NA	Gut microbiota abundance (genus Streptococcus id.1853)	TRUE	reported	igd	21.6517
9	93556174	-0.0517935	0.0111324	3.31e-06	14306	ebi-a-GCST90017070	rs10448310	A	G	NA	Gut microbiota abundance (genus Streptococcus id.1853)	TRUE	reported	igd	21.6458
10	8102404	0.0931048	0.0207949	6.51e-06	14306	ebi-a-GCST90017070	rs71481756	T	G	NA	Gut microbiota abundance (genus Streptococcus id.1853)	TRUE	reported	igd	20.0461
10	28588269	0.102891	0.0217362	2.72e-06	14306	ebi-a-GCST90017070	rs7916711	A	G	NA	Gut microbiota abundance (genus Streptococcus id.1853)	TRUE	reported	igd	22.4072
11	131649446	-0.059639	0.0128148	2.44e-06	14306	ebi-a-GCST90017070	rs1918540	A	G	NA	Gut microbiota abundance (genus Streptococcus id.1853)	TRUE	reported	igd	21.6589
12	100584014	-0.137519	0.0227398	2.58e-09	14306	ebi-a-GCST90017070	rs11110281	T	C	NA	Gut microbiota abundance (genus Streptococcus id.1853)	TRUE	reported	igd	36.5723
14	97526750	-0.0816836	0.0185851	9.75e-06	14306	ebi-a-GCST90017070	rs2370083	G	T	NA	Gut microbiota abundance (genus Streptococcus id.1853)	TRUE	reported	igd	19.317
15	41663393	0.0959942	0.0193213	1.03e-06	14306	ebi-a-GCST90017070	rs72739637	A	G	NA	Gut microbiota abundance (genus Streptococcus id.1853)	TRUE	reported	igd	24.6841
16	73391982	-0.0827344	0.0180035	5.82e-06	14306	ebi-a-GCST90017070	rs6563952	C	G	NA	Gut microbiota abundance (genus Streptococcus id.1853)	TRUE	reported	igd	21.1183
17	61298020	-0.0515109	0.0112068	3.78e-06	14306	ebi-a-GCST90017070	rs4968759	A	G	NA	Gut microbiota abundance (genus Streptococcus id.1853)	TRUE	reported	igd	21.1269
17	80576624	-0.0709483	0.0155275	4.18e-06	14306	ebi-a-GCST90017070	rs9903102	C	A	NA	Gut microbiota abundance (genus Streptococcus id.1853)	TRUE	reported	igd	20.8776
1	4210455	0.0727361	0.0161662	6.31e-06	14306	ebi-a-GCST90016984	rs9426473	A	G	NA	Gut microbiota abundance (genus Coprococcus2 id.11302)	TRUE	reported	igd	20.2434
1	112139008	-0.0804405	0.0164216	1.19e-06	14306	ebi-a-GCST90016984	rs6677933	C	T	NA	Gut microbiota abundance (genus Coprococcus2 id.11302)	TRUE	reported	igd	23.9949
1	223688236	-0.0955381	0.0215724	6.68e-06	14306	ebi-a-GCST90016984	rs61823518	A	C	NA	Gut microbiota abundance (genus Coprococcus2 id.11302)	TRUE	reported	igd	19.6136
3	180544880	0.0736486	0.0164921	9.95e-06	14306	ebi-a-GCST90016984	rs12634070	T	C	NA	Gut microbiota abundance (genus Coprococcus2 id.11302)	TRUE	reported	igd	19.9424
4	131125786	-0.0649382	0.013919	2.27e-06	14306	ebi-a-GCST90016984	rs72680320	T	C	NA	Gut microbiota abundance (genus Coprococcus2 id.11302)	TRUE	reported	igd	21.7663
5	34794789	0.0594312	0.0135375	7.65e-06	14306	ebi-a-GCST90016984	rs10070053	A	G	NA	Gut microbiota abundance (genus Coprococcus2 id.11302)	TRUE	reported	igd	19.2731
9	25554068	0.0754415	0.0164619	4.72e-06	14306	ebi-a-GCST90016984	rs2482516	C	T	NA	Gut microbiota abundance (genus Coprococcus2 id.11302)	TRUE	reported	igd	21.002
10	129715759	-0.066536	0.0147661	8.26e-06	14306	ebi-a-GCST90016984	rs35890118	A	G	NA	Gut microbiota abundance (genus Coprococcus2 id.11302)	TRUE	reported	igd	20.304
14	86833255	0.0665288	0.0138558	1.58e-06	14306	ebi-a-GCST90016984	rs1958519	T	A	NA	Gut microbiota abundance (genus Coprococcus2 id.11302)	TRUE	reported	igd	23.0545
20	49266770	0.117085	0.0233995	9.38e-07	14306	ebi-a-GCST90016984	rs59936925	A	T	NA	Gut microbiota abundance (genus Coprococcus2 id.11302)	TRUE	reported	igd	25.0374
1	178945043	-0.0703062	0.0153954	5.5e-06	14306	ebi-a-GCST90017088	rs6656807	G	A	NA	Gut microbiota abundance (genus Veillonella id.2198)	TRUE	reported	igd	20.8548
3	125544032	-0.0761385	0.0164228	3.12e-06	14306	ebi-a-GCST90017088	rs7645873	T	A	NA	Gut microbiota abundance (genus Veillonella id.2198)	TRUE	reported	igd	21.4939
5	119914285	-0.0762216	0.0163499	3.65e-06	14306	ebi-a-GCST90017088	rs62376424	C	T	NA	Gut microbiota abundance (genus Veillonella id.2198)	TRUE	reported	igd	21.7333
8	13253770	-0.0793499	0.0164818	1.78e-06	14306	ebi-a-GCST90017088	rs12679709	C	G	NA	Gut microbiota abundance (genus Veillonella id.2198)	TRUE	reported	igd	23.1784
9	89306305	-0.0783421	0.0174393	9.75e-06	14306	ebi-a-GCST90017088	rs11141494	G	A	NA	Gut microbiota abundance (genus Veillonella id.2198)	TRUE	reported	igd	20.1805
11	2956783	0.107329	0.0237633	5.51e-06	14306	ebi-a-GCST90017088	rs55807413	A	G	NA	Gut microbiota abundance (genus Veillonella id.2198)	TRUE	reported	igd	20.3996
11	44302154	0.0720698	0.0155153	3.42e-06	14306	ebi-a-GCST90017088	rs2013594	C	T	NA	Gut microbiota abundance (genus Veillonella id.2198)	TRUE	reported	igd	21.5768
12	129984555	0.0744538	0.0165214	7.13e-06	14306	ebi-a-GCST90017088	rs11614532	G	C	NA	Gut microbiota abundance (genus Veillonella id.2198)	TRUE	reported	igd	20.3086
14	106939916	-0.135391	0.030352	7.4e-06	14306	ebi-a-GCST90017088	rs7359080	C	A	NA	Gut microbiota abundance (genus Veillonella id.2198)	TRUE	reported	igd	19.8978
21	30010673	-0.0768966	0.0163908	2.98e-06	14306	ebi-a-GCST90017088	rs1882878	A	G	NA	Gut microbiota abundance (genus Veillonella id.2198)	TRUE	reported	igd	22.0097
22	45604800	-0.0688571	0.0149769	4.66e-06	14306	ebi-a-GCST90017088	rs742016	A	G	NA	Gut microbiota abundance (genus Veillonella id.2198)	TRUE	reported	igd	21.1375
1	83252771	0.110967	0.0250498	8.85e-06	14306	ebi-a-GCST90016980	rs11586026	A	T	NA	Gut microbiota abundance (genus Clostridium sensustricto1 id.1873)	TRUE	reported	igd	19.6236
1	3041519	0.058139	0.0124492	2.77e-06	14306	ebi-a-GCST90016980	rs2817172	C	T	NA	Gut microbiota abundance (genus Clostridium sensustricto1 id.1873)	TRUE	reported	igd	21.8098
1	155676492	-0.139061	0.0334454	7.76e-06	14306	ebi-a-GCST90016980	rs11264403	G	A	NA	Gut microbiota abundance (genus Clostridium sensustricto1 id.1873)	TRUE	reported	igd	17.2877
3	111482845	-0.0616879	0.0137581	7.49e-06	14306	ebi-a-GCST90016980	rs12490337	C	G	NA	Gut microbiota abundance (genus Clostridium sensustricto1 id.1873)	TRUE	reported	igd	20.104
5	84997131	-0.22736	0.0492575	4.32e-06	14306	ebi-a-GCST90016980	rs115807074	A	G	NA	Gut microbiota abundance (genus Clostridium sensustricto1 id.1873)	TRUE	reported	igd	21.3051
6	165722832	-0.0783246	0.0169209	2.05e-06	14306	ebi-a-GCST90016980	rs550843	T	C	NA	Gut microbiota abundance (genus Clostridium sensustricto1 id.1873)	TRUE	reported	igd	21.4264
9	136710881	0.0810718	0.0180121	4.82e-06	14306	ebi-a-GCST90016980	rs12341505	G	A	NA	Gut microbiota abundance (genus Clostridium sensustricto1 id.1873)	TRUE	reported	igd	20.2587
10	43270264	-0.184315	0.0392204	2.72e-06	14306	ebi-a-GCST90016980	rs2795528	G	A	NA	Gut microbiota abundance (genus Clostridium sensustricto1 id.1873)	TRUE	reported	igd	22.085
12	43485015	0.110021	0.0246032	4.58e-06	14306	ebi-a-GCST90016980	rs116847295	C	T	NA	Gut microbiota abundance (genus Clostridium sensustricto1 id.1873)	TRUE	reported	igd	19.9971
1	203308383	-0.0705516	0.0150849	5.68e-06	14306	ebi-a-GCST90016915	rs16851319	G	C	NA	Gut microbiota abundance (class Deltaproteobacteria id.3087)	TRUE	reported	igd	21.874
1	203991605	-0.110335	0.0253336	3.14e-06	14306	ebi-a-GCST90016915	rs2692012	G	A	NA	Gut microbiota abundance (class Deltaproteobacteria id.3087)	TRUE	reported	igd	18.9685
2	233929283	-0.0523484	0.011566	7.5e-06	14306	ebi-a-GCST90016915	rs3935584	C	T	NA	Gut microbiota abundance (class Deltaproteobacteria id.3087)	TRUE	reported	igd	20.4852
8	57867671	-0.0779693	0.0170738	7.31e-06	14306	ebi-a-GCST90016915	rs55744759	A	G	NA	Gut microbiota abundance (class Deltaproteobacteria id.3087)	TRUE	reported	igd	20.8539
9	15269705	0.206594	0.0456908	4.63e-06	14306	ebi-a-GCST90016915	rs112381107	C	T	NA	Gut microbiota abundance (class Deltaproteobacteria id.3087)	TRUE	reported	igd	20.4446
9	81834426	-0.0735881	0.0154246	1.6e-06	14306	ebi-a-GCST90016915	rs17791387	A	G	NA	Gut microbiota abundance (class Deltaproteobacteria id.3087)	TRUE	reported	igd	22.7608
10	11855599	0.0544219	0.0117397	3.94e-06	14306	ebi-a-GCST90016915	rs11599763	C	T	NA	Gut microbiota abundance (class Deltaproteobacteria id.3087)	TRUE	reported	igd	21.4899
11	10658735	0.055176	0.0121602	9.65e-06	14306	ebi-a-GCST90016915	rs1035691	G	A	NA	Gut microbiota abundance (class Deltaproteobacteria id.3087)	TRUE	reported	igd	20.5882
15	96161065	-0.0585411	0.0129358	4.85e-06	14306	ebi-a-GCST90016915	rs62020470	A	G	NA	Gut microbiota abundance (class Deltaproteobacteria id.3087)	TRUE	reported	igd	20.4802
16	71541641	-0.0538457	0.0117718	5.02e-06	14306	ebi-a-GCST90016915	rs9928243	C	A	NA	Gut microbiota abundance (class Deltaproteobacteria id.3087)	TRUE	reported	igd	20.9226
17	2856662	-0.0936514	0.02012	3.59e-06	14306	ebi-a-GCST90016915	rs4506934	C	T	NA	Gut microbiota abundance (class Deltaproteobacteria id.3087)	TRUE	reported	igd	21.6657
18	69312914	-0.0710762	0.015953	5.69e-06	14306	ebi-a-GCST90016915	rs17084793	G	A	NA	Gut microbiota abundance (class Deltaproteobacteria id.3087)	TRUE	reported	igd	19.8501
20	33694801	0.0825716	0.0165958	3.4e-07	14306	ebi-a-GCST90016915	rs6058181	C	T	NA	Gut microbiota abundance (class Deltaproteobacteria id.3087)	TRUE	reported	igd	24.7551
21	45064961	0.0561722	0.0124124	5.45e-06	14306	ebi-a-GCST90016915	rs2838334	G	A	NA	Gut microbiota abundance (class Deltaproteobacteria id.3087)	TRUE	reported	igd	20.4801
1	97457427	-0.0497374	0.0111376	8.03e-06	14306	ebi-a-GCST90017099	rs290833	T	G	NA	Gut microbiota abundance (order Erysipelotrichales id.2148)	TRUE	reported	igd	19.9427
1	64139196	-0.0475363	0.0106939	9.53e-06	14306	ebi-a-GCST90017099	rs1884466	C	T	NA	Gut microbiota abundance (order Erysipelotrichales id.2148)	TRUE	reported	igd	19.7596
3	195793712	-0.0524152	0.0106784	8.95e-07	14306	ebi-a-GCST90017099	rs2300774	A	G	NA	Gut microbiota abundance (order Erysipelotrichales id.2148)	TRUE	reported	igd	24.0936
5	3002546	-0.0492438	0.010887	6.15e-06	14306	ebi-a-GCST90017099	rs1074800	G	A	NA	Gut microbiota abundance (order Erysipelotrichales id.2148)	TRUE	reported	igd	20.4591
8	38803551	0.0681159	0.0127883	1.12e-07	14306	ebi-a-GCST90017099	rs62504403	C	T	NA	Gut microbiota abundance (order Erysipelotrichales id.2148)	TRUE	reported	igd	28.3708
8	2954952	0.0839071	0.0199131	9.28e-06	14306	ebi-a-GCST90017099	rs7826267	G	T	NA	Gut microbiota abundance (order Erysipelotrichales id.2148)	TRUE	reported	igd	17.755
10	133897233	-0.0552212	0.0116074	2.33e-06	14306	ebi-a-GCST90017099	rs10781552	C	T	NA	Gut microbiota abundance (order Erysipelotrichales id.2148)	TRUE	reported	igd	22.633
13	40385457	0.10305	0.0224648	2.79e-06	14306	ebi-a-GCST90017099	rs17530232	A	G	NA	Gut microbiota abundance (order Erysipelotrichales id.2148)	TRUE	reported	igd	21.0422
14	80357610	0.0724145	0.0164471	5.4e-06	14306	ebi-a-GCST90017099	rs56970041	T	G	NA	Gut microbiota abundance (order Erysipelotrichales id.2148)	TRUE	reported	igd	19.3853
14	56156504	0.0538798	0.0116888	4.08e-06	14306	ebi-a-GCST90017099	rs8003149	C	T	NA	Gut microbiota abundance (order Erysipelotrichales id.2148)	TRUE	reported	igd	21.2477
14	48997206	0.0608929	0.0133764	4.23e-06	14306	ebi-a-GCST90017099	rs4078432	T	C	NA	Gut microbiota abundance (order Erysipelotrichales id.2148)	TRUE	reported	igd	20.7231
17	70327224	-0.0806041	0.0167641	1.85e-06	14306	ebi-a-GCST90017099	rs35161940	T	C	NA	Gut microbiota abundance (order Erysipelotrichales id.2148)	TRUE	reported	igd	23.1182
18	5830507	-0.0945759	0.0194091	9.12e-07	14306	ebi-a-GCST90017099	rs7234058	T	C	NA	Gut microbiota abundance (order Erysipelotrichales id.2148)	TRUE	reported	igd	23.7438
1	109965986	0.0681052	0.0149061	4.23e-06	14306	ebi-a-GCST90016921	rs3768491	G	A	NA	Gut microbiota abundance (class Mollicutes id.3920)	TRUE	reported	igd	20.8753
1	61850864	-0.101147	0.0230978	3.65e-06	14306	ebi-a-GCST90016921	rs12566890	T	G	NA	Gut microbiota abundance (class Mollicutes id.3920)	TRUE	reported	igd	19.1763
2	157532549	0.074438	0.0153389	9.57e-07	14306	ebi-a-GCST90016921	rs11890098	A	G	NA	Gut microbiota abundance (class Mollicutes id.3920)	TRUE	reported	igd	23.5505
7	79490250	0.0944239	0.0211806	8.39e-06	14306	ebi-a-GCST90016921	rs2464826	A	C	NA	Gut microbiota abundance (class Mollicutes id.3920)	TRUE	reported	igd	19.8741
8	59440824	0.0769142	0.0153953	1.09e-06	14306	ebi-a-GCST90016921	rs10108398	G	A	NA	Gut microbiota abundance (class Mollicutes id.3920)	TRUE	reported	igd	24.9595
11	47103877	-0.0841852	0.0178119	3.26e-06	14306	ebi-a-GCST90016921	rs72901605	T	C	NA	Gut microbiota abundance (class Mollicutes id.3920)	TRUE	reported	igd	22.3383
11	108439087	-0.108283	0.0237289	5.88e-06	14306	ebi-a-GCST90016921	rs78169027	A	G	NA	Gut microbiota abundance (class Mollicutes id.3920)	TRUE	reported	igd	20.8241
13	73170489	0.0819606	0.0181628	7.27e-06	14306	ebi-a-GCST90016921	rs4885016	C	T	NA	Gut microbiota abundance (class Mollicutes id.3920)	TRUE	reported	igd	20.3631
14	46519718	0.221639	0.0462918	1.56e-06	14306	ebi-a-GCST90016921	rs74603314	T	C	NA	Gut microbiota abundance (class Mollicutes id.3920)	TRUE	reported	igd	22.9237
14	97159674	0.06099	0.0135623	6.61e-06	14306	ebi-a-GCST90016921	rs17214486	C	A	NA	Gut microbiota abundance (class Mollicutes id.3920)	TRUE	reported	igd	20.2232
15	95309676	0.0820873	0.0188312	8.07e-06	14306	ebi-a-GCST90016921	rs28537087	G	A	NA	Gut microbiota abundance (class Mollicutes id.3920)	TRUE	reported	igd	19.0019
20	16259524	-0.114937	0.0248606	4.55e-06	14306	ebi-a-GCST90016921	rs6043847	T	C	NA	Gut microbiota abundance (class Mollicutes id.3920)	TRUE	reported	igd	21.3745
1	195064019	-0.0893273	0.0198333	5.8e-06	14306	ebi-a-GCST90017002	rs12129908	A	C	NA	Gut microbiota abundance (genus Eubacterium oxidoreducens group id.11339)	TRUE	reported	igd	20.2852
4	37526679	0.0923559	0.0195439	2.39e-06	14306	ebi-a-GCST90017002	rs2973294	G	T	NA	Gut microbiota abundance (genus Eubacterium oxidoreducens group id.11339)	TRUE	reported	igd	22.3309
4	187905399	-0.0906104	0.0200612	7.32e-06	14306	ebi-a-GCST90017002	rs1425962	C	G	NA	Gut microbiota abundance (genus Eubacterium oxidoreducens group id.11339)	TRUE	reported	igd	20.4006
5	106882394	-0.0932766	0.0195294	1.65e-06	14306	ebi-a-GCST90017002	rs440215	T	C	NA	Gut microbiota abundance (genus Eubacterium oxidoreducens group id.11339)	TRUE	reported	igd	22.8122
12	94515340	0.14098	0.0295029	2.63e-06	14306	ebi-a-GCST90017002	rs12423772	G	T	NA	Gut microbiota abundance (genus Eubacterium oxidoreducens group id.11339)	TRUE	reported	igd	22.8342
16	86480355	0.216145	0.045992	2.51e-06	14306	ebi-a-GCST90017002	rs34561138	G	A	NA	Gut microbiota abundance (genus Eubacterium oxidoreducens group id.11339)	TRUE	reported	igd	22.0864
2	20054971	0.0583322	0.0130729	7.85e-06	14306	ebi-a-GCST90017018	rs893394	G	A	NA	Gut microbiota abundance (genus Intestinibacter id.11345)	TRUE	reported	igd	19.9101
3	70657785	0.0662258	0.0149877	9.26e-06	14306	ebi-a-GCST90017018	rs68093214	C	T	NA	Gut microbiota abundance (genus Intestinibacter id.11345)	TRUE	reported	igd	19.5247
4	179361262	-0.0608559	0.0132145	4.26e-06	14306	ebi-a-GCST90017018	rs2702387	G	A	NA	Gut microbiota abundance (genus Intestinibacter id.11345)	TRUE	reported	igd	21.2082
4	14324623	-0.0775151	0.0139665	3.55e-08	14306	ebi-a-GCST90017018	rs10805326	A	G	NA	Gut microbiota abundance (genus Intestinibacter id.11345)	TRUE	reported	igd	30.8033
5	159686256	0.0890455	0.0193905	3.06e-06	14306	ebi-a-GCST90017018	rs6875660	C	T	NA	Gut microbiota abundance (genus Intestinibacter id.11345)	TRUE	reported	igd	21.0885
5	148846426	0.0628342	0.0136652	5.64e-06	14306	ebi-a-GCST90017018	rs447950	A	G	NA	Gut microbiota abundance (genus Intestinibacter id.11345)	TRUE	reported	igd	21.1427
6	10303945	0.099082	0.0221625	6.26e-06	14306	ebi-a-GCST90017018	rs9348442	C	T	NA	Gut microbiota abundance (genus Intestinibacter id.11345)	TRUE	reported	igd	19.9872
6	170918194	0.151096	0.0351476	6.84e-06	14306	ebi-a-GCST90017018	rs62430350	T	C	NA	Gut microbiota abundance (genus Intestinibacter id.11345)	TRUE	reported	igd	18.4805
9	21502923	-0.112189	0.0235439	1.8e-06	14306	ebi-a-GCST90017018	rs16938435	T	C	NA	Gut microbiota abundance (genus Intestinibacter id.11345)	TRUE	reported	igd	22.7062
11	127703160	0.0575295	0.0128416	6.79e-06	14306	ebi-a-GCST90017018	rs2098844	T	C	NA	Gut microbiota abundance (genus Intestinibacter id.11345)	TRUE	reported	igd	20.0698
11	125663184	0.142681	0.0297116	1.82e-06	14306	ebi-a-GCST90017018	rs478972	C	T	NA	Gut microbiota abundance (genus Intestinibacter id.11345)	TRUE	reported	igd	23.0611
12	97928437	-0.0624272	0.0138539	5.49e-06	14306	ebi-a-GCST90017018	rs11109097	T	C	NA	Gut microbiota abundance (genus Intestinibacter id.11345)	TRUE	reported	igd	20.305
15	92446683	-0.0810346	0.0154397	1.64e-07	14306	ebi-a-GCST90017018	rs4327025	G	A	NA	Gut microbiota abundance (genus Intestinibacter id.11345)	TRUE	reported	igd	27.5463
16	5993076	-0.151829	0.0324471	2.67e-06	14306	ebi-a-GCST90017018	rs118030283	G	A	NA	Gut microbiota abundance (genus Intestinibacter id.11345)	TRUE	reported	igd	21.8956
20	61325223	0.0924508	0.0204658	6.68e-06	14306	ebi-a-GCST90017018	rs6062862	A	G	NA	Gut microbiota abundance (genus Intestinibacter id.11345)	TRUE	reported	igd	20.4063
2	102126220	0.084254	0.0196297	1e-05	14306	ebi-a-GCST90017095	rs290772	G	A	NA	Gut microbiota abundance (order Clostridiales id.1863)	TRUE	reported	igd	18.4227
2	231676041	0.0795424	0.0182427	9.6e-06	14306	ebi-a-GCST90017095	rs10209007	G	C	NA	Gut microbiota abundance (order Clostridiales id.1863)	TRUE	reported	igd	19.0116
3	12870886	0.0547729	0.0124169	9.63e-06	14306	ebi-a-GCST90017095	rs6442336	T	C	NA	Gut microbiota abundance (order Clostridiales id.1863)	TRUE	reported	igd	19.4583
3	131371980	0.0699806	0.0156318	8.18e-06	14306	ebi-a-GCST90017095	rs76767978	G	A	NA	Gut microbiota abundance (order Clostridiales id.1863)	TRUE	reported	igd	20.0418
4	161507301	-0.0741858	0.0150814	9.06e-07	14306	ebi-a-GCST90017095	rs6814436	C	T	NA	Gut microbiota abundance (order Clostridiales id.1863)	TRUE	reported	igd	24.1968
4	152131744	-0.104089	0.0210883	3.72e-07	14306	ebi-a-GCST90017095	rs6815608	C	T	NA	Gut microbiota abundance (order Clostridiales id.1863)	TRUE	reported	igd	24.3628
4	7420184	0.0527441	0.011818	9.37e-06	14306	ebi-a-GCST90017095	rs13105690	C	T	NA	Gut microbiota abundance (order Clostridiales id.1863)	TRUE	reported	igd	19.9186
5	35770550	0.0865333	0.0190392	8.42e-06	14306	ebi-a-GCST90017095	rs72738886	T	C	NA	Gut microbiota abundance (order Clostridiales id.1863)	TRUE	reported	igd	20.6571
5	149077788	-0.0510953	0.0109569	3.52e-06	14306	ebi-a-GCST90017095	rs13179700	C	T	NA	Gut microbiota abundance (order Clostridiales id.1863)	TRUE	reported	igd	21.7464
5	105060362	-0.0543676	0.012734	9.92e-06	14306	ebi-a-GCST90017095	rs1842454	G	A	NA	Gut microbiota abundance (order Clostridiales id.1863)	TRUE	reported	igd	18.2285
6	163743050	0.0522397	0.0116116	7.09e-06	14306	ebi-a-GCST90017095	rs6934062	G	C	NA	Gut microbiota abundance (order Clostridiales id.1863)	TRUE	reported	igd	20.2403
6	12397187	0.094122	0.0225117	8.58e-06	14306	ebi-a-GCST90017095	rs76860606	C	G	NA	Gut microbiota abundance (order Clostridiales id.1863)	TRUE	reported	igd	17.481
12	5942519	-0.0523003	0.0113859	3.81e-06	14306	ebi-a-GCST90017095	rs10774377	G	A	NA	Gut microbiota abundance (order Clostridiales id.1863)	TRUE	reported	igd	21.0996
14	52494072	-0.0726191	0.0153105	4.17e-06	14306	ebi-a-GCST90017095	rs2273429	A	G	NA	Gut microbiota abundance (order Clostridiales id.1863)	TRUE	reported	igd	22.4969
18	48792829	-0.0580246	0.0120558	1.39e-06	14306	ebi-a-GCST90017095	rs72915163	T	C	NA	Gut microbiota abundance (order Clostridiales id.1863)	TRUE	reported	igd	23.165
20	50803760	-0.0965346	0.0212006	8.84e-06	14306	ebi-a-GCST90017095	rs7269302	A	T	NA	Gut microbiota abundance (order Clostridiales id.1863)	TRUE	reported	igd	20.7334
21	40703251	0.0639383	0.0127404	4.07e-07	14306	ebi-a-GCST90017095	rs112334273	G	A	NA	Gut microbiota abundance (order Clostridiales id.1863)	TRUE	reported	igd	25.1858
21	18567802	-0.255441	0.0508788	8.95e-07	14306	ebi-a-GCST90017095	rs992074	T	C	NA	Gut microbiota abundance (order Clostridiales id.1863)	TRUE	reported	igd	25.2062
6	129224488	0.106544	0.0200323	1.47e-07	14306	ebi-a-GCST90017013	rs12191680	C	G	NA	Gut microbiota abundance (genus Haemophilus id.3698)	TRUE	reported	igd	28.2876
6	8350917	0.0723095	0.0148799	1.42e-06	14306	ebi-a-GCST90017013	rs9328464	T	C	NA	Gut microbiota abundance (genus Haemophilus id.3698)	TRUE	reported	igd	23.6151
6	55448491	-0.093521	0.0172649	7.12e-08	14306	ebi-a-GCST90017013	rs9382510	C	T	NA	Gut microbiota abundance (genus Haemophilus id.3698)	TRUE	reported	igd	29.342
7	24360361	-0.108393	0.0247052	7.23e-06	14306	ebi-a-GCST90017013	rs56310940	G	C	NA	Gut microbiota abundance (genus Haemophilus id.3698)	TRUE	reported	igd	19.2498
9	78752170	-0.0948915	0.0203221	4.32e-06	14306	ebi-a-GCST90017013	rs10781340	A	G	NA	Gut microbiota abundance (genus Haemophilus id.3698)	TRUE	reported	igd	21.8031
9	105650242	-0.246256	0.0503924	1.67e-06	14306	ebi-a-GCST90017013	rs78909003	T	C	NA	Gut microbiota abundance (genus Haemophilus id.3698)	TRUE	reported	igd	23.8805
10	94306385	0.244638	0.0505504	1.83e-06	14306	ebi-a-GCST90017013	rs76022354	C	T	NA	Gut microbiota abundance (genus Haemophilus id.3698)	TRUE	reported	igd	23.4206
11	9951672	-0.0677384	0.0151463	7.37e-06	14306	ebi-a-GCST90017013	rs10840326	C	G	NA	Gut microbiota abundance (genus Haemophilus id.3698)	TRUE	reported	igd	20.0012
12	115493337	0.128249	0.0268779	2.01e-06	14306	ebi-a-GCST90017013	rs35509	G	A	NA	Gut microbiota abundance (genus Haemophilus id.3698)	TRUE	reported	igd	22.7676
13	85114550	0.0749201	0.016711	9.62e-06	14306	ebi-a-GCST90017013	rs12876183	T	A	NA	Gut microbiota abundance (genus Haemophilus id.3698)	TRUE	reported	igd	20.0998
13	36104947	-0.0736375	0.0155227	2.18e-06	14306	ebi-a-GCST90017013	rs9574096	A	T	NA	Gut microbiota abundance (genus Haemophilus id.3698)	TRUE	reported	igd	22.5042
16	48742489	-0.124265	0.026016	1.27e-06	14306	ebi-a-GCST90017013	rs111582866	G	A	NA	Gut microbiota abundance (genus Haemophilus id.3698)	TRUE	reported	igd	22.8148
17	64535013	-0.192957	0.0416755	2.14e-06	14306	ebi-a-GCST90017013	rs9895850	T	C	NA	Gut microbiota abundance (genus Haemophilus id.3698)	TRUE	reported	igd	21.4368
22	26891808	0.0705861	0.0151388	3.48e-06	14306	ebi-a-GCST90017013	rs4822728	T	C	NA	Gut microbiota abundance (genus Haemophilus id.3698)	TRUE	reported	igd	21.7398
1	116887742	0.200758	0.0442121	6.18e-06	14306	ebi-a-GCST90017031	rs6674304	C	T	NA	Gut microbiota abundance (genus Lactococcus id.1851)	TRUE	reported	igd	20.6188
2	54114864	-0.199221	0.0430969	1.4e-06	14306	ebi-a-GCST90017031	rs2293361	C	T	NA	Gut microbiota abundance (genus Lactococcus id.1851)	TRUE	reported	igd	21.3687
2	31266049	0.108423	0.0239978	6.61e-06	14306	ebi-a-GCST90017031	rs12621813	G	A	NA	Gut microbiota abundance (genus Lactococcus id.1851)	TRUE	reported	igd	20.4127
7	14650221	0.191857	0.0424761	6.29e-06	14306	ebi-a-GCST90017031	rs17168302	G	A	NA	Gut microbiota abundance (genus Lactococcus id.1851)	TRUE	reported	igd	20.4017
10	71518643	0.146426	0.0307367	2.36e-06	14306	ebi-a-GCST90017031	rs55910161	C	T	NA	Gut microbiota abundance (genus Lactococcus id.1851)	TRUE	reported	igd	22.6946
12	113161438	0.114599	0.023839	2.06e-06	14306	ebi-a-GCST90017031	rs4766997	C	T	NA	Gut microbiota abundance (genus Lactococcus id.1851)	TRUE	reported	igd	23.1092
13	113472525	-0.104232	0.0230786	4.45e-06	14306	ebi-a-GCST90017031	rs7992246	C	T	NA	Gut microbiota abundance (genus Lactococcus id.1851)	TRUE	reported	igd	20.3978
17	2699935	0.13671	0.0274694	1.27e-06	14306	ebi-a-GCST90017031	rs123059	C	T	NA	Gut microbiota abundance (genus Lactococcus id.1851)	TRUE	reported	igd	24.7686
18	64699550	0.122294	0.0228976	8.95e-08	14306	ebi-a-GCST90017031	rs34757988	G	C	NA	Gut microbiota abundance (genus Lactococcus id.1851)	TRUE	reported	igd	28.5253
19	28767353	-0.118306	0.024522	1.29e-06	14306	ebi-a-GCST90017031	rs10417872	G	T	NA	Gut microbiota abundance (genus Lactococcus id.1851)	TRUE	reported	igd	23.2756
22	31532568	-0.140799	0.027582	4.37e-07	14306	ebi-a-GCST90017031	rs757872	C	G	NA	Gut microbiota abundance (genus Lactococcus id.1851)	TRUE	reported	igd	26.0584
2	57810406	-0.131341	0.0286292	1.52e-06	14306	ebi-a-GCST90017075	rs7561370	C	T	NA	Gut microbiota abundance (genus Tyzzerella3 id.11335)	TRUE	reported	igd	21.0466
5	16388259	-0.140368	0.0274708	5.88e-07	14306	ebi-a-GCST90017075	rs17706273	T	C	NA	Gut microbiota abundance (genus Tyzzerella3 id.11335)	TRUE	reported	igd	26.1092
6	5755626	-0.141081	0.0305446	4.15e-06	14306	ebi-a-GCST90017075	rs6920448	C	T	NA	Gut microbiota abundance (genus Tyzzerella3 id.11335)	TRUE	reported	igd	21.3338
6	102680257	0.143869	0.031828	7.91e-06	14306	ebi-a-GCST90017075	rs1232220	T	G	NA	Gut microbiota abundance (genus Tyzzerella3 id.11335)	TRUE	reported	igd	20.4322
7	82547827	-0.163819	0.0336386	1.54e-06	14306	ebi-a-GCST90017075	rs17809157	A	T	NA	Gut microbiota abundance (genus Tyzzerella3 id.11335)	TRUE	reported	igd	23.7166
9	33113322	0.144156	0.0301626	1.76e-06	14306	ebi-a-GCST90017075	rs7019909	T	C	NA	Gut microbiota abundance (genus Tyzzerella3 id.11335)	TRUE	reported	igd	22.8417
10	46098286	-0.216348	0.0477575	6.18e-06	14306	ebi-a-GCST90017075	rs112102233	A	G	NA	Gut microbiota abundance (genus Tyzzerella3 id.11335)	TRUE	reported	igd	20.5221
11	87588698	0.12238	0.0274683	8.85e-06	14306	ebi-a-GCST90017075	rs10898797	C	T	NA	Gut microbiota abundance (genus Tyzzerella3 id.11335)	TRUE	reported	igd	19.8499
12	77390329	0.159008	0.0353306	6.76e-06	14306	ebi-a-GCST90017075	rs191093	G	A	NA	Gut microbiota abundance (genus Tyzzerella3 id.11335)	TRUE	reported	igd	20.2552
13	81593016	-0.207191	0.0453121	4.88e-06	14306	ebi-a-GCST90017075	rs7333521	T	C	NA	Gut microbiota abundance (genus Tyzzerella3 id.11335)	TRUE	reported	igd	20.908
13	35023691	-0.184966	0.0383029	1.71e-06	14306	ebi-a-GCST90017075	rs75091807	G	T	NA	Gut microbiota abundance (genus Tyzzerella3 id.11335)	TRUE	reported	igd	23.3196
14	89595945	-0.117151	0.0250306	3.09e-06	14306	ebi-a-GCST90017075	rs4904512	T	C	NA	Gut microbiota abundance (genus Tyzzerella3 id.11335)	TRUE	reported	igd	21.9053
17	3738781	-0.11435	0.0238604	1.34e-06	14306	ebi-a-GCST90017075	rs55799124	A	G	NA	Gut microbiota abundance (genus Tyzzerella3 id.11335)	TRUE	reported	igd	22.9677
19	1030320	0.132164	0.022208	3.74e-09	14306	ebi-a-GCST90017075	rs67476743	T	G	NA	Gut microbiota abundance (genus Tyzzerella3 id.11335)	TRUE	reported	igd	35.4166
1	76803093	0.0774322	0.0172216	6.85e-06	14306	ebi-a-GCST90017037	rs751183	C	T	NA	Gut microbiota abundance (genus Oscillospira id.2064)	TRUE	reported	igd	20.216
3	172373615	-0.08321	0.0168666	1.09e-06	14306	ebi-a-GCST90017037	rs73038677	T	A	NA	Gut microbiota abundance (genus Oscillospira id.2064)	TRUE	reported	igd	24.3386
4	89483300	0.114051	0.0252838	3.37e-06	14306	ebi-a-GCST90017037	rs28889936	A	C	NA	Gut microbiota abundance (genus Oscillospira id.2064)	TRUE	reported	igd	20.3476
6	18093691	-0.133016	0.0269733	1.04e-06	14306	ebi-a-GCST90017037	rs12206468	G	A	NA	Gut microbiota abundance (genus Oscillospira id.2064)	TRUE	reported	igd	24.3187
6	56160483	-0.130569	0.0281674	5.63e-06	14306	ebi-a-GCST90017037	rs72866977	A	C	NA	Gut microbiota abundance (genus Oscillospira id.2064)	TRUE	reported	igd	21.4875
6	170474630	0.0898456	0.0198088	6.47e-06	14306	ebi-a-GCST90017037	rs62422654	C	T	NA	Gut microbiota abundance (genus Oscillospira id.2064)	TRUE	reported	igd	20.572
14	28151415	0.0826246	0.0175252	2.27e-06	14306	ebi-a-GCST90017037	rs1954532	C	T	NA	Gut microbiota abundance (genus Oscillospira id.2064)	TRUE	reported	igd	22.2276
16	89792856	0.13559	0.030678	9.31e-06	14306	ebi-a-GCST90017037	rs12925026	T	C	NA	Gut microbiota abundance (genus Oscillospira id.2064)	TRUE	reported	igd	19.5345
17	14881860	0.0715392	0.0156539	5.61e-06	14306	ebi-a-GCST90017037	rs8076323	A	G	NA	Gut microbiota abundance (genus Oscillospira id.2064)	TRUE	reported	igd	20.8854
1	246780557	-0.0553508	0.0123588	7.2e-06	14306	ebi-a-GCST90017006	rs4654122	G	C	NA	Gut microbiota abundance (genus Eubacterium xylanophilum group id.14375)	TRUE	reported	igd	20.0583
1	22627266	0.0612633	0.0130917	3.15e-06	14306	ebi-a-GCST90017006	rs10917203	A	C	NA	Gut microbiota abundance (genus Eubacterium xylanophilum group id.14375)	TRUE	reported	igd	21.8982
4	87891938	-0.114498	0.0263455	9.39e-06	14306	ebi-a-GCST90017006	rs75586835	A	G	NA	Gut microbiota abundance (genus Eubacterium xylanophilum group id.14375)	TRUE	reported	igd	18.8879
7	43566344	0.0687427	0.0142728	1.82e-06	14306	ebi-a-GCST90017006	rs13239072	G	A	NA	Gut microbiota abundance (genus Eubacterium xylanophilum group id.14375)	TRUE	reported	igd	23.1972
9	130498120	-0.0949051	0.0203503	3.75e-06	14306	ebi-a-GCST90017006	rs1999224	G	T	NA	Gut microbiota abundance (genus Eubacterium xylanophilum group id.14375)	TRUE	reported	igd	21.7489
11	131009660	0.0877797	0.0189012	4.21e-06	14306	ebi-a-GCST90017006	rs2213117	T	G	NA	Gut microbiota abundance (genus Eubacterium xylanophilum group id.14375)	TRUE	reported	igd	21.568
14	73181783	0.0576795	0.012599	4.96e-06	14306	ebi-a-GCST90017006	rs10140184	A	C	NA	Gut microbiota abundance (genus Eubacterium xylanophilum group id.14375)	TRUE	reported	igd	20.959
16	73696771	-0.113455	0.0245762	3.33e-06	14306	ebi-a-GCST90017006	rs112176119	C	T	NA	Gut microbiota abundance (genus Eubacterium xylanophilum group id.14375)	TRUE	reported	igd	21.3117
16	84790559	-0.0573202	0.0126905	6.53e-06	14306	ebi-a-GCST90017006	rs2012708	G	A	NA	Gut microbiota abundance (genus Eubacterium xylanophilum group id.14375)	TRUE	reported	igd	20.4013
17	66689958	-0.0951677	0.0199969	2.41e-06	14306	ebi-a-GCST90017006	rs79582700	C	G	NA	Gut microbiota abundance (genus Eubacterium xylanophilum group id.14375)	TRUE	reported	igd	22.6492
19	8255478	-0.108274	0.0238257	5.02e-06	14306	ebi-a-GCST90017006	rs12980122	C	G	NA	Gut microbiota abundance (genus Eubacterium xylanophilum group id.14375)	TRUE	reported	igd	20.6518
20	57995506	-0.160597	0.0310515	2.39e-07	14306	ebi-a-GCST90017006	rs17830032	G	A	NA	Gut microbiota abundance (genus Eubacterium xylanophilum group id.14375)	TRUE	reported	igd	26.7491
1	29736216	-0.123657	0.0278514	9.72e-06	14306	ebi-a-GCST90017044	rs9426434	T	C	NA	Gut microbiota abundance (genus Prevotella7 id.11182)	TRUE	reported	igd	19.7126
1	3343802	-0.121281	0.0275017	9.49e-06	14306	ebi-a-GCST90017044	rs12124567	A	G	NA	Gut microbiota abundance (genus Prevotella7 id.11182)	TRUE	reported	igd	19.4476
2	12101762	0.155486	0.0316057	6.22e-07	14306	ebi-a-GCST90017044	rs57404562	C	A	NA	Gut microbiota abundance (genus Prevotella7 id.11182)	TRUE	reported	igd	24.202
2	242066314	0.12085	0.0261776	4.84e-06	14306	ebi-a-GCST90017044	rs2240542	C	T	NA	Gut microbiota abundance (genus Prevotella7 id.11182)	TRUE	reported	igd	21.3125
3	60474379	0.139155	0.0297055	2.87e-06	14306	ebi-a-GCST90017044	rs430270	A	C	NA	Gut microbiota abundance (genus Prevotella7 id.11182)	TRUE	reported	igd	21.9444
6	91019654	0.196528	0.0442322	8.73e-06	14306	ebi-a-GCST90017044	rs12195431	T	C	NA	Gut microbiota abundance (genus Prevotella7 id.11182)	TRUE	reported	igd	19.7411
10	133000320	0.114648	0.0254916	6.42e-06	14306	ebi-a-GCST90017044	rs2918132	T	C	NA	Gut microbiota abundance (genus Prevotella7 id.11182)	TRUE	reported	igd	20.2273
11	39821773	-0.143982	0.031501	7.51e-06	14306	ebi-a-GCST90017044	rs79263163	A	C	NA	Gut microbiota abundance (genus Prevotella7 id.11182)	TRUE	reported	igd	20.8914
11	19943115	0.146098	0.0351529	9.64e-06	14306	ebi-a-GCST90017044	rs16937247	G	C	NA	Gut microbiota abundance (genus Prevotella7 id.11182)	TRUE	reported	igd	17.2729
16	47237609	0.205676	0.0468917	7.85e-06	14306	ebi-a-GCST90017044	rs118038478	A	G	NA	Gut microbiota abundance (genus Prevotella7 id.11182)	TRUE	reported	igd	19.2387
18	71442664	0.133012	0.0275361	1.9e-06	14306	ebi-a-GCST90017044	rs9959718	G	A	NA	Gut microbiota abundance (genus Prevotella7 id.11182)	TRUE	reported	igd	23.3333
22	24613952	-0.158213	0.0336317	2.07e-06	14306	ebi-a-GCST90017044	rs9608249	A	G	NA	Gut microbiota abundance (genus Prevotella7 id.11182)	TRUE	reported	igd	22.1303
1	34529736	-0.130234	0.0292347	7.21e-06	14306	ebi-a-GCST90017001	rs9425984	T	C	NA	Gut microbiota abundance (genus Eubacterium nodatum group id.11297)	TRUE	reported	igd	19.845
1	171060821	-0.125454	0.0275303	6.84e-06	14306	ebi-a-GCST90017001	rs7880204	T	C	NA	Gut microbiota abundance (genus Eubacterium nodatum group id.11297)	TRUE	reported	igd	20.7657
4	94712747	0.110081	0.0245964	7.83e-06	14306	ebi-a-GCST90017001	rs6818880	G	A	NA	Gut microbiota abundance (genus Eubacterium nodatum group id.11297)	TRUE	reported	igd	20.03
7	135052348	-0.187753	0.041969	8.37e-06	14306	ebi-a-GCST90017001	rs10458299	T	C	NA	Gut microbiota abundance (genus Eubacterium nodatum group id.11297)	TRUE	reported	igd	20.0132
7	64894137	0.193496	0.0439023	8.91e-06	14306	ebi-a-GCST90017001	rs10263623	C	T	NA	Gut microbiota abundance (genus Eubacterium nodatum group id.11297)	TRUE	reported	igd	19.4254
8	4954912	0.1223	0.0271331	7.17e-06	14306	ebi-a-GCST90017001	rs7827125	C	T	NA	Gut microbiota abundance (genus Eubacterium nodatum group id.11297)	TRUE	reported	igd	20.3167
9	28245518	-0.185107	0.0403573	5.76e-06	14306	ebi-a-GCST90017001	rs113893692	C	T	NA	Gut microbiota abundance (genus Eubacterium nodatum group id.11297)	TRUE	reported	igd	21.0379
9	96597985	0.201788	0.0413568	9.05e-07	14306	ebi-a-GCST90017001	rs77910827	C	T	NA	Gut microbiota abundance (genus Eubacterium nodatum group id.11297)	TRUE	reported	igd	23.8066
10	61322015	-0.110167	0.024593	7.99e-06	14306	ebi-a-GCST90017001	rs11006576	A	G	NA	Gut microbiota abundance (genus Eubacterium nodatum group id.11297)	TRUE	reported	igd	20.0669
10	9659749	0.160621	0.0341609	3.56e-06	14306	ebi-a-GCST90017001	rs61841040	G	T	NA	Gut microbiota abundance (genus Eubacterium nodatum group id.11297)	TRUE	reported	igd	22.1078
14	52185888	-0.186907	0.0341475	6.6e-08	14306	ebi-a-GCST90017001	rs34297067	A	G	NA	Gut microbiota abundance (genus Eubacterium nodatum group id.11297)	TRUE	reported	igd	29.9594
3	60615680	0.0788638	0.0176744	8.38e-06	14306	ebi-a-GCST90017015	rs967319	T	C	NA	Gut microbiota abundance (genus Holdemania id.2157)	TRUE	reported	igd	19.9098
5	106209093	0.079488	0.0177002	7.23e-06	14306	ebi-a-GCST90017015	rs4146507	C	T	NA	Gut microbiota abundance (genus Holdemania id.2157)	TRUE	reported	igd	20.1673
5	77388406	0.164556	0.0341775	1.77e-06	14306	ebi-a-GCST90017015	rs77293403	A	G	NA	Gut microbiota abundance (genus Holdemania id.2157)	TRUE	reported	igd	23.1818
6	105737322	0.0926764	0.0178886	4.09e-07	14306	ebi-a-GCST90017015	rs9500080	C	T	NA	Gut microbiota abundance (genus Holdemania id.2157)	TRUE	reported	igd	26.8402
7	38292857	-0.0660617	0.0149427	9.52e-06	14306	ebi-a-GCST90017015	rs12701617	A	G	NA	Gut microbiota abundance (genus Holdemania id.2157)	TRUE	reported	igd	19.5453
7	63323145	-0.148594	0.0327469	7.77e-06	14306	ebi-a-GCST90017015	rs73139538	G	A	NA	Gut microbiota abundance (genus Holdemania id.2157)	TRUE	reported	igd	20.5903
8	123973840	-0.128935	0.0282526	9.36e-06	14306	ebi-a-GCST90017015	rs113593397	A	G	NA	Gut microbiota abundance (genus Holdemania id.2157)	TRUE	reported	igd	20.8269
10	115332413	-0.135137	0.0301894	8.6e-06	14306	ebi-a-GCST90017015	rs10885477	T	C	NA	Gut microbiota abundance (genus Holdemania id.2157)	TRUE	reported	igd	20.0373
10	129908282	-0.232987	0.0519183	6.04e-06	14306	ebi-a-GCST90017015	rs80149660	C	T	NA	Gut microbiota abundance (genus Holdemania id.2157)	TRUE	reported	igd	20.1383
11	18768068	0.0842919	0.0162192	2.74e-07	14306	ebi-a-GCST90017015	rs1867876	T	C	NA	Gut microbiota abundance (genus Holdemania id.2157)	TRUE	reported	igd	27.0093
12	39589195	0.162139	0.0332089	2.38e-06	14306	ebi-a-GCST90017015	rs150096134	T	A	NA	Gut microbiota abundance (genus Holdemania id.2157)	TRUE	reported	igd	23.8378
13	81685543	-0.13755	0.0293386	2.34e-06	14306	ebi-a-GCST90017015	rs116500994	G	T	NA	Gut microbiota abundance (genus Holdemania id.2157)	TRUE	reported	igd	21.9807
13	70856516	-0.074038	0.0160494	5.97e-06	14306	ebi-a-GCST90017015	rs9529719	C	T	NA	Gut microbiota abundance (genus Holdemania id.2157)	TRUE	reported	igd	21.281
14	102553414	-0.124871	0.0270129	2.44e-06	14306	ebi-a-GCST90017015	rs41438744	C	G	NA	Gut microbiota abundance (genus Holdemania id.2157)	TRUE	reported	igd	21.3688
15	93110222	0.120677	0.0265781	3.71e-06	14306	ebi-a-GCST90017015	rs111745969	A	G	NA	Gut microbiota abundance (genus Holdemania id.2157)	TRUE	reported	igd	20.6158
17	26789271	-0.0665238	0.0149837	6.67e-06	14306	ebi-a-GCST90017015	rs11080063	G	A	NA	Gut microbiota abundance (genus Holdemania id.2157)	TRUE	reported	igd	19.7113
17	76443497	0.128671	0.0282795	5.89e-06	14306	ebi-a-GCST90017015	rs55888180	C	G	NA	Gut microbiota abundance (genus Holdemania id.2157)	TRUE	reported	igd	20.7023
20	3839754	0.0910829	0.0178561	5.17e-07	14306	ebi-a-GCST90017015	rs6133067	T	C	NA	Gut microbiota abundance (genus Holdemania id.2157)	TRUE	reported	igd	26.0196
3	172950553	0.0572304	0.0127279	7.37e-06	14306	ebi-a-GCST90017023	rs2861203	G	A	NA	Gut microbiota abundance (genus Lachnospiraceae ND3007 group id.11317)	TRUE	reported	igd	20.2181
4	7678735	-0.0636978	0.0142041	4.48e-06	14306	ebi-a-GCST90017023	rs13110238	C	G	NA	Gut microbiota abundance (genus Lachnospiraceae ND3007 group id.11317)	TRUE	reported	igd	20.1104
10	14137663	-0.0647067	0.014797	8.72e-06	14306	ebi-a-GCST90017023	rs72776675	T	C	NA	Gut microbiota abundance (genus Lachnospiraceae ND3007 group id.11317)	TRUE	reported	igd	19.1228
16	1100633	-0.0561864	0.0115984	1.25e-06	14306	ebi-a-GCST90017023	rs9932954	A	G	NA	Gut microbiota abundance (genus Lachnospiraceae ND3007 group id.11317)	TRUE	reported	igd	23.4675
1	111161677	0.083936	0.0167936	5.5e-07	14306	ebi-a-GCST90016948	rs3860225	A	G	NA	Gut microbiota abundance (family Prevotellaceae id.960)	TRUE	reported	igd	24.9809
1	210681370	-0.0751986	0.0147265	5.54e-07	14306	ebi-a-GCST90016948	rs12118202	T	C	NA	Gut microbiota abundance (family Prevotellaceae id.960)	TRUE	reported	igd	26.0748
1	99470269	0.0589878	0.0132268	8.97e-06	14306	ebi-a-GCST90016948	rs12057990	C	T	NA	Gut microbiota abundance (family Prevotellaceae id.960)	TRUE	reported	igd	19.8891
2	118910912	-0.0604992	0.0118027	3.02e-07	14306	ebi-a-GCST90016948	rs4493272	T	C	NA	Gut microbiota abundance (family Prevotellaceae id.960)	TRUE	reported	igd	26.2746
3	4864877	-0.0679529	0.0145407	2.77e-06	14306	ebi-a-GCST90016948	rs4685827	T	C	NA	Gut microbiota abundance (family Prevotellaceae id.960)	TRUE	reported	igd	21.8396
3	32408916	0.0554249	0.0123265	8.44e-06	14306	ebi-a-GCST90016948	rs2278540	G	A	NA	Gut microbiota abundance (family Prevotellaceae id.960)	TRUE	reported	igd	20.2176
3	170126707	0.084515	0.0179163	2.08e-06	14306	ebi-a-GCST90016948	rs148376875	T	G	NA	Gut microbiota abundance (family Prevotellaceae id.960)	TRUE	reported	igd	22.2521
3	71801830	-0.0539768	0.0119687	7.39e-06	14306	ebi-a-GCST90016948	rs13069367	A	C	NA	Gut microbiota abundance (family Prevotellaceae id.960)	TRUE	reported	igd	20.3386
5	180283881	-0.0805894	0.0178291	7.4e-06	14306	ebi-a-GCST90016948	rs34660375	A	G	NA	Gut microbiota abundance (family Prevotellaceae id.960)	TRUE	reported	igd	20.4313
8	23714609	-0.0564199	0.0124655	8.61e-06	14306	ebi-a-GCST90016948	rs3758087	C	T	NA	Gut microbiota abundance (family Prevotellaceae id.960)	TRUE	reported	igd	20.4854
11	119712522	-0.1567	0.0347882	5.6e-06	14306	ebi-a-GCST90016948	rs34071565	T	A	NA	Gut microbiota abundance (family Prevotellaceae id.960)	TRUE	reported	igd	20.2896
12	21404832	-0.0601448	0.0135454	7.59e-06	14306	ebi-a-GCST90016948	rs7975087	C	A	NA	Gut microbiota abundance (family Prevotellaceae id.960)	TRUE	reported	igd	19.7157
13	105075823	0.0592681	0.0127329	2.59e-06	14306	ebi-a-GCST90016948	rs9586501	G	A	NA	Gut microbiota abundance (family Prevotellaceae id.960)	TRUE	reported	igd	21.6664
14	78643095	0.0701212	0.0158326	8.61e-06	14306	ebi-a-GCST90016948	rs10131942	C	G	NA	Gut microbiota abundance (family Prevotellaceae id.960)	TRUE	reported	igd	19.6153
14	33706908	0.229046	0.0483124	9.3e-07	14306	ebi-a-GCST90016948	rs912860	A	G	NA	Gut microbiota abundance (family Prevotellaceae id.960)	TRUE	reported	igd	22.4765
18	63018983	-0.0914807	0.0173611	1.06e-07	14306	ebi-a-GCST90016948	rs9958960	G	A	NA	Gut microbiota abundance (family Prevotellaceae id.960)	TRUE	reported	igd	27.7654
19	17460999	0.0740876	0.0161926	5.57e-06	14306	ebi-a-GCST90016948	rs7252711	G	A	NA	Gut microbiota abundance (family Prevotellaceae id.960)	TRUE	reported	igd	20.9343
20	9771109	-0.0569105	0.0117486	1.3e-06	14306	ebi-a-GCST90016948	rs2206482	T	G	NA	Gut microbiota abundance (family Prevotellaceae id.960)	TRUE	reported	igd	23.4646
1	54578401	-0.0520656	0.0109082	1.78e-06	14306	ebi-a-GCST90017024	rs954878	A	G	NA	Gut microbiota abundance (genus Lachnospiraceae NK4A136 group id.11319)	TRUE	reported	igd	22.7822
3	55181375	-0.0492283	0.0109388	7.05e-06	14306	ebi-a-GCST90017024	rs4955932	T	C	NA	Gut microbiota abundance (genus Lachnospiraceae NK4A136 group id.11319)	TRUE	reported	igd	20.253
3	190415145	-0.230542	0.0483465	2.77e-06	14306	ebi-a-GCST90017024	rs7616165	G	T	NA	Gut microbiota abundance (genus Lachnospiraceae NK4A136 group id.11319)	TRUE	reported	igd	22.7389
3	161749981	-0.22973	0.0499776	2.93e-06	14306	ebi-a-GCST90017024	rs76193507	A	G	NA	Gut microbiota abundance (genus Lachnospiraceae NK4A136 group id.11319)	TRUE	reported	igd	21.1293
5	90289997	0.0936162	0.0207982	9.45e-06	14306	ebi-a-GCST90017024	rs59805249	T	C	NA	Gut microbiota abundance (genus Lachnospiraceae NK4A136 group id.11319)	TRUE	reported	igd	20.2605
5	6116659	-0.0513831	0.0108094	2.12e-06	14306	ebi-a-GCST90017024	rs160061	G	A	NA	Gut microbiota abundance (genus Lachnospiraceae NK4A136 group id.11319)	TRUE	reported	igd	22.5963
7	8497922	0.0487709	0.0109614	9.08e-06	14306	ebi-a-GCST90017024	rs10952110	G	T	NA	Gut microbiota abundance (genus Lachnospiraceae NK4A136 group id.11319)	TRUE	reported	igd	19.7965
8	84735080	0.0508285	0.0110591	9.34e-06	14306	ebi-a-GCST90017024	rs28540839	A	C	NA	Gut microbiota abundance (genus Lachnospiraceae NK4A136 group id.11319)	TRUE	reported	igd	21.1239
8	4842929	-0.0714756	0.0151703	3.57e-06	14306	ebi-a-GCST90017024	rs7832116	A	G	NA	Gut microbiota abundance (genus Lachnospiraceae NK4A136 group id.11319)	TRUE	reported	igd	22.1987
10	62175024	0.0499621	0.0109693	5.27e-06	14306	ebi-a-GCST90017024	rs7073658	G	T	NA	Gut microbiota abundance (genus Lachnospiraceae NK4A136 group id.11319)	TRUE	reported	igd	20.7455
11	3922055	0.0573168	0.0115466	8.04e-07	14306	ebi-a-GCST90017024	rs12362320	G	C	NA	Gut microbiota abundance (genus Lachnospiraceae NK4A136 group id.11319)	TRUE	reported	igd	24.6408
14	100177681	-0.0549104	0.0115385	2.37e-06	14306	ebi-a-GCST90017024	rs68104925	T	C	NA	Gut microbiota abundance (genus Lachnospiraceae NK4A136 group id.11319)	TRUE	reported	igd	22.647
17	30016653	0.0599578	0.0134693	5.61e-06	14306	ebi-a-GCST90017024	rs2880566	T	C	NA	Gut microbiota abundance (genus Lachnospiraceae NK4A136 group id.11319)	TRUE	reported	igd	19.8153
17	35240097	-0.0524615	0.0116758	5.07e-06	14306	ebi-a-GCST90017024	rs11263806	A	G	NA	Gut microbiota abundance (genus Lachnospiraceae NK4A136 group id.11319)	TRUE	reported	igd	20.1887
19	21806125	0.0902532	0.0199652	5.83e-06	14306	ebi-a-GCST90017024	rs12611395	G	A	NA	Gut microbiota abundance (genus Lachnospiraceae NK4A136 group id.11319)	TRUE	reported	igd	20.4352
19	51256120	-0.10758	0.0229884	3.57e-06	14306	ebi-a-GCST90017024	rs73044693	A	G	NA	Gut microbiota abundance (genus Lachnospiraceae NK4A136 group id.11319)	TRUE	reported	igd	21.9001
1	102960989	-0.0592004	0.0132244	6.73e-06	14306	ebi-a-GCST90016968	rs1340391	T	C	NA	Gut microbiota abundance (genus Bacteroides id.918)	TRUE	reported	igd	20.04
1	10644351	-0.0740746	0.0147633	1.8e-06	14306	ebi-a-GCST90016968	rs11585893	A	G	NA	Gut microbiota abundance (genus Bacteroides id.918)	TRUE	reported	igd	25.1751
3	10593224	0.0538565	0.0105251	3.38e-07	14306	ebi-a-GCST90016968	rs6795673	C	T	NA	Gut microbiota abundance (genus Bacteroides id.918)	TRUE	reported	igd	26.1833
3	77215327	-0.0488038	0.0107412	5.86e-06	14306	ebi-a-GCST90016968	rs66710942	T	C	NA	Gut microbiota abundance (genus Bacteroides id.918)	TRUE	reported	igd	20.6444
3	62019400	-0.0528153	0.0117124	7.65e-06	14306	ebi-a-GCST90016968	rs2366421	T	A	NA	Gut microbiota abundance (genus Bacteroides id.918)	TRUE	reported	igd	20.3342
6	29143451	0.0818398	0.0170319	1.29e-06	14306	ebi-a-GCST90016968	rs28757219	T	A	NA	Gut microbiota abundance (genus Bacteroides id.918)	TRUE	reported	igd	23.0889
6	41519430	-0.059205	0.0131195	7.48e-06	14306	ebi-a-GCST90016968	rs13207588	A	G	NA	Gut microbiota abundance (genus Bacteroides id.918)	TRUE	reported	igd	20.3649
9	112855426	-0.0607475	0.0129865	3.42e-06	14306	ebi-a-GCST90016968	rs495004	C	G	NA	Gut microbiota abundance (genus Bacteroides id.918)	TRUE	reported	igd	21.8813
13	24910476	0.0604456	0.0129128	2.13e-06	14306	ebi-a-GCST90016968	rs9507307	C	T	NA	Gut microbiota abundance (genus Bacteroides id.918)	TRUE	reported	igd	21.9123
14	22045949	-0.0782325	0.0167634	5.02e-06	14306	ebi-a-GCST90016968	rs2023437	T	C	NA	Gut microbiota abundance (genus Bacteroides id.918)	TRUE	reported	igd	21.7796
19	24342250	0.0880978	0.0187002	2.69e-06	14306	ebi-a-GCST90016968	rs17619981	T	G	NA	Gut microbiota abundance (genus Bacteroides id.918)	TRUE	reported	igd	22.1941
20	58605432	0.0812515	0.0164479	6.81e-07	14306	ebi-a-GCST90016968	rs66474973	G	T	NA	Gut microbiota abundance (genus Bacteroides id.918)	TRUE	reported	igd	24.4029
3	142135117	0.0625312	0.0131735	1.95e-06	14306	ebi-a-GCST90016922	rs13086907	G	A	NA	Gut microbiota abundance (class Negativicutes id.2164)	TRUE	reported	igd	22.5316
4	17413426	-0.151829	0.0314932	1.87e-06	14306	ebi-a-GCST90016922	rs73232831	G	A	NA	Gut microbiota abundance (class Negativicutes id.2164)	TRUE	reported	igd	23.2421
5	165266628	-0.0565284	0.0112298	4.15e-07	14306	ebi-a-GCST90016922	rs1643968	T	C	NA	Gut microbiota abundance (class Negativicutes id.2164)	TRUE	reported	igd	25.339
7	22817571	0.0501306	0.0105798	2e-06	14306	ebi-a-GCST90016922	rs4722181	T	G	NA	Gut microbiota abundance (class Negativicutes id.2164)	TRUE	reported	igd	22.4518
7	75609677	0.0529785	0.0119177	9.26e-06	14306	ebi-a-GCST90016922	rs1135612	G	A	NA	Gut microbiota abundance (class Negativicutes id.2164)	TRUE	reported	igd	19.7613
8	41231597	0.0502053	0.0108382	2.93e-06	14306	ebi-a-GCST90016922	rs1447205	C	G	NA	Gut microbiota abundance (class Negativicutes id.2164)	TRUE	reported	igd	21.4578
9	124912908	0.0777075	0.0168628	2.95e-06	14306	ebi-a-GCST90016922	rs61249479	A	C	NA	Gut microbiota abundance (class Negativicutes id.2164)	TRUE	reported	igd	21.2357
10	115597993	0.0543966	0.0129365	7.81e-06	14306	ebi-a-GCST90016922	rs4463806	C	T	NA	Gut microbiota abundance (class Negativicutes id.2164)	TRUE	reported	igd	17.6811
10	80086072	0.0748989	0.0166458	7.58e-06	14306	ebi-a-GCST90016922	rs1649999	A	G	NA	Gut microbiota abundance (class Negativicutes id.2164)	TRUE	reported	igd	20.2461
10	5579818	0.047817	0.0105282	6.06e-06	14306	ebi-a-GCST90016922	rs9423647	G	A	NA	Gut microbiota abundance (class Negativicutes id.2164)	TRUE	reported	igd	20.628
15	101245088	-0.114178	0.02405	2.17e-06	14306	ebi-a-GCST90016922	rs71405394	G	A	NA	Gut microbiota abundance (class Negativicutes id.2164)	TRUE	reported	igd	22.539
16	21249925	-0.0659623	0.0134137	1.16e-06	14306	ebi-a-GCST90016922	rs60274479	T	C	NA	Gut microbiota abundance (class Negativicutes id.2164)	TRUE	reported	igd	24.1821
21	34377485	0.0489057	0.0108842	8.44e-06	14306	ebi-a-GCST90016922	rs2834062	A	G	NA	Gut microbiota abundance (class Negativicutes id.2164)	TRUE	reported	igd	20.1895
1	20552072	-0.0580215	0.0127806	5.1e-06	14306	ebi-a-GCST90017064	rs2105937	G	A	NA	Gut microbiota abundance (genus Ruminococcus gauvreauii group id.11342)	TRUE	reported	igd	20.6099
1	161880482	0.0955324	0.0213436	5.04e-06	14306	ebi-a-GCST90017064	rs12079579	A	G	NA	Gut microbiota abundance (genus Ruminococcus gauvreauii group id.11342)	TRUE	reported	igd	20.0339
2	191954852	-0.0610096	0.0130484	3.38e-06	14306	ebi-a-GCST90017064	rs10931481	A	G	NA	Gut microbiota abundance (genus Ruminococcus gauvreauii group id.11342)	TRUE	reported	igd	21.8616
3	112372317	-0.0621643	0.0126072	8.49e-07	14306	ebi-a-GCST90017064	rs9870933	G	A	NA	Gut microbiota abundance (genus Ruminococcus gauvreauii group id.11342)	TRUE	reported	igd	24.3134
4	18824860	0.0736808	0.0169665	7.48e-06	14306	ebi-a-GCST90017064	rs73802842	C	A	NA	Gut microbiota abundance (genus Ruminococcus gauvreauii group id.11342)	TRUE	reported	igd	18.8592
5	112627773	0.0709419	0.0156855	7.28e-06	14306	ebi-a-GCST90017064	rs13188803	T	A	NA	Gut microbiota abundance (genus Ruminococcus gauvreauii group id.11342)	TRUE	reported	igd	20.4554
5	166419552	0.094737	0.0210157	5.54e-06	14306	ebi-a-GCST90017064	rs431418	G	A	NA	Gut microbiota abundance (genus Ruminococcus gauvreauii group id.11342)	TRUE	reported	igd	20.3213
7	153487396	0.110654	0.0240684	4.49e-06	14306	ebi-a-GCST90017064	rs12539819	C	T	NA	Gut microbiota abundance (genus Ruminococcus gauvreauii group id.11342)	TRUE	reported	igd	21.1368
8	137090850	-0.0566974	0.0123497	5.28e-06	14306	ebi-a-GCST90017064	rs2166943	C	A	NA	Gut microbiota abundance (genus Ruminococcus gauvreauii group id.11342)	TRUE	reported	igd	21.0772
10	29201860	-0.067603	0.0133738	2.46e-07	14306	ebi-a-GCST90017064	rs2047242	A	G	NA	Gut microbiota abundance (genus Ruminococcus gauvreauii group id.11342)	TRUE	reported	igd	25.5518
12	61119266	0.0590284	0.0124874	1.86e-06	14306	ebi-a-GCST90017064	rs1391597	C	T	NA	Gut microbiota abundance (genus Ruminococcus gauvreauii group id.11342)	TRUE	reported	igd	22.3449
15	85563483	0.0654926	0.0139101	2.27e-06	14306	ebi-a-GCST90017064	rs289410	A	G	NA	Gut microbiota abundance (genus Ruminococcus gauvreauii group id.11342)	TRUE	reported	igd	22.1679
16	2767894	0.121037	0.02386	2.91e-07	14306	ebi-a-GCST90017064	rs71386687	T	G	NA	Gut microbiota abundance (genus Ruminococcus gauvreauii group id.11342)	TRUE	reported	igd	25.7333
1	30400301	0.0580232	0.0122722	1.96e-06	14306	ebi-a-GCST90016983	rs1010560	C	A	NA	Gut microbiota abundance (genus Coprococcus1 id.11301)	TRUE	reported	igd	22.3542
1	95424321	-0.0718988	0.0144651	1.03e-06	14306	ebi-a-GCST90016983	rs74101919	T	C	NA	Gut microbiota abundance (genus Coprococcus1 id.11301)	TRUE	reported	igd	24.7059
2	22079770	0.0499197	0.0113558	8.95e-06	14306	ebi-a-GCST90016983	rs1519491	T	C	NA	Gut microbiota abundance (genus Coprococcus1 id.11301)	TRUE	reported	igd	19.3245
3	165693143	0.0573137	0.0127573	8.57e-06	14306	ebi-a-GCST90016983	rs73167075	T	C	NA	Gut microbiota abundance (genus Coprococcus1 id.11301)	TRUE	reported	igd	20.1836
4	174468316	-0.08963	0.0186508	1.57e-06	14306	ebi-a-GCST90016983	rs56405618	A	G	NA	Gut microbiota abundance (genus Coprococcus1 id.11301)	TRUE	reported	igd	23.0947
6	72529277	-0.0510343	0.0109535	3.33e-06	14306	ebi-a-GCST90016983	rs1576241	A	G	NA	Gut microbiota abundance (genus Coprococcus1 id.11301)	TRUE	reported	igd	21.7079
7	132556835	0.0518543	0.0113136	4.55e-06	14306	ebi-a-GCST90016983	rs7784490	G	C	NA	Gut microbiota abundance (genus Coprococcus1 id.11301)	TRUE	reported	igd	21.0072
10	15913820	-0.205899	0.0460018	8.62e-06	14306	ebi-a-GCST90016983	rs946513	T	C	NA	Gut microbiota abundance (genus Coprococcus1 id.11301)	TRUE	reported	igd	20.0336
11	124554061	0.0903299	0.0197212	4.92e-06	14306	ebi-a-GCST90016983	rs12794898	G	T	NA	Gut microbiota abundance (genus Coprococcus1 id.11301)	TRUE	reported	igd	20.9796
11	134622282	0.167591	0.0355224	1.98e-06	14306	ebi-a-GCST90016983	rs73031725	T	C	NA	Gut microbiota abundance (genus Coprococcus1 id.11301)	TRUE	reported	igd	22.2585
14	29898456	-0.0521782	0.0118051	8.01e-06	14306	ebi-a-GCST90016983	rs12886051	G	C	NA	Gut microbiota abundance (genus Coprococcus1 id.11301)	TRUE	reported	igd	19.5361
19	2600717	-0.0561173	0.0126824	7.65e-06	14306	ebi-a-GCST90016983	rs2907920	G	A	NA	Gut microbiota abundance (genus Coprococcus1 id.11301)	TRUE	reported	igd	19.579
20	4319420	-0.0585649	0.0109914	1.14e-07	14306	ebi-a-GCST90016983	rs4277593	G	A	NA	Gut microbiota abundance (genus Coprococcus1 id.11301)	TRUE	reported	igd	28.3902
2	38049069	0.130568	0.0276239	2.77e-06	1531	ebi-a-GCST90017089	rs11899949	G	A	NA	Gut microbiota abundance (genus Victivallis id.2256)	TRUE	reported	igd	22.341
3	57723877	0.117031	0.0249764	2.96e-06	1531	ebi-a-GCST90017089	rs6445926	G	C	NA	Gut microbiota abundance (genus Victivallis id.2256)	TRUE	reported	igd	21.9554
4	9608445	-0.178036	0.0374344	2.54e-06	1531	ebi-a-GCST90017089	rs12512543	A	C	NA	Gut microbiota abundance (genus Victivallis id.2256)	TRUE	reported	igd	22.619
5	180579462	0.110803	0.0249655	9.93e-06	1531	ebi-a-GCST90017089	rs2546432	C	T	NA	Gut microbiota abundance (genus Victivallis id.2256)	TRUE	reported	igd	19.698
6	131630319	0.116918	0.0247515	2.75e-06	1531	ebi-a-GCST90017089	rs4895919	C	T	NA	Gut microbiota abundance (genus Victivallis id.2256)	TRUE	reported	igd	22.3131
7	106378229	-0.152754	0.0351572	8.16e-06	1531	ebi-a-GCST90017089	rs342302	A	G	NA	Gut microbiota abundance (genus Victivallis id.2256)	TRUE	reported	igd	18.878
9	136309841	-0.181449	0.0391678	2.6e-06	1531	ebi-a-GCST90017089	rs592514	T	A	NA	Gut microbiota abundance (genus Victivallis id.2256)	TRUE	reported	igd	21.461
11	9312796	-0.158501	0.0315231	6.26e-07	1531	ebi-a-GCST90017089	rs56349194	A	G	NA	Gut microbiota abundance (genus Victivallis id.2256)	TRUE	reported	igd	25.2817
12	102514184	0.121561	0.0246058	8.22e-07	1531	ebi-a-GCST90017089	rs4764863	G	A	NA	Gut microbiota abundance (genus Victivallis id.2256)	TRUE	reported	igd	24.407
13	72876881	-0.13381	0.0290127	7.65e-06	1531	ebi-a-GCST90017089	rs173120	C	T	NA	Gut microbiota abundance (genus Victivallis id.2256)	TRUE	reported	igd	21.2716
14	96071125	-0.118576	0.0263146	7.65e-06	1531	ebi-a-GCST90017089	rs911666	T	C	NA	Gut microbiota abundance (genus Victivallis id.2256)	TRUE	reported	igd	20.3049
21	40405606	-0.13827	0.031273	8.73e-06	1531	ebi-a-GCST90017089	rs1882775	A	G	NA	Gut microbiota abundance (genus Victivallis id.2256)	TRUE	reported	igd	19.5487
1	239995451	-0.117998	0.025516	4.8e-06	14306	ebi-a-GCST90016938	rs488164	G	T	NA	Gut microbiota abundance (family Family XI id.1936)	TRUE	reported	igd	21.3857
4	119955787	0.128253	0.0274718	3.39e-06	14306	ebi-a-GCST90016938	rs3733511	A	G	NA	Gut microbiota abundance (family Family XI id.1936)	TRUE	reported	igd	21.7952
7	148921732	-0.177599	0.0372795	2.7e-06	14306	ebi-a-GCST90016938	rs11547158	A	G	NA	Gut microbiota abundance (family Family XI id.1936)	TRUE	reported	igd	22.6956
9	115821485	-0.162115	0.032151	5.78e-07	14306	ebi-a-GCST90016938	rs10759623	C	T	NA	Gut microbiota abundance (family Family XI id.1936)	TRUE	reported	igd	25.4248
11	35334668	-0.116383	0.0252125	3.97e-06	14306	ebi-a-GCST90016938	rs17379710	T	C	NA	Gut microbiota abundance (family Family XI id.1936)	TRUE	reported	igd	21.3082
11	95357209	-0.150538	0.0302319	6.63e-07	14306	ebi-a-GCST90016938	rs2155352	A	G	NA	Gut microbiota abundance (family Family XI id.1936)	TRUE	reported	igd	24.7948
16	54115200	-0.117677	0.0251491	3.19e-06	14306	ebi-a-GCST90016938	rs697771	A	G	NA	Gut microbiota abundance (family Family XI id.1936)	TRUE	reported	igd	21.8947
16	64956642	0.224835	0.0511672	8.41e-06	14306	ebi-a-GCST90016938	rs78222136	G	C	NA	Gut microbiota abundance (family Family XI id.1936)	TRUE	reported	igd	19.3083
18	43345864	-0.112486	0.0251099	9.43e-06	14306	ebi-a-GCST90016938	rs2156611	T	C	NA	Gut microbiota abundance (family Family XI id.1936)	TRUE	reported	igd	20.0681
20	55348292	-0.118619	0.0261969	7.07e-06	14306	ebi-a-GCST90016938	rs6025153	C	G	NA	Gut microbiota abundance (family Family XI id.1936)	TRUE	reported	igd	20.5026
4	11907559	-0.0881922	0.0194146	6.06e-06	14306	ebi-a-GCST90017034	rs6856150	A	G	NA	Gut microbiota abundance (genus Odoribacter id.952)	TRUE	reported	igd	20.635
8	1266824	-0.0577795	0.0125389	3.67e-06	14306	ebi-a-GCST90017034	rs10093869	A	G	NA	Gut microbiota abundance (genus Odoribacter id.952)	TRUE	reported	igd	21.2338
8	69677480	0.121449	0.0264106	9.49e-06	14306	ebi-a-GCST90017034	rs74553962	T	G	NA	Gut microbiota abundance (genus Odoribacter id.952)	TRUE	reported	igd	21.1462
11	6848360	0.0999781	0.0223785	8.85e-06	14306	ebi-a-GCST90017034	rs16918425	A	T	NA	Gut microbiota abundance (genus Odoribacter id.952)	TRUE	reported	igd	19.9594
12	67655943	-0.133489	0.0268526	6.56e-07	14306	ebi-a-GCST90017034	rs77779484	G	A	NA	Gut microbiota abundance (genus Odoribacter id.952)	TRUE	reported	igd	24.7126
14	70944224	-0.0726896	0.0161372	3.68e-06	14306	ebi-a-GCST90017034	rs28417404	A	G	NA	Gut microbiota abundance (genus Odoribacter id.952)	TRUE	reported	igd	20.2903
15	58063881	0.0618294	0.0118887	2.08e-07	14306	ebi-a-GCST90017034	rs503751	C	G	NA	Gut microbiota abundance (genus Odoribacter id.952)	TRUE	reported	igd	27.0471
17	46763962	-0.0576329	0.0129154	6.03e-06	14306	ebi-a-GCST90017034	rs4793970	A	G	NA	Gut microbiota abundance (genus Odoribacter id.952)	TRUE	reported	igd	19.9125
19	49523088	-0.0550695	0.0121164	6.58e-06	14306	ebi-a-GCST90017034	rs10423795	T	C	NA	Gut microbiota abundance (genus Odoribacter id.952)	TRUE	reported	igd	20.6574
2	175403951	-0.169667	0.0374238	3.58e-06	14306	ebi-a-GCST90016994	rs75949021	T	C	NA	Gut microbiota abundance (genus Erysipelotrichaceae UCG003 id.11384)	TRUE	reported	igd	20.5541
1	176792690	0.0569173	0.0118382	1.42e-06	14306	ebi-a-GCST90017111	rs7546249	A	T	NA	Gut microbiota abundance (phylum Bacteroidetes id.905)	TRUE	reported	igd	23.1162
1	157495438	-0.223193	0.0493382	7.13e-06	14306	ebi-a-GCST90017111	rs72706335	T	C	NA	Gut microbiota abundance (phylum Bacteroidetes id.905)	TRUE	reported	igd	20.4642
2	53831026	0.0510857	0.0106804	1.71e-06	14306	ebi-a-GCST90017111	rs2032750	C	T	NA	Gut microbiota abundance (phylum Bacteroidetes id.905)	TRUE	reported	igd	22.8783
3	89340254	-0.0664262	0.0133481	4.78e-07	14306	ebi-a-GCST90017111	rs73846128	A	G	NA	Gut microbiota abundance (phylum Bacteroidetes id.905)	TRUE	reported	igd	24.7651
8	70916181	0.0657788	0.0149886	8.42e-06	14306	ebi-a-GCST90017111	rs62531359	T	G	NA	Gut microbiota abundance (phylum Bacteroidetes id.905)	TRUE	reported	igd	19.2597
9	116888284	0.0700929	0.0148756	2.61e-06	14306	ebi-a-GCST90017111	rs13291169	C	G	NA	Gut microbiota abundance (phylum Bacteroidetes id.905)	TRUE	reported	igd	22.2024
9	136493820	0.145424	0.0311079	2.96e-06	14306	ebi-a-GCST90017111	rs62575403	C	T	NA	Gut microbiota abundance (phylum Bacteroidetes id.905)	TRUE	reported	igd	21.854
13	70522683	-0.123117	0.0236743	2.54e-07	14306	ebi-a-GCST90017111	rs73512608	G	A	NA	Gut microbiota abundance (phylum Bacteroidetes id.905)	TRUE	reported	igd	27.0447
13	24963729	0.0543635	0.0124067	9.47e-06	14306	ebi-a-GCST90017111	rs7999780	G	A	NA	Gut microbiota abundance (phylum Bacteroidetes id.905)	TRUE	reported	igd	19.2
14	59317502	0.104177	0.0213837	6.47e-07	14306	ebi-a-GCST90017111	rs111845179	T	C	NA	Gut microbiota abundance (phylum Bacteroidetes id.905)	TRUE	reported	igd	23.7344
16	74290641	0.0540001	0.0121526	6.51e-06	14306	ebi-a-GCST90017111	rs929878	T	C	NA	Gut microbiota abundance (phylum Bacteroidetes id.905)	TRUE	reported	igd	19.7447
17	6461200	-0.207163	0.0442629	1.2e-06	14306	ebi-a-GCST90017111	rs73975615	G	A	NA	Gut microbiota abundance (phylum Bacteroidetes id.905)	TRUE	reported	igd	21.9051
21	43942135	0.0477792	0.0105437	7.37e-06	14306	ebi-a-GCST90017111	rs6586324	T	C	NA	Gut microbiota abundance (phylum Bacteroidetes id.905)	TRUE	reported	igd	20.5349
22	27433885	-0.0556041	0.0120272	7.22e-06	14306	ebi-a-GCST90017111	rs17343978	A	C	NA	Gut microbiota abundance (phylum Bacteroidetes id.905)	TRUE	reported	igd	21.3739
1	41878680	-0.0520975	0.0115111	6.21e-06	14306	ebi-a-GCST90017049	rs2801960	G	C	NA	Gut microbiota abundance (genus Ruminiclostridium5 id.11355)	TRUE	reported	igd	20.4833
2	103755970	0.181548	0.0414078	8.82e-06	14306	ebi-a-GCST90017049	rs73002572	G	C	NA	Gut microbiota abundance (genus Ruminiclostridium5 id.11355)	TRUE	reported	igd	19.2229
3	55243531	-0.0713749	0.0165826	9.96e-06	14306	ebi-a-GCST90017049	rs4955951	A	G	NA	Gut microbiota abundance (genus Ruminiclostridium5 id.11355)	TRUE	reported	igd	18.5262
5	32477664	0.0820689	0.0174463	3.99e-06	14306	ebi-a-GCST90017049	rs113753996	T	C	NA	Gut microbiota abundance (genus Ruminiclostridium5 id.11355)	TRUE	reported	igd	22.1284
6	50405920	-0.0830505	0.0180073	3.53e-06	14306	ebi-a-GCST90017049	rs1492620	T	C	NA	Gut microbiota abundance (genus Ruminiclostridium5 id.11355)	TRUE	reported	igd	21.271
8	131316030	0.051717	0.0113369	5.54e-06	14306	ebi-a-GCST90017049	rs2791343	T	C	NA	Gut microbiota abundance (genus Ruminiclostridium5 id.11355)	TRUE	reported	igd	20.8103
10	35262588	-0.0547387	0.0115163	2.19e-06	14306	ebi-a-GCST90017049	rs10827477	A	G	NA	Gut microbiota abundance (genus Ruminiclostridium5 id.11355)	TRUE	reported	igd	22.5924
10	12835085	0.0518991	0.0108777	1.7e-06	14306	ebi-a-GCST90017049	rs2482038	C	A	NA	Gut microbiota abundance (genus Ruminiclostridium5 id.11355)	TRUE	reported	igd	22.7638
12	1891043	0.0518814	0.0107482	1.44e-06	14306	ebi-a-GCST90017049	rs2286384	C	G	NA	Gut microbiota abundance (genus Ruminiclostridium5 id.11355)	TRUE	reported	igd	23.2998
13	108775162	-0.0484169	0.0108254	8.16e-06	14306	ebi-a-GCST90017049	rs1223978	C	T	NA	Gut microbiota abundance (genus Ruminiclostridium5 id.11355)	TRUE	reported	igd	20.0035
16	86769909	0.0740543	0.0159151	5.9e-06	14306	ebi-a-GCST90017049	rs8053158	G	A	NA	Gut microbiota abundance (genus Ruminiclostridium5 id.11355)	TRUE	reported	igd	21.6512
20	60293505	0.0932955	0.0199206	2.64e-06	14306	ebi-a-GCST90017049	rs6121460	G	A	NA	Gut microbiota abundance (genus Ruminiclostridium5 id.11355)	TRUE	reported	igd	21.9339
20	41177956	-0.0950311	0.0193507	1.15e-06	14306	ebi-a-GCST90017049	rs79968837	A	G	NA	Gut microbiota abundance (genus Ruminiclostridium5 id.11355)	TRUE	reported	igd	24.1178
21	19151940	-0.0585939	0.0121017	1.33e-06	14306	ebi-a-GCST90017049	rs243585	C	G	NA	Gut microbiota abundance (genus Ruminiclostridium5 id.11355)	TRUE	reported	igd	23.4429
21	33811886	0.0489617	0.0108702	6.82e-06	14306	ebi-a-GCST90017049	rs2833828	G	A	NA	Gut microbiota abundance (genus Ruminiclostridium5 id.11355)	TRUE	reported	igd	20.2879
1	206216607	-0.09152	0.0210002	7.93e-06	14306	ebi-a-GCST90016969	rs28479800	A	T	NA	Gut microbiota abundance (genus Barnesiella id.944)	TRUE	reported	igd	18.9926
2	180020849	0.098992	0.0214121	7.31e-06	14306	ebi-a-GCST90016969	rs113258194	A	G	NA	Gut microbiota abundance (genus Barnesiella id.944)	TRUE	reported	igd	21.3738
3	44327429	0.0690763	0.0149374	4.24e-06	14306	ebi-a-GCST90016969	rs62251337	G	A	NA	Gut microbiota abundance (genus Barnesiella id.944)	TRUE	reported	igd	21.3849
3	181589155	0.0917125	0.0190133	2.95e-06	14306	ebi-a-GCST90016969	rs35177866	A	G	NA	Gut microbiota abundance (genus Barnesiella id.944)	TRUE	reported	igd	23.2671
4	114546595	-0.0818645	0.0176441	4.23e-06	14306	ebi-a-GCST90016969	rs79795328	A	G	NA	Gut microbiota abundance (genus Barnesiella id.944)	TRUE	reported	igd	21.5274
4	102616869	-0.114369	0.0253873	6.76e-06	14306	ebi-a-GCST90016969	rs72684847	T	C	NA	Gut microbiota abundance (genus Barnesiella id.944)	TRUE	reported	igd	20.2947
4	5730954	-0.0697176	0.0139537	4.65e-07	14306	ebi-a-GCST90016969	rs2276875	A	G	NA	Gut microbiota abundance (genus Barnesiella id.944)	TRUE	reported	igd	24.9635
5	54107036	-0.0891491	0.0195601	3.16e-06	14306	ebi-a-GCST90016969	rs77455852	T	G	NA	Gut microbiota abundance (genus Barnesiella id.944)	TRUE	reported	igd	20.7726
6	148601905	0.0956023	0.0212961	8.92e-06	14306	ebi-a-GCST90016969	rs11155559	T	C	NA	Gut microbiota abundance (genus Barnesiella id.944)	TRUE	reported	igd	20.1529
6	23435415	0.0559495	0.0119716	3e-06	14306	ebi-a-GCST90016969	rs199035	G	A	NA	Gut microbiota abundance (genus Barnesiella id.944)	TRUE	reported	igd	21.8418
6	110831148	-0.165859	0.0337309	8.51e-07	14306	ebi-a-GCST90016969	rs2428166	G	A	NA	Gut microbiota abundance (genus Barnesiella id.944)	TRUE	reported	igd	24.1781
7	10076378	-0.0915241	0.0194623	3.83e-06	14306	ebi-a-GCST90016969	rs2057922	C	G	NA	Gut microbiota abundance (genus Barnesiella id.944)	TRUE	reported	igd	22.1148
7	122021518	0.0583747	0.0123176	2.29e-06	14306	ebi-a-GCST90016969	rs13242616	C	T	NA	Gut microbiota abundance (genus Barnesiella id.944)	TRUE	reported	igd	22.4593
8	105458416	-0.0778559	0.017164	6.78e-06	14306	ebi-a-GCST90016969	rs76181748	C	T	NA	Gut microbiota abundance (genus Barnesiella id.944)	TRUE	reported	igd	20.5753
8	25834694	-0.0791324	0.0174957	6.48e-06	14306	ebi-a-GCST90016969	rs28418786	C	G	NA	Gut microbiota abundance (genus Barnesiella id.944)	TRUE	reported	igd	20.4572
12	54872438	-0.121478	0.025184	1.19e-06	14306	ebi-a-GCST90016969	rs60316894	C	T	NA	Gut microbiota abundance (genus Barnesiella id.944)	TRUE	reported	igd	23.2673
15	87145913	-0.0550716	0.0120039	4.95e-06	14306	ebi-a-GCST90016969	rs12909713	C	T	NA	Gut microbiota abundance (genus Barnesiella id.944)	TRUE	reported	igd	21.048
1	64139196	-0.0475363	0.0106939	9.53e-06	14306	ebi-a-GCST90016916	rs1884466	C	T	NA	Gut microbiota abundance (class Erysipelotrichia id.2147)	TRUE	reported	igd	19.7596
1	97457427	-0.0497374	0.0111376	8.03e-06	14306	ebi-a-GCST90016916	rs290833	T	G	NA	Gut microbiota abundance (class Erysipelotrichia id.2147)	TRUE	reported	igd	19.9427
3	195793712	-0.0524152	0.0106784	8.95e-07	14306	ebi-a-GCST90016916	rs2300774	A	G	NA	Gut microbiota abundance (class Erysipelotrichia id.2147)	TRUE	reported	igd	24.0936
5	3002546	-0.0492438	0.010887	6.15e-06	14306	ebi-a-GCST90016916	rs1074800	G	A	NA	Gut microbiota abundance (class Erysipelotrichia id.2147)	TRUE	reported	igd	20.4591
8	38803551	0.0681159	0.0127883	1.12e-07	14306	ebi-a-GCST90016916	rs62504403	C	T	NA	Gut microbiota abundance (class Erysipelotrichia id.2147)	TRUE	reported	igd	28.3708
8	2954952	0.0839071	0.0199131	9.28e-06	14306	ebi-a-GCST90016916	rs7826267	G	T	NA	Gut microbiota abundance (class Erysipelotrichia id.2147)	TRUE	reported	igd	17.755
10	133897233	-0.0552212	0.0116074	2.33e-06	14306	ebi-a-GCST90016916	rs10781552	C	T	NA	Gut microbiota abundance (class Erysipelotrichia id.2147)	TRUE	reported	igd	22.633
13	40385457	0.10305	0.0224648	2.79e-06	14306	ebi-a-GCST90016916	rs17530232	A	G	NA	Gut microbiota abundance (class Erysipelotrichia id.2147)	TRUE	reported	igd	21.0422
14	48997206	0.0608929	0.0133764	4.23e-06	14306	ebi-a-GCST90016916	rs4078432	T	C	NA	Gut microbiota abundance (class Erysipelotrichia id.2147)	TRUE	reported	igd	20.7231
14	56156504	0.0538798	0.0116888	4.08e-06	14306	ebi-a-GCST90016916	rs8003149	C	T	NA	Gut microbiota abundance (class Erysipelotrichia id.2147)	TRUE	reported	igd	21.2477
14	80357610	0.0724145	0.0164471	5.4e-06	14306	ebi-a-GCST90016916	rs56970041	T	G	NA	Gut microbiota abundance (class Erysipelotrichia id.2147)	TRUE	reported	igd	19.3853
17	70327224	-0.0806041	0.0167641	1.85e-06	14306	ebi-a-GCST90016916	rs35161940	T	C	NA	Gut microbiota abundance (class Erysipelotrichia id.2147)	TRUE	reported	igd	23.1182
18	5830507	-0.0945759	0.0194091	9.12e-07	14306	ebi-a-GCST90016916	rs7234058	T	C	NA	Gut microbiota abundance (class Erysipelotrichia id.2147)	TRUE	reported	igd	23.7438
1	45082825	-0.0694173	0.0150795	5.38e-06	14306	ebi-a-GCST90016974	rs270727	G	C	NA	Gut microbiota abundance (genus Butyricimonas id.945)	TRUE	reported	igd	21.1915
2	83093264	-0.133188	0.0289905	4.8e-06	14306	ebi-a-GCST90016974	rs71428626	G	T	NA	Gut microbiota abundance (genus Butyricimonas id.945)	TRUE	reported	igd	21.1066
3	78740009	-0.14948	0.0327073	4.06e-06	14306	ebi-a-GCST90016974	rs78453362	A	G	NA	Gut microbiota abundance (genus Butyricimonas id.945)	TRUE	reported	igd	20.887
3	127468661	-0.0653488	0.0137974	2.23e-06	14306	ebi-a-GCST90016974	rs782080	A	T	NA	Gut microbiota abundance (genus Butyricimonas id.945)	TRUE	reported	igd	22.4327
5	997217	0.0759694	0.0167617	8.19e-06	14306	ebi-a-GCST90016974	rs326049	C	G	NA	Gut microbiota abundance (genus Butyricimonas id.945)	TRUE	reported	igd	20.5419
5	62119947	0.0713357	0.0145396	8.58e-07	14306	ebi-a-GCST90016974	rs2642760	G	C	NA	Gut microbiota abundance (genus Butyricimonas id.945)	TRUE	reported	igd	24.0718
5	159867647	-0.0872983	0.0174893	7.42e-07	14306	ebi-a-GCST90016974	rs62390301	T	C	NA	Gut microbiota abundance (genus Butyricimonas id.945)	TRUE	reported	igd	24.9153
8	4834406	0.0680719	0.0148172	4.5e-06	14306	ebi-a-GCST90016974	rs9657374	C	T	NA	Gut microbiota abundance (genus Butyricimonas id.945)	TRUE	reported	igd	21.1059
10	72711156	0.0703539	0.0144439	8.85e-07	14306	ebi-a-GCST90016974	rs7083431	A	C	NA	Gut microbiota abundance (genus Butyricimonas id.945)	TRUE	reported	igd	23.7251
10	72443070	0.0664154	0.0149766	8.25e-06	14306	ebi-a-GCST90016974	rs72814525	A	G	NA	Gut microbiota abundance (genus Butyricimonas id.945)	TRUE	reported	igd	19.6658
11	56664962	0.135265	0.0298411	6.55e-06	14306	ebi-a-GCST90016974	rs11228830	A	G	NA	Gut microbiota abundance (genus Butyricimonas id.945)	TRUE	reported	igd	20.5467
12	129438771	-0.0862781	0.0196846	6.7e-06	14306	ebi-a-GCST90016974	rs12304031	G	A	NA	Gut microbiota abundance (genus Butyricimonas id.945)	TRUE	reported	igd	19.2109
15	80528373	0.062721	0.0138998	6.88e-06	14306	ebi-a-GCST90016974	rs2114713	G	T	NA	Gut microbiota abundance (genus Butyricimonas id.945)	TRUE	reported	igd	20.3615
16	22172866	0.113124	0.0248176	4.76e-06	14306	ebi-a-GCST90016974	rs1862649	G	A	NA	Gut microbiota abundance (genus Butyricimonas id.945)	TRUE	reported	igd	20.7773
18	34091618	0.122037	0.0269587	6.37e-06	14306	ebi-a-GCST90016974	rs12458763	A	C	NA	Gut microbiota abundance (genus Butyricimonas id.945)	TRUE	reported	igd	20.492
19	49162501	0.0732608	0.0158324	3.9e-06	14306	ebi-a-GCST90016974	rs62130338	A	G	NA	Gut microbiota abundance (genus Butyricimonas id.945)	TRUE	reported	igd	21.4116
21	16550389	-0.144881	0.0274574	1.74e-07	14306	ebi-a-GCST90016974	rs113054641	G	A	NA	Gut microbiota abundance (genus Butyricimonas id.945)	TRUE	reported	igd	27.8422
2	125440268	0.112811	0.0239106	3.09e-06	14306	ebi-a-GCST90017033	rs10202904	G	T	NA	Gut microbiota abundance (genus Methanobrevibacter id.123)	TRUE	reported	igd	22.2598
3	15053083	-0.188956	0.0419905	8.05e-06	14306	ebi-a-GCST90017033	rs6776814	T	C	NA	Gut microbiota abundance (genus Methanobrevibacter id.123)	TRUE	reported	igd	20.2497
4	104418307	0.214213	0.0456045	3.82e-06	14306	ebi-a-GCST90017033	rs894996	C	A	NA	Gut microbiota abundance (genus Methanobrevibacter id.123)	TRUE	reported	igd	22.0636
10	112266046	0.115197	0.0255492	7.61e-06	14306	ebi-a-GCST90017033	rs1334944	T	C	NA	Gut microbiota abundance (genus Methanobrevibacter id.123)	TRUE	reported	igd	20.3295
11	89349287	0.113013	0.0254343	7.03e-06	14306	ebi-a-GCST90017033	rs11018665	A	T	NA	Gut microbiota abundance (genus Methanobrevibacter id.123)	TRUE	reported	igd	19.7432
13	41963791	0.222849	0.0454319	1.08e-06	14306	ebi-a-GCST90017033	rs76029318	T	C	NA	Gut microbiota abundance (genus Methanobrevibacter id.123)	TRUE	reported	igd	24.0602
15	31516919	-0.109639	0.0247979	9.28e-06	14306	ebi-a-GCST90017033	rs4779844	C	G	NA	Gut microbiota abundance (genus Methanobrevibacter id.123)	TRUE	reported	igd	19.5479
19	52925820	0.135628	0.0308139	9.74e-06	14306	ebi-a-GCST90017033	rs4802933	G	A	NA	Gut microbiota abundance (genus Methanobrevibacter id.123)	TRUE	reported	igd	19.3734
1	9361576	0.0661211	0.0144736	4.73e-06	14306	ebi-a-GCST90017060	rs11581881	C	T	NA	Gut microbiota abundance (genus Ruminococcaceae UCG013 id.11370)	TRUE	reported	igd	20.8702
3	197049996	-0.0607903	0.0130847	4.19e-06	14306	ebi-a-GCST90017060	rs12485353	G	A	NA	Gut microbiota abundance (genus Ruminococcaceae UCG013 id.11370)	TRUE	reported	igd	21.5845
3	9534657	0.194976	0.0418213	3.35e-06	14306	ebi-a-GCST90017060	rs76973485	G	T	NA	Gut microbiota abundance (genus Ruminococcaceae UCG013 id.11370)	TRUE	reported	igd	21.7354
5	3628882	0.105087	0.023446	9.55e-06	14306	ebi-a-GCST90017060	rs9313055	T	C	NA	Gut microbiota abundance (genus Ruminococcaceae UCG013 id.11370)	TRUE	reported	igd	20.0891
5	141395140	0.0684961	0.014558	1.68e-06	14306	ebi-a-GCST90017060	rs12189346	G	A	NA	Gut microbiota abundance (genus Ruminococcaceae UCG013 id.11370)	TRUE	reported	igd	22.1375
7	32530997	0.0498329	0.0112066	8.16e-06	14306	ebi-a-GCST90017060	rs7784330	A	G	NA	Gut microbiota abundance (genus Ruminococcaceae UCG013 id.11370)	TRUE	reported	igd	19.7735
8	40311885	-0.0488692	0.0109907	8.44e-06	14306	ebi-a-GCST90017060	rs2730183	G	A	NA	Gut microbiota abundance (genus Ruminococcaceae UCG013 id.11370)	TRUE	reported	igd	19.7706
9	136620584	-0.0490863	0.0109903	8.38e-06	14306	ebi-a-GCST90017060	rs2428106	C	G	NA	Gut microbiota abundance (genus Ruminococcaceae UCG013 id.11370)	TRUE	reported	igd	19.9481
9	13609119	-0.0856047	0.0189311	8.6e-06	14306	ebi-a-GCST90017060	rs12336782	T	C	NA	Gut microbiota abundance (genus Ruminococcaceae UCG013 id.11370)	TRUE	reported	igd	20.4477
10	19780463	0.111491	0.0240157	4.15e-06	14306	ebi-a-GCST90017060	rs16918863	A	C	NA	Gut microbiota abundance (genus Ruminococcaceae UCG013 id.11370)	TRUE	reported	igd	21.5521
10	2219930	-0.0656129	0.0117477	2.55e-08	14306	ebi-a-GCST90017060	rs12781711	C	T	NA	Gut microbiota abundance (genus Ruminococcaceae UCG013 id.11370)	TRUE	reported	igd	31.1941
10	115650278	-0.0598404	0.0131807	6.46e-06	14306	ebi-a-GCST90017060	rs4385846	T	G	NA	Gut microbiota abundance (genus Ruminococcaceae UCG013 id.11370)	TRUE	reported	igd	20.6116
12	30245557	-0.0942968	0.0200712	2.55e-06	14306	ebi-a-GCST90017060	rs75088940	T	C	NA	Gut microbiota abundance (genus Ruminococcaceae UCG013 id.11370)	TRUE	reported	igd	22.0723
13	76583319	-0.0524592	0.0117701	8.73e-06	14306	ebi-a-GCST90017060	rs9565219	T	A	NA	Gut microbiota abundance (genus Ruminococcaceae UCG013 id.11370)	TRUE	reported	igd	19.8647
16	10863459	0.0533411	0.0120757	9.64e-06	14306	ebi-a-GCST90017060	rs1729063	C	G	NA	Gut microbiota abundance (genus Ruminococcaceae UCG013 id.11370)	TRUE	reported	igd	19.5119
1	192019835	-0.0899559	0.0177107	6.89e-07	14306	ebi-a-GCST90017008	rs72730932	C	A	NA	Gut microbiota abundance (genus Family XIII AD3011 group id.11293)	TRUE	reported	igd	25.7981
1	240694163	0.0608052	0.0122149	6.75e-07	14306	ebi-a-GCST90017008	rs16840310	G	A	NA	Gut microbiota abundance (genus Family XIII AD3011 group id.11293)	TRUE	reported	igd	24.78
2	74195551	-0.0904399	0.0196301	5.91e-06	14306	ebi-a-GCST90017008	rs11126423	T	C	NA	Gut microbiota abundance (genus Family XIII AD3011 group id.11293)	TRUE	reported	igd	21.2263
3	29811865	0.10752	0.0240482	8.71e-06	14306	ebi-a-GCST90017008	rs9837139	A	G	NA	Gut microbiota abundance (genus Family XIII AD3011 group id.11293)	TRUE	reported	igd	19.99
3	3556826	-0.0657834	0.0129056	3.88e-07	14306	ebi-a-GCST90017008	rs9852893	G	C	NA	Gut microbiota abundance (genus Family XIII AD3011 group id.11293)	TRUE	reported	igd	25.9822
4	38917830	-0.0759493	0.0172101	9.02e-06	14306	ebi-a-GCST90017008	rs11736617	G	A	NA	Gut microbiota abundance (genus Family XIII AD3011 group id.11293)	TRUE	reported	igd	19.4751
5	14159925	-0.0645635	0.0143225	7.48e-06	14306	ebi-a-GCST90017008	rs149302	T	C	NA	Gut microbiota abundance (genus Family XIII AD3011 group id.11293)	TRUE	reported	igd	20.3206
6	32695336	-0.0811384	0.0185669	8.93e-06	14306	ebi-a-GCST90017008	rs9276029	A	G	NA	Gut microbiota abundance (genus Family XIII AD3011 group id.11293)	TRUE	reported	igd	19.0974
7	28603985	-0.112891	0.0245292	4.19e-06	14306	ebi-a-GCST90017008	rs17156849	G	A	NA	Gut microbiota abundance (genus Family XIII AD3011 group id.11293)	TRUE	reported	igd	21.1813
9	136678954	0.0649589	0.0147534	7.88e-06	14306	ebi-a-GCST90017008	rs739451	C	T	NA	Gut microbiota abundance (genus Family XIII AD3011 group id.11293)	TRUE	reported	igd	19.3862
12	18127597	-0.096065	0.020828	2.56e-06	14306	ebi-a-GCST90017008	rs12812672	T	C	NA	Gut microbiota abundance (genus Family XIII AD3011 group id.11293)	TRUE	reported	igd	21.2733
15	40047706	-0.0811976	0.0183335	6.91e-06	14306	ebi-a-GCST90017008	rs12911842	A	T	NA	Gut microbiota abundance (genus Family XIII AD3011 group id.11293)	TRUE	reported	igd	19.6153
15	58683697	0.0732552	0.0159898	3.91e-06	14306	ebi-a-GCST90017008	rs16940167	C	T	NA	Gut microbiota abundance (genus Family XIII AD3011 group id.11293)	TRUE	reported	igd	20.989
16	16006242	0.128753	0.0276002	3.89e-06	14306	ebi-a-GCST90017008	rs62029761	A	G	NA	Gut microbiota abundance (genus Family XIII AD3011 group id.11293)	TRUE	reported	igd	21.7616
20	4618639	-0.0800851	0.0163834	5.8e-07	14306	ebi-a-GCST90017008	rs62200412	C	T	NA	Gut microbiota abundance (genus Family XIII AD3011 group id.11293)	TRUE	reported	igd	23.8944
3	142135117	0.0625312	0.0131735	1.95e-06	14306	ebi-a-GCST90017107	rs13086907	G	A	NA	Gut microbiota abundance (order Selenomonadales id.2165)	TRUE	reported	igd	22.5316
4	17413426	-0.151829	0.0314932	1.87e-06	14306	ebi-a-GCST90017107	rs73232831	G	A	NA	Gut microbiota abundance (order Selenomonadales id.2165)	TRUE	reported	igd	23.2421
5	165266628	-0.0565284	0.0112298	4.15e-07	14306	ebi-a-GCST90017107	rs1643968	T	C	NA	Gut microbiota abundance (order Selenomonadales id.2165)	TRUE	reported	igd	25.339
7	22817571	0.0501306	0.0105798	2e-06	14306	ebi-a-GCST90017107	rs4722181	T	G	NA	Gut microbiota abundance (order Selenomonadales id.2165)	TRUE	reported	igd	22.4518
7	75609677	0.0529785	0.0119177	9.26e-06	14306	ebi-a-GCST90017107	rs1135612	G	A	NA	Gut microbiota abundance (order Selenomonadales id.2165)	TRUE	reported	igd	19.7613
8	41231597	0.0502053	0.0108382	2.93e-06	14306	ebi-a-GCST90017107	rs1447205	C	G	NA	Gut microbiota abundance (order Selenomonadales id.2165)	TRUE	reported	igd	21.4578
9	124912908	0.0777075	0.0168628	2.95e-06	14306	ebi-a-GCST90017107	rs61249479	A	C	NA	Gut microbiota abundance (order Selenomonadales id.2165)	TRUE	reported	igd	21.2357
10	115597993	0.0543966	0.0129365	7.81e-06	14306	ebi-a-GCST90017107	rs4463806	C	T	NA	Gut microbiota abundance (order Selenomonadales id.2165)	TRUE	reported	igd	17.6811
10	80086072	0.0748989	0.0166458	7.58e-06	14306	ebi-a-GCST90017107	rs1649999	A	G	NA	Gut microbiota abundance (order Selenomonadales id.2165)	TRUE	reported	igd	20.2461
10	5579818	0.047817	0.0105282	6.06e-06	14306	ebi-a-GCST90017107	rs9423647	G	A	NA	Gut microbiota abundance (order Selenomonadales id.2165)	TRUE	reported	igd	20.628
15	101245088	-0.114178	0.02405	2.17e-06	14306	ebi-a-GCST90017107	rs71405394	G	A	NA	Gut microbiota abundance (order Selenomonadales id.2165)	TRUE	reported	igd	22.539
16	21249925	-0.0659623	0.0134137	1.16e-06	14306	ebi-a-GCST90017107	rs60274479	T	C	NA	Gut microbiota abundance (order Selenomonadales id.2165)	TRUE	reported	igd	24.1821
21	34377485	0.0489057	0.0108842	8.44e-06	14306	ebi-a-GCST90017107	rs2834062	A	G	NA	Gut microbiota abundance (order Selenomonadales id.2165)	TRUE	reported	igd	20.1895
1	176571431	-0.0603429	0.0126849	1.52e-06	14306	ebi-a-GCST90016933	rs240104	T	C	NA	Gut microbiota abundance (family Coriobacteriaceae id.811)	TRUE	reported	igd	22.6297
3	11654412	0.116408	0.0258545	9.03e-06	14306	ebi-a-GCST90016933	rs2442778	A	G	NA	Gut microbiota abundance (family Coriobacteriaceae id.811)	TRUE	reported	igd	20.2718
5	90471451	0.0498855	0.0112446	9.77e-06	14306	ebi-a-GCST90016933	rs1397793	A	G	NA	Gut microbiota abundance (family Coriobacteriaceae id.811)	TRUE	reported	igd	19.6816
5	459415	0.25584	0.0561995	4.66e-06	14306	ebi-a-GCST90016933	rs80046645	C	G	NA	Gut microbiota abundance (family Coriobacteriaceae id.811)	TRUE	reported	igd	20.7239
5	125460084	0.0774888	0.0171877	5.63e-06	14306	ebi-a-GCST90016933	rs76779974	C	G	NA	Gut microbiota abundance (family Coriobacteriaceae id.811)	TRUE	reported	igd	20.3256
7	105084680	-0.0565686	0.0126265	7.8e-06	14306	ebi-a-GCST90016933	rs13307134	T	C	NA	Gut microbiota abundance (family Coriobacteriaceae id.811)	TRUE	reported	igd	20.0717
7	24464799	-0.0486059	0.0108982	7.87e-06	14306	ebi-a-GCST90016933	rs62448869	T	A	NA	Gut microbiota abundance (family Coriobacteriaceae id.811)	TRUE	reported	igd	19.8915
9	136512906	0.0926543	0.0209468	8.27e-06	14306	ebi-a-GCST90016933	rs3025411	A	G	NA	Gut microbiota abundance (family Coriobacteriaceae id.811)	TRUE	reported	igd	19.5657
10	1922731	0.06075	0.0130939	4.83e-06	14306	ebi-a-GCST90016933	rs11250875	T	C	NA	Gut microbiota abundance (family Coriobacteriaceae id.811)	TRUE	reported	igd	21.5256
10	65799217	0.0778402	0.0155815	5.43e-07	14306	ebi-a-GCST90016933	rs719099	A	G	NA	Gut microbiota abundance (family Coriobacteriaceae id.811)	TRUE	reported	igd	24.9568
12	11494021	0.0586265	0.0129006	4.84e-06	14306	ebi-a-GCST90016933	rs1816223	G	A	NA	Gut microbiota abundance (family Coriobacteriaceae id.811)	TRUE	reported	igd	20.6523
14	39660509	0.103377	0.0229286	6.9e-06	14306	ebi-a-GCST90016933	rs8010111	A	G	NA	Gut microbiota abundance (family Coriobacteriaceae id.811)	TRUE	reported	igd	20.3279
15	86433579	-0.0510212	0.0114339	8.14e-06	14306	ebi-a-GCST90016933	rs11073596	G	T	NA	Gut microbiota abundance (family Coriobacteriaceae id.811)	TRUE	reported	igd	19.9119
17	37376685	0.0965017	0.0207666	3.88e-06	14306	ebi-a-GCST90016933	rs34739816	G	T	NA	Gut microbiota abundance (family Coriobacteriaceae id.811)	TRUE	reported	igd	21.5943
17	8121332	0.0773006	0.017553	8.02e-06	14306	ebi-a-GCST90016933	rs11656361	A	C	NA	Gut microbiota abundance (family Coriobacteriaceae id.811)	TRUE	reported	igd	19.3938
19	52895166	0.0789796	0.0177205	8.51e-06	14306	ebi-a-GCST90016933	rs12974142	G	A	NA	Gut microbiota abundance (family Coriobacteriaceae id.811)	TRUE	reported	igd	19.8645
20	62072077	-0.0714367	0.0154113	5.39e-06	14306	ebi-a-GCST90016933	rs67561917	A	G	NA	Gut microbiota abundance (family Coriobacteriaceae id.811)	TRUE	reported	igd	21.4864
1	147291928	0.0749762	0.0164404	3.36e-06	14306	ebi-a-GCST90017005	rs78250280	G	A	NA	Gut microbiota abundance (genus Eubacterium ventriosum group id.11341)	TRUE	reported	igd	20.798
1	109398264	0.0751501	0.0164978	6.11e-06	14306	ebi-a-GCST90017005	rs66746423	C	T	NA	Gut microbiota abundance (genus Eubacterium ventriosum group id.11341)	TRUE	reported	igd	20.7495
2	203661779	-0.0739179	0.0166705	6.62e-06	14306	ebi-a-GCST90017005	rs6704822	G	A	NA	Gut microbiota abundance (genus Eubacterium ventriosum group id.11341)	TRUE	reported	igd	19.6608
3	107736434	-0.0715522	0.016137	9.56e-06	14306	ebi-a-GCST90017005	rs13082419	C	T	NA	Gut microbiota abundance (genus Eubacterium ventriosum group id.11341)	TRUE	reported	igd	19.6608
3	171895485	0.0528752	0.0117972	6.87e-06	14306	ebi-a-GCST90017005	rs66830358	T	A	NA	Gut microbiota abundance (genus Eubacterium ventriosum group id.11341)	TRUE	reported	igd	20.0884
3	190223732	0.0783394	0.0160257	7.97e-07	14306	ebi-a-GCST90017005	rs57199565	T	C	NA	Gut microbiota abundance (genus Eubacterium ventriosum group id.11341)	TRUE	reported	igd	23.8961
4	126371814	0.0975711	0.0224388	5.21e-06	14306	ebi-a-GCST90017005	rs73849225	T	C	NA	Gut microbiota abundance (genus Eubacterium ventriosum group id.11341)	TRUE	reported	igd	18.9079
8	114445055	-0.0906428	0.0191909	1.74e-06	14306	ebi-a-GCST90017005	rs16884680	G	T	NA	Gut microbiota abundance (genus Eubacterium ventriosum group id.11341)	TRUE	reported	igd	22.3088
12	52423996	0.0618696	0.0132532	2.89e-06	14306	ebi-a-GCST90017005	rs876734	T	C	NA	Gut microbiota abundance (genus Eubacterium ventriosum group id.11341)	TRUE	reported	igd	21.7928
13	51938576	-0.0817111	0.0183121	7.84e-06	14306	ebi-a-GCST90017005	rs9316536	T	G	NA	Gut microbiota abundance (genus Eubacterium ventriosum group id.11341)	TRUE	reported	igd	19.9107
13	98785900	-0.143349	0.0286241	7.22e-07	14306	ebi-a-GCST90017005	rs11617697	A	G	NA	Gut microbiota abundance (genus Eubacterium ventriosum group id.11341)	TRUE	reported	igd	25.0799
14	44975510	-0.0548171	0.0118426	3.55e-06	14306	ebi-a-GCST90017005	rs3809430	T	C	NA	Gut microbiota abundance (genus Eubacterium ventriosum group id.11341)	TRUE	reported	igd	21.4258
14	51960625	-0.0627263	0.013786	5.76e-06	14306	ebi-a-GCST90017005	rs35179274	C	T	NA	Gut microbiota abundance (genus Eubacterium ventriosum group id.11341)	TRUE	reported	igd	20.7025
16	60348381	0.0658926	0.0143747	6.55e-06	14306	ebi-a-GCST90017005	rs72783037	C	A	NA	Gut microbiota abundance (genus Eubacterium ventriosum group id.11341)	TRUE	reported	igd	21.0124
18	22460785	0.0587198	0.0123453	2.08e-06	14306	ebi-a-GCST90017005	rs12964517	G	A	NA	Gut microbiota abundance (genus Eubacterium ventriosum group id.11341)	TRUE	reported	igd	22.6238
20	50140919	-0.0956303	0.0193428	9.54e-07	14306	ebi-a-GCST90017005	rs73615400	T	C	NA	Gut microbiota abundance (genus Eubacterium ventriosum group id.11341)	TRUE	reported	igd	24.4429
20	2308307	-0.0603594	0.011658	2.5e-07	14306	ebi-a-GCST90017005	rs6048195	A	T	NA	Gut microbiota abundance (genus Eubacterium ventriosum group id.11341)	TRUE	reported	igd	26.8066
1	237422989	0.082486	0.0187194	9.96e-06	14306	ebi-a-GCST90017061	rs10495392	T	C	NA	Gut microbiota abundance (genus Ruminococcaceae UCG014 id.11371)	TRUE	reported	igd	19.4168
1	15322582	-0.115767	0.0254199	8.71e-06	14306	ebi-a-GCST90017061	rs74060145	C	G	NA	Gut microbiota abundance (genus Ruminococcaceae UCG014 id.11371)	TRUE	reported	igd	20.7406
2	119467367	0.0577127	0.0126675	7.04e-06	14306	ebi-a-GCST90017061	rs439810	C	G	NA	Gut microbiota abundance (genus Ruminococcaceae UCG014 id.11371)	TRUE	reported	igd	20.7568
2	57205854	0.0671775	0.0139838	2.41e-06	14306	ebi-a-GCST90017061	rs72809222	T	C	NA	Gut microbiota abundance (genus Ruminococcaceae UCG014 id.11371)	TRUE	reported	igd	23.078
2	134854659	0.060048	0.0126417	1.9e-06	14306	ebi-a-GCST90017061	rs995642	C	T	NA	Gut microbiota abundance (genus Ruminococcaceae UCG014 id.11371)	TRUE	reported	igd	22.5624
3	101334609	0.0582548	0.0119657	1.21e-06	14306	ebi-a-GCST90017061	rs12638134	T	G	NA	Gut microbiota abundance (genus Ruminococcaceae UCG014 id.11371)	TRUE	reported	igd	23.7021
3	123829361	-0.0993852	0.0216819	6.72e-06	14306	ebi-a-GCST90017061	rs73186226	G	A	NA	Gut microbiota abundance (genus Ruminococcaceae UCG014 id.11371)	TRUE	reported	igd	21.0111
5	36435597	-0.122057	0.0260017	2.4e-06	14306	ebi-a-GCST90017061	rs10941294	C	T	NA	Gut microbiota abundance (genus Ruminococcaceae UCG014 id.11371)	TRUE	reported	igd	22.0354
5	26110626	-0.18835	0.0386643	4.62e-07	14306	ebi-a-GCST90017061	rs115777838	T	C	NA	Gut microbiota abundance (genus Ruminococcaceae UCG014 id.11371)	TRUE	reported	igd	23.7307
7	109564034	-0.058129	0.012903	6.04e-06	14306	ebi-a-GCST90017061	rs62478832	T	A	NA	Gut microbiota abundance (genus Ruminococcaceae UCG014 id.11371)	TRUE	reported	igd	20.2957
8	3636548	-0.0688023	0.0156083	9.8e-06	14306	ebi-a-GCST90017061	rs34402072	C	T	NA	Gut microbiota abundance (genus Ruminococcaceae UCG014 id.11371)	TRUE	reported	igd	19.431
9	14363769	0.139276	0.0299132	2.91e-06	14306	ebi-a-GCST90017061	rs56105232	G	A	NA	Gut microbiota abundance (genus Ruminococcaceae UCG014 id.11371)	TRUE	reported	igd	21.6784
10	119928413	-0.0528257	0.0119367	9.75e-06	14306	ebi-a-GCST90017061	rs853612	A	G	NA	Gut microbiota abundance (genus Ruminococcaceae UCG014 id.11371)	TRUE	reported	igd	19.5849
11	126024042	0.0607865	0.0138761	9.92e-06	14306	ebi-a-GCST90017061	rs61898819	A	T	NA	Gut microbiota abundance (genus Ruminococcaceae UCG014 id.11371)	TRUE	reported	igd	19.1902
11	131659000	0.0664624	0.0150069	9.76e-06	14306	ebi-a-GCST90017061	rs10791168	G	A	NA	Gut microbiota abundance (genus Ruminococcaceae UCG014 id.11371)	TRUE	reported	igd	19.6142
16	87759750	0.067562	0.0150103	7.43e-06	14306	ebi-a-GCST90017061	rs77627087	C	G	NA	Gut microbiota abundance (genus Ruminococcaceae UCG014 id.11371)	TRUE	reported	igd	20.2594
18	4084336	-0.110863	0.0248098	8.74e-06	14306	ebi-a-GCST90017061	rs79640386	T	A	NA	Gut microbiota abundance (genus Ruminococcaceae UCG014 id.11371)	TRUE	reported	igd	19.9676
19	49175964	-0.0829544	0.0185058	7.34e-06	14306	ebi-a-GCST90017061	rs17296933	C	G	NA	Gut microbiota abundance (genus Ruminococcaceae UCG014 id.11371)	TRUE	reported	igd	20.0938
1	61827534	0.14455	0.0316912	5.73e-06	14306	ebi-a-GCST90017091	rs11207728	A	G	NA	Gut microbiota abundance (order Bacillales id.1674)	TRUE	reported	igd	20.8046
4	127766709	-0.164413	0.0353763	3.07e-06	14306	ebi-a-GCST90017091	rs74420793	A	G	NA	Gut microbiota abundance (order Bacillales id.1674)	TRUE	reported	igd	21.5997
5	78856074	0.174339	0.0400515	7.6e-06	14306	ebi-a-GCST90017091	rs12522021	T	A	NA	Gut microbiota abundance (order Bacillales id.1674)	TRUE	reported	igd	18.9475
7	117496144	-0.116319	0.0248527	3.51e-06	14306	ebi-a-GCST90017091	rs10233278	T	C	NA	Gut microbiota abundance (order Bacillales id.1674)	TRUE	reported	igd	21.9056
7	49423832	-0.248861	0.0525929	1.98e-06	14306	ebi-a-GCST90017091	rs4617108	G	A	NA	Gut microbiota abundance (order Bacillales id.1674)	TRUE	reported	igd	22.3903
11	38085711	0.205765	0.0453311	8.86e-06	14306	ebi-a-GCST90017091	rs11034576	A	G	NA	Gut microbiota abundance (order Bacillales id.1674)	TRUE	reported	igd	20.604
12	69332975	0.148238	0.0326455	4.49e-06	14306	ebi-a-GCST90017091	rs62640857	A	G	NA	Gut microbiota abundance (order Bacillales id.1674)	TRUE	reported	igd	20.6192
14	49001226	-0.143245	0.0320272	5.06e-06	14306	ebi-a-GCST90017091	rs11844714	A	G	NA	Gut microbiota abundance (order Bacillales id.1674)	TRUE	reported	igd	20.0042
19	14970441	-0.11471	0.0250025	5.57e-06	14306	ebi-a-GCST90017091	rs10410917	C	T	NA	Gut microbiota abundance (order Bacillales id.1674)	TRUE	reported	igd	21.0492
20	5826474	0.141125	0.0319309	9.87e-06	14306	ebi-a-GCST90017091	rs1287018	G	A	NA	Gut microbiota abundance (order Bacillales id.1674)	TRUE	reported	igd	19.5337
21	28684912	-0.192166	0.0358817	1.16e-07	14306	ebi-a-GCST90017091	rs74887130	C	G	NA	Gut microbiota abundance (order Bacillales id.1674)	TRUE	reported	igd	28.6818
2	239900775	0.0684302	0.0133636	2.76e-07	14306	ebi-a-GCST90016926	rs62191117	A	G	NA	Gut microbiota abundance (family Alcaligenaceae id.2875)	TRUE	reported	igd	26.221
3	70588939	0.0603335	0.0127779	2.7e-06	14306	ebi-a-GCST90016926	rs7638039	T	C	NA	Gut microbiota abundance (family Alcaligenaceae id.2875)	TRUE	reported	igd	22.2945
3	193456274	0.0629104	0.0131712	1.85e-06	14306	ebi-a-GCST90016926	rs2367850	G	C	NA	Gut microbiota abundance (family Alcaligenaceae id.2875)	TRUE	reported	igd	22.8136
4	75867283	-0.0609257	0.0125363	1.13e-06	14306	ebi-a-GCST90016926	rs17000015	A	T	NA	Gut microbiota abundance (family Alcaligenaceae id.2875)	TRUE	reported	igd	23.619
4	45642485	-0.081834	0.0168931	1.03e-06	14306	ebi-a-GCST90016926	rs4033856	T	C	NA	Gut microbiota abundance (family Alcaligenaceae id.2875)	TRUE	reported	igd	23.4665
5	173497796	0.110583	0.0238514	3.35e-06	14306	ebi-a-GCST90016926	rs62395635	T	C	NA	Gut microbiota abundance (family Alcaligenaceae id.2875)	TRUE	reported	igd	21.4956
5	104233461	-0.058727	0.0128306	5.97e-06	14306	ebi-a-GCST90016926	rs1153990	A	G	NA	Gut microbiota abundance (family Alcaligenaceae id.2875)	TRUE	reported	igd	20.9499
6	138305038	0.131484	0.0281089	3.56e-06	14306	ebi-a-GCST90016926	rs112159068	A	T	NA	Gut microbiota abundance (family Alcaligenaceae id.2875)	TRUE	reported	igd	21.8805
7	104214487	-0.0593564	0.0129137	3.89e-06	14306	ebi-a-GCST90016926	rs6969323	A	C	NA	Gut microbiota abundance (family Alcaligenaceae id.2875)	TRUE	reported	igd	21.1268
9	82485327	-0.0775052	0.0171554	5.28e-06	14306	ebi-a-GCST90016926	rs112135816	T	G	NA	Gut microbiota abundance (family Alcaligenaceae id.2875)	TRUE	reported	igd	20.4108
11	20763367	-0.0944052	0.0213287	6.85e-06	14306	ebi-a-GCST90016926	rs74776516	T	G	NA	Gut microbiota abundance (family Alcaligenaceae id.2875)	TRUE	reported	igd	19.5913
12	1396151	-0.106817	0.023298	3.34e-06	14306	ebi-a-GCST90016926	rs7302582	G	C	NA	Gut microbiota abundance (family Alcaligenaceae id.2875)	TRUE	reported	igd	21.0205
13	58545246	-0.0570888	0.0110683	2.35e-07	14306	ebi-a-GCST90016926	rs9537886	A	C	NA	Gut microbiota abundance (family Alcaligenaceae id.2875)	TRUE	reported	igd	26.6036
14	66593668	-0.0563972	0.0124753	6.08e-06	14306	ebi-a-GCST90016926	rs2184675	A	T	NA	Gut microbiota abundance (family Alcaligenaceae id.2875)	TRUE	reported	igd	20.4368
15	71522509	0.0516967	0.0115503	6.61e-06	14306	ebi-a-GCST90016926	rs28480294	C	T	NA	Gut microbiota abundance (family Alcaligenaceae id.2875)	TRUE	reported	igd	20.0327
16	85945839	0.0489475	0.0110321	9.13e-06	14306	ebi-a-GCST90016926	rs147968	C	T	NA	Gut microbiota abundance (family Alcaligenaceae id.2875)	TRUE	reported	igd	19.6854
18	26569901	0.0537051	0.0116008	4.47e-06	14306	ebi-a-GCST90016926	rs9964679	A	G	NA	Gut microbiota abundance (family Alcaligenaceae id.2875)	TRUE	reported	igd	21.4316
20	29836081	0.0738409	0.0151678	1.04e-06	14306	ebi-a-GCST90016926	rs67737557	C	G	NA	Gut microbiota abundance (family Alcaligenaceae id.2875)	TRUE	reported	igd	23.7
1	67379595	-0.0701199	0.0158213	9.58e-06	14306	ebi-a-GCST90016973	rs12034718	G	A	NA	Gut microbiota abundance (genus Butyricicoccus id.2055)	TRUE	reported	igd	19.6426
2	191304149	-0.0549699	0.0123563	8.59e-06	14306	ebi-a-GCST90016973	rs10084203	G	A	NA	Gut microbiota abundance (genus Butyricicoccus id.2055)	TRUE	reported	igd	19.7912
2	153453410	0.0828027	0.0167401	7.62e-07	14306	ebi-a-GCST90016973	rs56221232	T	C	NA	Gut microbiota abundance (genus Butyricicoccus id.2055)	TRUE	reported	igd	24.4666
4	7460153	0.0506956	0.011024	3.87e-06	14306	ebi-a-GCST90016973	rs2017189	T	G	NA	Gut microbiota abundance (genus Butyricicoccus id.2055)	TRUE	reported	igd	21.1477
7	157688150	0.224039	0.0494959	5.94e-06	14306	ebi-a-GCST90016973	rs62478070	T	G	NA	Gut microbiota abundance (genus Butyricicoccus id.2055)	TRUE	reported	igd	20.4884
10	126908208	-0.0614216	0.0135979	7.38e-06	14306	ebi-a-GCST90016973	rs4962426	T	G	NA	Gut microbiota abundance (genus Butyricicoccus id.2055)	TRUE	reported	igd	20.4032
13	100213990	-0.0815733	0.0183167	5.52e-06	14306	ebi-a-GCST90016973	rs7322368	C	T	NA	Gut microbiota abundance (genus Butyricicoccus id.2055)	TRUE	reported	igd	19.8336
13	27018240	-0.262206	0.0564729	5.79e-06	14306	ebi-a-GCST90016973	rs12585793	T	C	NA	Gut microbiota abundance (genus Butyricicoccus id.2055)	TRUE	reported	igd	21.5578
18	22899113	0.0619423	0.0139942	6.8e-06	14306	ebi-a-GCST90016973	rs75238760	T	A	NA	Gut microbiota abundance (genus Butyricicoccus id.2055)	TRUE	reported	igd	19.592
1	18501459	-0.193287	0.0379293	2.7e-07	14306	ebi-a-GCST90016941	rs16861661	G	A	NA	Gut microbiota abundance (family Lactobacillaceae id.1836)	TRUE	reported	igd	25.969
1	179720669	0.191613	0.0425039	7.7e-06	14306	ebi-a-GCST90016941	rs74599091	A	G	NA	Gut microbiota abundance (family Lactobacillaceae id.1836)	TRUE	reported	igd	20.3232
2	135755629	0.0772453	0.0176921	9.65e-06	14306	ebi-a-GCST90016941	rs1530559	G	A	NA	Gut microbiota abundance (family Lactobacillaceae id.1836)	TRUE	reported	igd	19.0627
2	28903275	-0.0830224	0.0175267	2.6e-06	14306	ebi-a-GCST90016941	rs11674854	C	T	NA	Gut microbiota abundance (family Lactobacillaceae id.1836)	TRUE	reported	igd	22.4383
3	173151665	-0.219178	0.0473566	5.96e-06	14306	ebi-a-GCST90016941	rs77478751	A	G	NA	Gut microbiota abundance (family Lactobacillaceae id.1836)	TRUE	reported	igd	21.4207
4	109896462	0.177082	0.0392269	6.59e-06	14306	ebi-a-GCST90016941	rs62314653	C	A	NA	Gut microbiota abundance (family Lactobacillaceae id.1836)	TRUE	reported	igd	20.3789
6	67559323	-0.124042	0.0278946	9.45e-06	14306	ebi-a-GCST90016941	rs9345899	A	G	NA	Gut microbiota abundance (family Lactobacillaceae id.1836)	TRUE	reported	igd	19.7741
8	69010103	-0.0792344	0.0170604	3.61e-06	14306	ebi-a-GCST90016941	rs768253	T	G	NA	Gut microbiota abundance (family Lactobacillaceae id.1836)	TRUE	reported	igd	21.5699
13	23836941	-0.10381	0.0220135	3.9e-06	14306	ebi-a-GCST90016941	rs1590596	C	G	NA	Gut microbiota abundance (family Lactobacillaceae id.1836)	TRUE	reported	igd	22.2382
16	73890910	0.082529	0.0168225	8.69e-07	14306	ebi-a-GCST90016941	rs328312	T	A	NA	Gut microbiota abundance (family Lactobacillaceae id.1836)	TRUE	reported	igd	24.0676
19	6928017	0.0999419	0.0201687	5.77e-07	14306	ebi-a-GCST90016941	rs921925	A	C	NA	Gut microbiota abundance (family Lactobacillaceae id.1836)	TRUE	reported	igd	24.555
20	54192992	-0.0825646	0.0170282	1.38e-06	14306	ebi-a-GCST90016941	rs6092149	A	T	NA	Gut microbiota abundance (family Lactobacillaceae id.1836)	TRUE	reported	igd	23.5099
1	234126516	0.126418	0.0282207	8.58e-06	14306	ebi-a-GCST90016964	rs4364940	A	G	NA	Gut microbiota abundance (genus Alloprevotella id.961)	TRUE	reported	igd	20.067
3	152805600	0.119599	0.0259446	4.99e-06	14306	ebi-a-GCST90016964	rs4680035	G	A	NA	Gut microbiota abundance (genus Alloprevotella id.961)	TRUE	reported	igd	21.2501
3	79794395	0.125564	0.0280409	9.27e-06	14306	ebi-a-GCST90016964	rs17380632	A	T	NA	Gut microbiota abundance (genus Alloprevotella id.961)	TRUE	reported	igd	20.0515
4	189076705	-0.161506	0.0359102	7.94e-06	14306	ebi-a-GCST90016964	rs58212166	A	G	NA	Gut microbiota abundance (genus Alloprevotella id.961)	TRUE	reported	igd	20.2275
8	69994816	0.145669	0.0290678	9.64e-07	14306	ebi-a-GCST90016964	rs12675596	G	T	NA	Gut microbiota abundance (genus Alloprevotella id.961)	TRUE	reported	igd	25.1137
21	36053643	-0.138234	0.0308961	8.37e-06	14306	ebi-a-GCST90016964	rs2154444	G	T	NA	Gut microbiota abundance (genus Alloprevotella id.961)	TRUE	reported	igd	20.0181
21	40993008	-0.156037	0.0344392	8.84e-06	14306	ebi-a-GCST90016964	rs34619204	G	A	NA	Gut microbiota abundance (genus Alloprevotella id.961)	TRUE	reported	igd	20.5281
1	179370499	-0.120881	0.0249229	1.52e-06	14306	ebi-a-GCST90017059	rs12724320	C	T	NA	Gut microbiota abundance (genus Ruminococcaceae UCG011 id.11368)	TRUE	reported	igd	23.5244
1	219901055	-0.184934	0.0394616	2.37e-06	14306	ebi-a-GCST90017059	rs9729514	G	A	NA	Gut microbiota abundance (genus Ruminococcaceae UCG011 id.11368)	TRUE	reported	igd	21.9626
3	76205107	-0.111816	0.0248963	7.75e-06	14306	ebi-a-GCST90017059	rs4490371	T	C	NA	Gut microbiota abundance (genus Ruminococcaceae UCG011 id.11368)	TRUE	reported	igd	20.1715
3	185469491	0.132725	0.0282037	2.81e-06	14306	ebi-a-GCST90017059	rs12636310	G	A	NA	Gut microbiota abundance (genus Ruminococcaceae UCG011 id.11368)	TRUE	reported	igd	22.1459
6	105073676	-0.182339	0.0339898	7.04e-08	14306	ebi-a-GCST90017059	rs1416041	A	C	NA	Gut microbiota abundance (genus Ruminococcaceae UCG011 id.11368)	TRUE	reported	igd	28.7781
7	111763988	0.109097	0.0233699	3.19e-06	14306	ebi-a-GCST90017059	rs2729556	T	C	NA	Gut microbiota abundance (genus Ruminococcaceae UCG011 id.11368)	TRUE	reported	igd	21.7927
7	11222521	0.110917	0.0244556	6.5e-06	14306	ebi-a-GCST90017059	rs10274562	C	T	NA	Gut microbiota abundance (genus Ruminococcaceae UCG011 id.11368)	TRUE	reported	igd	20.5703
12	29634919	-0.152166	0.0317519	2.06e-06	14306	ebi-a-GCST90017059	rs79113084	C	T	NA	Gut microbiota abundance (genus Ruminococcaceae UCG011 id.11368)	TRUE	reported	igd	22.9666
1	183503664	-0.112639	0.0242751	5.2e-06	14306	ebi-a-GCST90017009	rs3842897	G	A	NA	Gut microbiota abundance (genus Family XIII UCG001 id.11294)	TRUE	reported	igd	21.5306
1	85228325	-0.0647298	0.0134065	1.17e-06	14306	ebi-a-GCST90017009	rs12049454	T	C	NA	Gut microbiota abundance (genus Family XIII UCG001 id.11294)	TRUE	reported	igd	23.3119
3	45479090	0.19313	0.0419866	3.77e-06	14306	ebi-a-GCST90017009	rs76463770	A	G	NA	Gut microbiota abundance (genus Family XIII UCG001 id.11294)	TRUE	reported	igd	21.1582
3	188224096	0.0665521	0.0137151	1.25e-06	14306	ebi-a-GCST90017009	rs1426266	C	T	NA	Gut microbiota abundance (genus Family XIII UCG001 id.11294)	TRUE	reported	igd	23.5465
6	76598635	-0.0611904	0.013457	4.29e-06	14306	ebi-a-GCST90017009	rs62414802	C	T	NA	Gut microbiota abundance (genus Family XIII UCG001 id.11294)	TRUE	reported	igd	20.6762
11	94681786	-0.0809085	0.0174782	3.52e-06	14306	ebi-a-GCST90017009	rs7119679	G	A	NA	Gut microbiota abundance (genus Family XIII UCG001 id.11294)	TRUE	reported	igd	21.4287
15	25151194	-0.121679	0.0260821	3.05e-06	14306	ebi-a-GCST90017009	rs116979587	T	A	NA	Gut microbiota abundance (genus Family XIII UCG001 id.11294)	TRUE	reported	igd	21.7644
17	78223817	-0.088655	0.0198094	8.02e-06	14306	ebi-a-GCST90017009	rs8076666	G	A	NA	Gut microbiota abundance (genus Family XIII UCG001 id.11294)	TRUE	reported	igd	20.0292
17	33761027	-0.149047	0.0333271	7.88e-06	14306	ebi-a-GCST90017009	rs112362903	A	G	NA	Gut microbiota abundance (genus Family XIII UCG001 id.11294)	TRUE	reported	igd	20.001
21	45153079	-0.0759406	0.0165099	5.36e-06	14306	ebi-a-GCST90017009	rs2276529	C	G	NA	Gut microbiota abundance (genus Family XIII UCG001 id.11294)	TRUE	reported	igd	21.1572
1	203991605	-0.112244	0.0253553	2.27e-06	14306	ebi-a-GCST90017097	rs2692012	G	A	NA	Gut microbiota abundance (order Desulfovibrionales id.3156)	TRUE	reported	igd	19.597
1	203308383	-0.0729137	0.0150954	2.7e-06	14306	ebi-a-GCST90017097	rs16851319	G	C	NA	Gut microbiota abundance (order Desulfovibrionales id.3156)	TRUE	reported	igd	23.3308
2	233929283	-0.0524466	0.0115749	7.2e-06	14306	ebi-a-GCST90017097	rs3935584	C	T	NA	Gut microbiota abundance (order Desulfovibrionales id.3156)	TRUE	reported	igd	20.5305
3	31133401	0.0529219	0.0118542	8.74e-06	14306	ebi-a-GCST90017097	rs186073	T	C	NA	Gut microbiota abundance (order Desulfovibrionales id.3156)	TRUE	reported	igd	19.9309
8	57865378	-0.0772459	0.0170876	9e-06	14306	ebi-a-GCST90017097	rs72647048	T	C	NA	Gut microbiota abundance (order Desulfovibrionales id.3156)	TRUE	reported	igd	20.4357
9	15269705	0.21009	0.0456974	3.22e-06	14306	ebi-a-GCST90017097	rs112381107	C	T	NA	Gut microbiota abundance (order Desulfovibrionales id.3156)	TRUE	reported	igd	21.1362
9	81834426	-0.0727501	0.0154369	2.25e-06	14306	ebi-a-GCST90017097	rs17791387	A	G	NA	Gut microbiota abundance (order Desulfovibrionales id.3156)	TRUE	reported	igd	22.2099
10	11855599	0.0554862	0.0117486	2.61e-06	14306	ebi-a-GCST90017097	rs11599763	C	T	NA	Gut microbiota abundance (order Desulfovibrionales id.3156)	TRUE	reported	igd	22.3048
15	96161065	-0.0573633	0.0129462	7.51e-06	14306	ebi-a-GCST90017097	rs62020470	A	G	NA	Gut microbiota abundance (order Desulfovibrionales id.3156)	TRUE	reported	igd	19.6329
16	71541641	-0.0544713	0.0117811	3.97e-06	14306	ebi-a-GCST90017097	rs9928243	C	A	NA	Gut microbiota abundance (order Desulfovibrionales id.3156)	TRUE	reported	igd	21.3778
17	2856662	-0.0953383	0.0201367	2.43e-06	14306	ebi-a-GCST90017097	rs4506934	C	T	NA	Gut microbiota abundance (order Desulfovibrionales id.3156)	TRUE	reported	igd	22.416
20	33694801	0.0836765	0.0166098	2.53e-07	14306	ebi-a-GCST90017097	rs6058181	C	T	NA	Gut microbiota abundance (order Desulfovibrionales id.3156)	TRUE	reported	igd	25.3792
21	45064961	0.0569024	0.0124223	4.17e-06	14306	ebi-a-GCST90017097	rs2838334	G	A	NA	Gut microbiota abundance (order Desulfovibrionales id.3156)	TRUE	reported	igd	20.9825
2	33607071	-0.149152	0.0316484	3.35e-06	14306	ebi-a-GCST90016963	rs6742198	A	G	NA	Gut microbiota abundance (genus Allisonella id.2174)	TRUE	reported	igd	22.2103
5	114286707	-0.115769	0.0248626	3.59e-06	14306	ebi-a-GCST90016963	rs1901739	G	T	NA	Gut microbiota abundance (genus Allisonella id.2174)	TRUE	reported	igd	21.6816
7	137968010	0.148523	0.0334857	6.09e-06	14306	ebi-a-GCST90016963	rs76904847	G	A	NA	Gut microbiota abundance (genus Allisonella id.2174)	TRUE	reported	igd	19.6729
9	100150556	0.146679	0.0297186	1.21e-06	14306	ebi-a-GCST90016963	rs35778461	C	T	NA	Gut microbiota abundance (genus Allisonella id.2174)	TRUE	reported	igd	24.3601
9	79110160	-0.168974	0.0296976	3.57e-08	14306	ebi-a-GCST90016963	rs602075	G	A	NA	Gut microbiota abundance (genus Allisonella id.2174)	TRUE	reported	igd	32.3741
10	122413451	0.167966	0.0373586	8.87e-06	14306	ebi-a-GCST90016963	rs7898615	T	G	NA	Gut microbiota abundance (genus Allisonella id.2174)	TRUE	reported	igd	20.2144
11	88632972	-0.112231	0.0251681	9.41e-06	14306	ebi-a-GCST90016963	rs594561	T	C	NA	Gut microbiota abundance (genus Allisonella id.2174)	TRUE	reported	igd	19.885
12	28018998	-0.146322	0.0320852	5.72e-06	14306	ebi-a-GCST90016963	rs35110698	T	C	NA	Gut microbiota abundance (genus Allisonella id.2174)	TRUE	reported	igd	20.7974
18	75370866	-0.175203	0.0404474	4.88e-06	14306	ebi-a-GCST90016963	rs685403	G	C	NA	Gut microbiota abundance (genus Allisonella id.2174)	TRUE	reported	igd	18.763
1	14201546	0.0641305	0.0149933	8.8e-06	14306	ebi-a-GCST90017007	rs12753492	A	C	NA	Gut microbiota abundance (genus Faecalibacterium id.2057)	TRUE	reported	igd	18.2951
1	245267339	-0.232262	0.0512364	7.02e-06	14306	ebi-a-GCST90017007	rs10927394	G	T	NA	Gut microbiota abundance (genus Faecalibacterium id.2057)	TRUE	reported	igd	20.5494
1	111036827	0.145631	0.0323019	8.14e-06	14306	ebi-a-GCST90017007	rs79656633	T	C	NA	Gut microbiota abundance (genus Faecalibacterium id.2057)	TRUE	reported	igd	20.326
2	37125235	-0.0861565	0.01896	5.7e-06	14306	ebi-a-GCST90017007	rs114946999	C	T	NA	Gut microbiota abundance (genus Faecalibacterium id.2057)	TRUE	reported	igd	20.649
6	131587157	-0.134864	0.0277032	1.38e-06	14306	ebi-a-GCST90017007	rs6910935	G	A	NA	Gut microbiota abundance (genus Faecalibacterium id.2057)	TRUE	reported	igd	23.6991
8	38593645	-0.078354	0.017183	6.4e-06	14306	ebi-a-GCST90017007	rs11776390	T	C	NA	Gut microbiota abundance (genus Faecalibacterium id.2057)	TRUE	reported	igd	20.7933
10	128614990	0.0817953	0.018369	9.18e-06	14306	ebi-a-GCST90017007	rs61875484	C	G	NA	Gut microbiota abundance (genus Faecalibacterium id.2057)	TRUE	reported	igd	19.8283
12	83502773	0.094833	0.0163962	7.57e-09	14306	ebi-a-GCST90017007	rs12320842	C	G	NA	Gut microbiota abundance (genus Faecalibacterium id.2057)	TRUE	reported	igd	33.4528
13	53567017	-0.048317	0.010797	5.33e-06	14306	ebi-a-GCST90017007	rs9536330	T	C	NA	Gut microbiota abundance (genus Faecalibacterium id.2057)	TRUE	reported	igd	20.026
14	64044097	-0.0576251	0.0119649	1.3e-06	14306	ebi-a-GCST90017007	rs1271565	C	T	NA	Gut microbiota abundance (genus Faecalibacterium id.2057)	TRUE	reported	igd	23.1956
15	47404021	0.0504817	0.0109368	3.66e-06	14306	ebi-a-GCST90017007	rs28376661	C	G	NA	Gut microbiota abundance (genus Faecalibacterium id.2057)	TRUE	reported	igd	21.3053
16	6099863	0.227585	0.0465522	1.76e-06	14306	ebi-a-GCST90017007	rs75499067	C	T	NA	Gut microbiota abundance (genus Faecalibacterium id.2057)	TRUE	reported	igd	23.9005
21	39027901	-0.0866356	0.0196496	7.54e-06	14306	ebi-a-GCST90017007	rs2835874	T	C	NA	Gut microbiota abundance (genus Faecalibacterium id.2057)	TRUE	reported	igd	19.4395
3	144148905	0.0775591	0.0174641	8.95e-06	14306	ebi-a-GCST90017073	rs2569953	C	A	NA	Gut microbiota abundance (genus Terrisporobacter id.11348)	TRUE	reported	igd	19.723
9	117245252	-0.0799209	0.0173794	4.54e-06	14306	ebi-a-GCST90017073	rs7034891	G	C	NA	Gut microbiota abundance (genus Terrisporobacter id.11348)	TRUE	reported	igd	21.1471
11	8938819	0.226399	0.0454642	4.16e-07	14306	ebi-a-GCST90017073	rs1883097	C	T	NA	Gut microbiota abundance (genus Terrisporobacter id.11348)	TRUE	reported	igd	24.7976
11	20621043	0.134617	0.0301177	7.94e-06	14306	ebi-a-GCST90017073	rs58405430	G	T	NA	Gut microbiota abundance (genus Terrisporobacter id.11348)	TRUE	reported	igd	19.9782
16	15920394	0.091256	0.0205493	8.48e-06	14306	ebi-a-GCST90017073	rs7184125	T	C	NA	Gut microbiota abundance (genus Terrisporobacter id.11348)	TRUE	reported	igd	19.721
19	17026940	0.0814505	0.0175943	3.97e-06	14306	ebi-a-GCST90017073	rs2872237	A	C	NA	Gut microbiota abundance (genus Terrisporobacter id.11348)	TRUE	reported	igd	21.4311
2	169033340	0.136039	0.0284399	1.31e-06	14306	ebi-a-GCST90017106	rs76784716	A	G	NA	Gut microbiota abundance (order Rhodospirillales id.2667)	TRUE	reported	igd	22.8808
2	225633812	0.094128	0.0198389	2.68e-06	14306	ebi-a-GCST90017106	rs3754624	C	T	NA	Gut microbiota abundance (order Rhodospirillales id.2667)	TRUE	reported	igd	22.5114
3	84471266	-0.0865002	0.0195197	7.87e-06	14306	ebi-a-GCST90017106	rs55876211	C	T	NA	Gut microbiota abundance (order Rhodospirillales id.2667)	TRUE	reported	igd	19.6376
3	13726736	-0.0830794	0.0162642	3.07e-07	14306	ebi-a-GCST90017106	rs9813022	A	G	NA	Gut microbiota abundance (order Rhodospirillales id.2667)	TRUE	reported	igd	26.0928
4	134248015	-0.0997433	0.0222165	6.02e-06	14306	ebi-a-GCST90017106	rs77304857	C	A	NA	Gut microbiota abundance (order Rhodospirillales id.2667)	TRUE	reported	igd	20.1565
5	27945645	0.0996735	0.0216667	3.88e-06	14306	ebi-a-GCST90017106	rs1549633	A	C	NA	Gut microbiota abundance (order Rhodospirillales id.2667)	TRUE	reported	igd	21.1628
5	67577051	0.0800354	0.0178737	7.98e-06	14306	ebi-a-GCST90017106	rs3730086	A	G	NA	Gut microbiota abundance (order Rhodospirillales id.2667)	TRUE	reported	igd	20.051
5	119372737	-0.114725	0.0247994	4.07e-06	14306	ebi-a-GCST90017106	rs1035406	G	A	NA	Gut microbiota abundance (order Rhodospirillales id.2667)	TRUE	reported	igd	21.401
8	131958403	0.120726	0.0260989	2.83e-06	14306	ebi-a-GCST90017106	rs7001029	C	T	NA	Gut microbiota abundance (order Rhodospirillales id.2667)	TRUE	reported	igd	21.3972
10	2670553	0.105215	0.0233778	3.98e-06	14306	ebi-a-GCST90017106	rs4278423	T	C	NA	Gut microbiota abundance (order Rhodospirillales id.2667)	TRUE	reported	igd	20.2557
10	113419797	0.0722755	0.0158186	4.69e-06	14306	ebi-a-GCST90017106	rs11591293	G	T	NA	Gut microbiota abundance (order Rhodospirillales id.2667)	TRUE	reported	igd	20.8759
12	73139398	0.164663	0.0360285	7e-06	14306	ebi-a-GCST90017106	rs61933850	G	A	NA	Gut microbiota abundance (order Rhodospirillales id.2667)	TRUE	reported	igd	20.8881
15	61775734	0.0945198	0.0202139	3.7e-06	14306	ebi-a-GCST90017106	rs11630875	T	C	NA	Gut microbiota abundance (order Rhodospirillales id.2667)	TRUE	reported	igd	21.8648
16	88554243	-0.0695313	0.0157065	9.75e-06	14306	ebi-a-GCST90017106	rs13336560	C	T	NA	Gut microbiota abundance (order Rhodospirillales id.2667)	TRUE	reported	igd	19.5976
22	27173098	0.0727755	0.0159522	7.33e-06	14306	ebi-a-GCST90017106	rs4822789	G	C	NA	Gut microbiota abundance (order Rhodospirillales id.2667)	TRUE	reported	igd	20.8127
1	179629191	0.108044	0.023638	5.32e-06	14306	ebi-a-GCST90017035	rs7540303	C	T	NA	Gut microbiota abundance (genus Olsenella id.822)	TRUE	reported	igd	20.892
1	231960352	0.111131	0.0237218	3.43e-06	14306	ebi-a-GCST90017035	rs2759329	A	G	NA	Gut microbiota abundance (genus Olsenella id.822)	TRUE	reported	igd	21.947
1	247642270	-0.223604	0.0482391	3.87e-06	14306	ebi-a-GCST90017035	rs35225860	A	G	NA	Gut microbiota abundance (genus Olsenella id.822)	TRUE	reported	igd	21.4863
2	150077190	-0.108148	0.0236848	4.86e-06	14306	ebi-a-GCST90017035	rs1035588	A	G	NA	Gut microbiota abundance (genus Olsenella id.822)	TRUE	reported	igd	20.8496
4	174810498	-0.104783	0.0231343	6.44e-06	14306	ebi-a-GCST90017035	rs61090148	A	G	NA	Gut microbiota abundance (genus Olsenella id.822)	TRUE	reported	igd	20.5149
6	10422207	0.119966	0.0268645	7.28e-06	14306	ebi-a-GCST90017035	rs9460691	C	A	NA	Gut microbiota abundance (genus Olsenella id.822)	TRUE	reported	igd	19.9415
9	21884425	-0.249079	0.0520814	2.95e-06	14306	ebi-a-GCST90017035	rs72691585	C	A	NA	Gut microbiota abundance (genus Olsenella id.822)	TRUE	reported	igd	22.8723
10	10777085	0.140434	0.0295602	2.2e-06	14306	ebi-a-GCST90017035	rs17148768	G	A	NA	Gut microbiota abundance (genus Olsenella id.822)	TRUE	reported	igd	22.5699
17	59632873	0.106529	0.0240379	9.7e-06	14306	ebi-a-GCST90017035	rs8066522	A	G	NA	Gut microbiota abundance (genus Olsenella id.822)	TRUE	reported	igd	19.6401
19	4925018	-0.19943	0.0407033	1.19e-06	14306	ebi-a-GCST90017035	rs62112538	C	T	NA	Gut microbiota abundance (genus Olsenella id.822)	TRUE	reported	igd	24.0061
20	19969568	0.122938	0.0269928	4.48e-06	14306	ebi-a-GCST90017035	rs6046522	C	T	NA	Gut microbiota abundance (genus Olsenella id.822)	TRUE	reported	igd	20.7432
3	14306949	-0.138933	0.0268045	2.03e-07	14306	ebi-a-GCST90017112	rs9864379	T	C	NA	Gut microbiota abundance (phylum Cyanobacteria id.1500)	TRUE	reported	igd	26.8655
4	37842537	0.0962131	0.0202617	3.61e-06	14306	ebi-a-GCST90017112	rs2553290	A	T	NA	Gut microbiota abundance (phylum Cyanobacteria id.1500)	TRUE	reported	igd	22.5484
6	48288456	0.151774	0.0326827	4.23e-06	14306	ebi-a-GCST90017112	rs584122	T	C	NA	Gut microbiota abundance (phylum Cyanobacteria id.1500)	TRUE	reported	igd	21.5655
7	21647735	-0.231868	0.0493393	2.87e-06	14306	ebi-a-GCST90017112	rs76531781	T	C	NA	Gut microbiota abundance (phylum Cyanobacteria id.1500)	TRUE	reported	igd	22.0849
9	110489551	0.0974327	0.0219351	8.09e-06	14306	ebi-a-GCST90017112	rs12555298	G	A	NA	Gut microbiota abundance (phylum Cyanobacteria id.1500)	TRUE	reported	igd	19.7301
13	100566758	0.107346	0.0242469	9.11e-06	14306	ebi-a-GCST90017112	rs61972390	T	C	NA	Gut microbiota abundance (phylum Cyanobacteria id.1500)	TRUE	reported	igd	19.6001
14	100168298	-0.0800404	0.0176621	6.62e-06	14306	ebi-a-GCST90017112	rs7148504	T	G	NA	Gut microbiota abundance (phylum Cyanobacteria id.1500)	TRUE	reported	igd	20.5368
15	100880888	0.111364	0.0247743	8.86e-06	14306	ebi-a-GCST90017112	rs2585223	T	C	NA	Gut microbiota abundance (phylum Cyanobacteria id.1500)	TRUE	reported	igd	20.2063
17	26104110	0.218257	0.0464571	4.25e-06	14306	ebi-a-GCST90017112	rs2314810	G	C	NA	Gut microbiota abundance (phylum Cyanobacteria id.1500)	TRUE	reported	igd	22.0715
18	1008239	-0.111385	0.0212922	1.57e-07	14306	ebi-a-GCST90017112	rs789068	G	A	NA	Gut microbiota abundance (phylum Cyanobacteria id.1500)	TRUE	reported	igd	27.3661
1	24473669	0.0901053	0.0203104	9.6e-06	14306	ebi-a-GCST90016951	rs76724913	T	G	NA	Gut microbiota abundance (family Ruminococcaceae id.2050)	TRUE	reported	igd	19.6818
1	147744468	-0.0927607	0.0210123	8.69e-06	14306	ebi-a-GCST90016951	rs3009418	A	C	NA	Gut microbiota abundance (family Ruminococcaceae id.2050)	TRUE	reported	igd	19.4886
1	107661606	0.108708	0.0238006	4.22e-06	14306	ebi-a-GCST90016951	rs1612733	T	C	NA	Gut microbiota abundance (family Ruminococcaceae id.2050)	TRUE	reported	igd	20.8616
1	61425267	0.0848534	0.0172114	7.3e-07	14306	ebi-a-GCST90016951	rs17376049	T	C	NA	Gut microbiota abundance (family Ruminococcaceae id.2050)	TRUE	reported	igd	24.3056
2	218216801	-0.169146	0.0355009	1.14e-06	14306	ebi-a-GCST90016951	rs2113833	C	T	NA	Gut microbiota abundance (family Ruminococcaceae id.2050)	TRUE	reported	igd	22.701
2	29829167	0.053336	0.0120209	8.52e-06	14306	ebi-a-GCST90016951	rs10166469	C	T	NA	Gut microbiota abundance (family Ruminococcaceae id.2050)	TRUE	reported	igd	19.6864
8	4555684	0.0490539	0.0109865	8.61e-06	14306	ebi-a-GCST90016951	rs1158100	G	A	NA	Gut microbiota abundance (family Ruminococcaceae id.2050)	TRUE	reported	igd	19.9356
8	69732887	-0.0534595	0.011677	5.35e-06	14306	ebi-a-GCST90016951	rs10093275	T	C	NA	Gut microbiota abundance (family Ruminococcaceae id.2050)	TRUE	reported	igd	20.9598
9	2801371	-0.199327	0.0410444	1.66e-06	14306	ebi-a-GCST90016951	rs56199908	T	C	NA	Gut microbiota abundance (family Ruminococcaceae id.2050)	TRUE	reported	igd	23.5844
11	116485496	0.0706431	0.016046	9.29e-06	14306	ebi-a-GCST90016951	rs499272	G	C	NA	Gut microbiota abundance (family Ruminococcaceae id.2050)	TRUE	reported	igd	19.3823
12	47384118	0.13822	0.0266152	1.44e-07	14306	ebi-a-GCST90016951	rs55793120	T	C	NA	Gut microbiota abundance (family Ruminococcaceae id.2050)	TRUE	reported	igd	26.9701
20	58278102	-0.0480152	0.0106011	6.04e-06	14306	ebi-a-GCST90016951	rs2426816	T	A	NA	Gut microbiota abundance (family Ruminococcaceae id.2050)	TRUE	reported	igd	20.5142
1	97457427	-0.0497374	0.0111376	8.03e-06	14306	ebi-a-GCST90016937	rs290833	T	G	NA	Gut microbiota abundance (family Erysipelotrichaceae id.2149)	TRUE	reported	igd	19.9427
1	64139196	-0.0475363	0.0106939	9.53e-06	14306	ebi-a-GCST90016937	rs1884466	C	T	NA	Gut microbiota abundance (family Erysipelotrichaceae id.2149)	TRUE	reported	igd	19.7596
3	195793712	-0.0524152	0.0106784	8.95e-07	14306	ebi-a-GCST90016937	rs2300774	A	G	NA	Gut microbiota abundance (family Erysipelotrichaceae id.2149)	TRUE	reported	igd	24.0936
5	3002546	-0.0492438	0.010887	6.15e-06	14306	ebi-a-GCST90016937	rs1074800	G	A	NA	Gut microbiota abundance (family Erysipelotrichaceae id.2149)	TRUE	reported	igd	20.4591
8	38803551	0.0681159	0.0127883	1.12e-07	14306	ebi-a-GCST90016937	rs62504403	C	T	NA	Gut microbiota abundance (family Erysipelotrichaceae id.2149)	TRUE	reported	igd	28.3708
8	2954952	0.0839071	0.0199131	9.28e-06	14306	ebi-a-GCST90016937	rs7826267	G	T	NA	Gut microbiota abundance (family Erysipelotrichaceae id.2149)	TRUE	reported	igd	17.755
10	133897233	-0.0552212	0.0116074	2.33e-06	14306	ebi-a-GCST90016937	rs10781552	C	T	NA	Gut microbiota abundance (family Erysipelotrichaceae id.2149)	TRUE	reported	igd	22.633
13	40385457	0.10305	0.0224648	2.79e-06	14306	ebi-a-GCST90016937	rs17530232	A	G	NA	Gut microbiota abundance (family Erysipelotrichaceae id.2149)	TRUE	reported	igd	21.0422
14	80357610	0.0724145	0.0164471	5.4e-06	14306	ebi-a-GCST90016937	rs56970041	T	G	NA	Gut microbiota abundance (family Erysipelotrichaceae id.2149)	TRUE	reported	igd	19.3853
14	48997206	0.0608929	0.0133764	4.23e-06	14306	ebi-a-GCST90016937	rs4078432	T	C	NA	Gut microbiota abundance (family Erysipelotrichaceae id.2149)	TRUE	reported	igd	20.7231
14	56156504	0.0538798	0.0116888	4.08e-06	14306	ebi-a-GCST90016937	rs8003149	C	T	NA	Gut microbiota abundance (family Erysipelotrichaceae id.2149)	TRUE	reported	igd	21.2477
17	70327224	-0.0806041	0.0167641	1.85e-06	14306	ebi-a-GCST90016937	rs35161940	T	C	NA	Gut microbiota abundance (family Erysipelotrichaceae id.2149)	TRUE	reported	igd	23.1182
18	5830507	-0.0945759	0.0194091	9.12e-07	14306	ebi-a-GCST90016937	rs7234058	T	C	NA	Gut microbiota abundance (family Erysipelotrichaceae id.2149)	TRUE	reported	igd	23.7438
1	207003374	-0.0619356	0.0138937	8e-06	14306	ebi-a-GCST90016970	rs12022129	A	G	NA	Gut microbiota abundance (genus Bifidobacterium id.436)	TRUE	reported	igd	19.8722
2	136616754	-0.119703	0.0127294	1.28e-20	14306	ebi-a-GCST90016970	rs182549	T	C	NA	Gut microbiota abundance (genus Bifidobacterium id.436)	TRUE	reported	igd	88.4289
2	189805784	-0.0624643	0.0131205	2.17e-06	14306	ebi-a-GCST90016970	rs62181700	G	A	NA	Gut microbiota abundance (genus Bifidobacterium id.436)	TRUE	reported	igd	22.6654
2	49906864	0.0562084	0.0117923	1.93e-06	14306	ebi-a-GCST90016970	rs4567981	T	A	NA	Gut microbiota abundance (genus Bifidobacterium id.436)	TRUE	reported	igd	22.7198
4	1517826	0.0546319	0.0121139	6.67e-06	14306	ebi-a-GCST90016970	rs55888705	A	G	NA	Gut microbiota abundance (genus Bifidobacterium id.436)	TRUE	reported	igd	20.3388
5	521096	0.0534239	0.0117431	5.78e-06	14306	ebi-a-GCST90016970	rs4957061	T	C	NA	Gut microbiota abundance (genus Bifidobacterium id.436)	TRUE	reported	igd	20.6969
5	142793467	-0.0953566	0.0209236	4.38e-06	14306	ebi-a-GCST90016970	rs73797465	T	G	NA	Gut microbiota abundance (genus Bifidobacterium id.436)	TRUE	reported	igd	20.7696
5	169748189	-0.0846055	0.0184003	3.96e-06	14306	ebi-a-GCST90016970	rs76671854	C	G	NA	Gut microbiota abundance (genus Bifidobacterium id.436)	TRUE	reported	igd	21.1421
6	14617591	0.0558234	0.0121219	3.57e-06	14306	ebi-a-GCST90016970	rs857444	C	T	NA	Gut microbiota abundance (genus Bifidobacterium id.436)	TRUE	reported	igd	21.2076
7	48090746	-0.070741	0.0157926	7.5e-06	14306	ebi-a-GCST90016970	rs2686790	C	T	NA	Gut microbiota abundance (genus Bifidobacterium id.436)	TRUE	reported	igd	20.0648
10	126089703	-0.0712624	0.015983	8.05e-06	14306	ebi-a-GCST90016970	rs2491158	A	G	NA	Gut microbiota abundance (genus Bifidobacterium id.436)	TRUE	reported	igd	19.8794
12	20378911	-0.0624207	0.0129438	1.65e-06	14306	ebi-a-GCST90016970	rs10841473	G	C	NA	Gut microbiota abundance (genus Bifidobacterium id.436)	TRUE	reported	igd	23.2559
13	112859829	0.112428	0.0201813	1.08e-08	14306	ebi-a-GCST90016970	rs7322849	T	C	NA	Gut microbiota abundance (genus Bifidobacterium id.436)	TRUE	reported	igd	31.0349
17	72897722	-0.0637641	0.0138746	5.19e-06	14306	ebi-a-GCST90016970	rs540489	T	G	NA	Gut microbiota abundance (genus Bifidobacterium id.436)	TRUE	reported	igd	21.1209
21	31861790	0.232354	0.0505979	4.86e-06	14306	ebi-a-GCST90016970	rs75344046	C	T	NA	Gut microbiota abundance (genus Bifidobacterium id.436)	TRUE	reported	igd	21.088
22	18354272	-0.0536216	0.0120801	9e-06	14306	ebi-a-GCST90016970	rs5746486	T	C	NA	Gut microbiota abundance (genus Bifidobacterium id.436)	TRUE	reported	igd	19.7033
3	97972214	-0.222573	0.0484634	8.71e-06	14306	ebi-a-GCST90017105	rs73139353	A	C	NA	Gut microbiota abundance (order Pasteurellales id.3688)	TRUE	reported	igd	21.092
5	26531908	0.13988	0.0303029	3.35e-06	14306	ebi-a-GCST90017105	rs72756943	G	A	NA	Gut microbiota abundance (order Pasteurellales id.3688)	TRUE	reported	igd	21.308
6	55448491	-0.0881865	0.0169965	2.48e-07	14306	ebi-a-GCST90017105	rs9382510	C	T	NA	Gut microbiota abundance (order Pasteurellales id.3688)	TRUE	reported	igd	26.9206
6	129224488	0.102214	0.0197189	3.05e-07	14306	ebi-a-GCST90017105	rs12191680	C	G	NA	Gut microbiota abundance (order Pasteurellales id.3688)	TRUE	reported	igd	26.8692
7	116918060	-0.0781862	0.0175366	7.75e-06	14306	ebi-a-GCST90017105	rs6972479	A	G	NA	Gut microbiota abundance (order Pasteurellales id.3688)	TRUE	reported	igd	19.8779
9	6818307	-0.118018	0.0259206	7.23e-06	14306	ebi-a-GCST90017105	rs62568866	T	A	NA	Gut microbiota abundance (order Pasteurellales id.3688)	TRUE	reported	igd	20.7303
9	22718481	-0.119902	0.0258219	4.29e-06	14306	ebi-a-GCST90017105	rs10965428	C	A	NA	Gut microbiota abundance (order Pasteurellales id.3688)	TRUE	reported	igd	21.5614
9	105650242	-0.241159	0.0498372	2.05e-06	14306	ebi-a-GCST90017105	rs78909003	T	C	NA	Gut microbiota abundance (order Pasteurellales id.3688)	TRUE	reported	igd	23.4153
10	94306385	0.24289	0.0500406	1.83e-06	14306	ebi-a-GCST90017105	rs76022354	C	T	NA	Gut microbiota abundance (order Pasteurellales id.3688)	TRUE	reported	igd	23.5599
11	9951672	-0.0717634	0.0149229	1.44e-06	14306	ebi-a-GCST90017105	rs10840326	C	G	NA	Gut microbiota abundance (order Pasteurellales id.3688)	TRUE	reported	igd	23.1259
12	115491973	0.122729	0.0264958	4.02e-06	14306	ebi-a-GCST90017105	rs35510	A	G	NA	Gut microbiota abundance (order Pasteurellales id.3688)	TRUE	reported	igd	21.4556
15	73477482	-0.0670948	0.015239	9.19e-06	14306	ebi-a-GCST90017105	rs12050685	A	G	NA	Gut microbiota abundance (order Pasteurellales id.3688)	TRUE	reported	igd	19.385
16	84977389	0.0710386	0.0158024	8.23e-06	14306	ebi-a-GCST90017105	rs9938097	C	T	NA	Gut microbiota abundance (order Pasteurellales id.3688)	TRUE	reported	igd	20.2089
16	48742489	-0.113957	0.0256403	7.07e-06	14306	ebi-a-GCST90017105	rs111582866	G	A	NA	Gut microbiota abundance (order Pasteurellales id.3688)	TRUE	reported	igd	19.7531
17	64535013	-0.176406	0.041017	9.08e-06	14306	ebi-a-GCST90017105	rs9895850	T	C	NA	Gut microbiota abundance (order Pasteurellales id.3688)	TRUE	reported	igd	18.4969
17	32862601	0.187381	0.0429572	7.32e-06	14306	ebi-a-GCST90017105	rs16970009	A	G	NA	Gut microbiota abundance (order Pasteurellales id.3688)	TRUE	reported	igd	19.0274
20	5412480	-0.0986502	0.0216316	9.46e-06	14306	ebi-a-GCST90017105	rs731534	C	G	NA	Gut microbiota abundance (order Pasteurellales id.3688)	TRUE	reported	igd	20.7979
20	57274077	0.0684647	0.014674	3.44e-06	14306	ebi-a-GCST90017105	rs6092684	A	T	NA	Gut microbiota abundance (order Pasteurellales id.3688)	TRUE	reported	igd	21.7689
22	26891808	0.0685479	0.0149032	4.72e-06	14306	ebi-a-GCST90017105	rs4822728	T	C	NA	Gut microbiota abundance (order Pasteurellales id.3688)	TRUE	reported	igd	21.1558
1	39212021	0.0651136	0.0144251	8.08e-06	14306	ebi-a-GCST90016939	rs66753613	G	A	NA	Gut microbiota abundance (family Family XIII id.1957)	TRUE	reported	igd	20.3754
1	186914023	-0.0663236	0.0141626	3.92e-06	14306	ebi-a-GCST90016939	rs7514702	T	C	NA	Gut microbiota abundance (family Family XIII id.1957)	TRUE	reported	igd	21.9306
1	65170838	0.0579979	0.0129602	9.65e-06	14306	ebi-a-GCST90016939	rs1887048	G	A	NA	Gut microbiota abundance (family Family XIII id.1957)	TRUE	reported	igd	20.0263
1	166557202	0.0596528	0.012717	3.72e-06	14306	ebi-a-GCST90016939	rs482905	G	T	NA	Gut microbiota abundance (family Family XIII id.1957)	TRUE	reported	igd	22.0035
3	88995218	-0.0805985	0.0171364	4.89e-06	14306	ebi-a-GCST90016939	rs6797051	C	T	NA	Gut microbiota abundance (family Family XIII id.1957)	TRUE	reported	igd	22.1215
3	32373530	-0.112091	0.0271305	8.38e-06	14306	ebi-a-GCST90016939	rs4293737	A	G	NA	Gut microbiota abundance (family Family XIII id.1957)	TRUE	reported	igd	17.0697
4	162211872	-0.0550907	0.0116474	2.42e-06	14306	ebi-a-GCST90016939	rs12643275	A	T	NA	Gut microbiota abundance (family Family XIII id.1957)	TRUE	reported	igd	22.3717
10	102366896	0.151619	0.0317112	1.8e-06	14306	ebi-a-GCST90016939	rs118170811	A	G	NA	Gut microbiota abundance (family Family XIII id.1957)	TRUE	reported	igd	22.8603
10	7906746	-0.0516394	0.0112313	4.76e-06	14306	ebi-a-GCST90016939	rs7076829	T	A	NA	Gut microbiota abundance (family Family XIII id.1957)	TRUE	reported	igd	21.1399
15	50802980	-0.0508511	0.011014	4.04e-06	14306	ebi-a-GCST90016939	rs3098182	T	G	NA	Gut microbiota abundance (family Family XIII id.1957)	TRUE	reported	igd	21.3162
15	94105415	-0.0851896	0.0192688	7.67e-06	14306	ebi-a-GCST90016939	rs12904405	A	G	NA	Gut microbiota abundance (family Family XIII id.1957)	TRUE	reported	igd	19.5463
17	70218627	0.0561559	0.0115587	1.24e-06	14306	ebi-a-GCST90016939	rs6501525	A	G	NA	Gut microbiota abundance (family Family XIII id.1957)	TRUE	reported	igd	23.6033
19	16174657	0.0503183	0.011165	6.99e-06	14306	ebi-a-GCST90016939	rs10404377	A	C	NA	Gut microbiota abundance (family Family XIII id.1957)	TRUE	reported	igd	20.3111
21	19685992	-0.0637366	0.013927	2.54e-06	14306	ebi-a-GCST90016939	rs1999289	A	T	NA	Gut microbiota abundance (family Family XIII id.1957)	TRUE	reported	igd	20.9441
1	71391694	-0.078598	0.0165982	2.37e-06	14306	ebi-a-GCST90016932	rs7538034	T	G	NA	Gut microbiota abundance (family Clostridiales vadin BB60 group id.11286)	TRUE	reported	igd	22.4234
1	56849539	0.0662317	0.0138147	1.79e-06	14306	ebi-a-GCST90016932	rs6588624	A	G	NA	Gut microbiota abundance (family Clostridiales vadin BB60 group id.11286)	TRUE	reported	igd	22.9852
2	205616346	-0.165419	0.0352154	4.37e-06	14306	ebi-a-GCST90016932	rs13409132	A	G	NA	Gut microbiota abundance (family Clostridiales vadin BB60 group id.11286)	TRUE	reported	igd	22.0651
2	229942951	-0.0746375	0.0159136	2.5e-06	14306	ebi-a-GCST90016932	rs2191834	T	G	NA	Gut microbiota abundance (family Clostridiales vadin BB60 group id.11286)	TRUE	reported	igd	21.9977
2	202450739	-0.0613825	0.0138976	9.33e-06	14306	ebi-a-GCST90016932	rs6755871	C	G	NA	Gut microbiota abundance (family Clostridiales vadin BB60 group id.11286)	TRUE	reported	igd	19.5079
3	15564453	0.070194	0.0155364	6.85e-06	14306	ebi-a-GCST90016932	rs989682	A	G	NA	Gut microbiota abundance (family Clostridiales vadin BB60 group id.11286)	TRUE	reported	igd	20.4126
4	155632958	-0.0626993	0.0139364	6.83e-06	14306	ebi-a-GCST90016932	rs10517600	G	T	NA	Gut microbiota abundance (family Clostridiales vadin BB60 group id.11286)	TRUE	reported	igd	20.2406
5	4308946	-0.117807	0.026924	7.66e-06	14306	ebi-a-GCST90016932	rs34088226	A	G	NA	Gut microbiota abundance (family Clostridiales vadin BB60 group id.11286)	TRUE	reported	igd	19.1453
5	142244898	-0.116224	0.0240367	3.94e-06	14306	ebi-a-GCST90016932	rs7725895	A	G	NA	Gut microbiota abundance (family Clostridiales vadin BB60 group id.11286)	TRUE	reported	igd	23.3799
8	3305122	0.116908	0.0252447	4.85e-06	14306	ebi-a-GCST90016932	rs66714985	A	C	NA	Gut microbiota abundance (family Clostridiales vadin BB60 group id.11286)	TRUE	reported	igd	21.4461
8	123977538	0.214464	0.0455098	3.44e-06	14306	ebi-a-GCST90016932	rs118104867	C	T	NA	Gut microbiota abundance (family Clostridiales vadin BB60 group id.11286)	TRUE	reported	igd	22.2075
10	6714424	-0.0672314	0.0147123	5.05e-06	14306	ebi-a-GCST90016932	rs10904722	C	T	NA	Gut microbiota abundance (family Clostridiales vadin BB60 group id.11286)	TRUE	reported	igd	20.8825
14	85856796	0.0769254	0.0172234	7.91e-06	14306	ebi-a-GCST90016932	rs17121075	G	A	NA	Gut microbiota abundance (family Clostridiales vadin BB60 group id.11286)	TRUE	reported	igd	19.9481
15	87392290	-0.131519	0.0261319	4.97e-07	14306	ebi-a-GCST90016932	rs55682560	C	T	NA	Gut microbiota abundance (family Clostridiales vadin BB60 group id.11286)	TRUE	reported	igd	25.33
17	58149405	0.137134	0.0266996	6.96e-07	14306	ebi-a-GCST90016932	rs28691777	C	T	NA	Gut microbiota abundance (family Clostridiales vadin BB60 group id.11286)	TRUE	reported	igd	26.3804
18	74373125	-0.0643682	0.0138701	3.58e-06	14306	ebi-a-GCST90016932	rs7226487	A	G	NA	Gut microbiota abundance (family Clostridiales vadin BB60 group id.11286)	TRUE	reported	igd	21.5369
21	38612024	-0.0738925	0.0150911	1.05e-06	14306	ebi-a-GCST90016932	rs9979874	G	C	NA	Gut microbiota abundance (family Clostridiales vadin BB60 group id.11286)	TRUE	reported	igd	23.975
1	219117743	0.0575596	0.0133492	7.16e-06	14306	ebi-a-GCST90016972	rs2788271	G	T	NA	Gut microbiota abundance (genus Blautia id.1992)	TRUE	reported	igd	18.592
1	175757311	-0.206605	0.043992	5.19e-06	14306	ebi-a-GCST90016972	rs115043014	G	A	NA	Gut microbiota abundance (genus Blautia id.1992)	TRUE	reported	igd	22.0564
2	115197171	0.155659	0.0375612	3.14e-06	14306	ebi-a-GCST90016998	rs72839198	C	G	NA	Gut microbiota abundance (genus Eubacterium eligens group id.14372)	TRUE	reported	igd	17.1739
2	110260993	-0.123093	0.0282743	9.14e-06	14306	ebi-a-GCST90016998	rs56080211	T	C	NA	Gut microbiota abundance (genus Eubacterium eligens group id.14372)	TRUE	reported	igd	18.9532
4	42836822	-0.0877679	0.0197674	5.94e-06	14306	ebi-a-GCST90016998	rs11730852	A	C	NA	Gut microbiota abundance (genus Eubacterium eligens group id.14372)	TRUE	reported	igd	19.7139
6	70956815	0.103268	0.0229525	4.87e-06	14306	ebi-a-GCST90016998	rs6923695	T	G	NA	Gut microbiota abundance (genus Eubacterium eligens group id.14372)	TRUE	reported	igd	20.2428
7	51365152	0.0916626	0.0208183	7.12e-06	14306	ebi-a-GCST90016998	rs12719051	A	G	NA	Gut microbiota abundance (genus Eubacterium eligens group id.14372)	TRUE	reported	igd	19.3863
10	83092007	-0.0563756	0.0120127	2.27e-06	14306	ebi-a-GCST90016998	rs265534	T	G	NA	Gut microbiota abundance (genus Eubacterium eligens group id.14372)	TRUE	reported	igd	22.0242
11	31098691	-0.0824941	0.0195615	8.4e-06	14306	ebi-a-GCST90016998	rs182318	G	A	NA	Gut microbiota abundance (genus Eubacterium eligens group id.14372)	TRUE	reported	igd	17.7845
13	107563458	-0.0888825	0.0198479	5.3e-06	14306	ebi-a-GCST90016998	rs2200429	A	G	NA	Gut microbiota abundance (genus Eubacterium eligens group id.14372)	TRUE	reported	igd	20.0541
14	77619186	0.0915271	0.0190611	9.74e-06	14306	ebi-a-GCST90016998	rs158115	G	C	NA	Gut microbiota abundance (genus Eubacterium eligens group id.14372)	TRUE	reported	igd	23.057
14	39301409	-0.196454	0.042565	4.25e-06	14306	ebi-a-GCST90016998	rs74606150	C	G	NA	Gut microbiota abundance (genus Eubacterium eligens group id.14372)	TRUE	reported	igd	21.3018
16	81820486	0.0670205	0.0128122	2.84e-07	14306	ebi-a-GCST90016998	rs4583233	A	C	NA	Gut microbiota abundance (genus Eubacterium eligens group id.14372)	TRUE	reported	igd	27.3633
2	42133542	0.0582927	0.0126195	4.52e-06	14306	ebi-a-GCST90017098	rs2374342	C	A	NA	Gut microbiota abundance (order Enterobacteriales id.3468)	TRUE	reported	igd	21.3375
2	4015933	0.0990404	0.0215877	6.95e-06	14306	ebi-a-GCST90017098	rs80319214	C	G	NA	Gut microbiota abundance (order Enterobacteriales id.3468)	TRUE	reported	igd	21.0481
11	22379097	0.0822408	0.0186379	9.43e-06	14306	ebi-a-GCST90017098	rs11026530	T	C	NA	Gut microbiota abundance (order Enterobacteriales id.3468)	TRUE	reported	igd	19.4707
11	2563450	0.110561	0.0241719	3.65e-06	14306	ebi-a-GCST90017098	rs111229068	A	T	NA	Gut microbiota abundance (order Enterobacteriales id.3468)	TRUE	reported	igd	20.921
13	110840418	0.0758597	0.0171286	9.32e-06	14306	ebi-a-GCST90017098	rs79757635	C	A	NA	Gut microbiota abundance (order Enterobacteriales id.3468)	TRUE	reported	igd	19.6146
14	27718039	-0.0605392	0.0133696	8.54e-06	14306	ebi-a-GCST90017098	rs61973590	C	G	NA	Gut microbiota abundance (order Enterobacteriales id.3468)	TRUE	reported	igd	20.5039
16	54327745	0.0899642	0.0202934	7.63e-06	14306	ebi-a-GCST90017098	rs35673018	G	A	NA	Gut microbiota abundance (order Enterobacteriales id.3468)	TRUE	reported	igd	19.653
17	13521040	0.115598	0.0257683	9.49e-06	14306	ebi-a-GCST90017098	rs4792380	A	T	NA	Gut microbiota abundance (order Enterobacteriales id.3468)	TRUE	reported	igd	20.1247
18	55145547	0.084159	0.0189479	5.17e-06	14306	ebi-a-GCST90017098	rs504442	T	G	NA	Gut microbiota abundance (order Enterobacteriales id.3468)	TRUE	reported	igd	19.7278
18	57672335	-0.0848521	0.0170415	1.2e-06	14306	ebi-a-GCST90017098	rs78143293	A	G	NA	Gut microbiota abundance (order Enterobacteriales id.3468)	TRUE	reported	igd	24.7919
20	55340092	0.0606754	0.0130125	3.13e-06	14306	ebi-a-GCST90017098	rs62210023	A	G	NA	Gut microbiota abundance (order Enterobacteriales id.3468)	TRUE	reported	igd	21.7422
6	169224781	0.074973	0.0164672	5.68e-06	14306	ebi-a-GCST90017090	rs4073240	G	A	NA	Gut microbiota abundance (order Actinomycetales id.420)	TRUE	reported	igd	20.7286
6	67207371	0.123688	0.0264254	5.54e-06	14306	ebi-a-GCST90017090	rs34583783	G	T	NA	Gut microbiota abundance (order Actinomycetales id.420)	TRUE	reported	igd	21.9085
6	133007480	0.241546	0.0503803	1.88e-06	14306	ebi-a-GCST90017090	rs35011108	A	G	NA	Gut microbiota abundance (order Actinomycetales id.420)	TRUE	reported	igd	22.9868
9	76394568	-0.0884052	0.0194997	3.97e-06	14306	ebi-a-GCST90017090	rs2889192	T	G	NA	Gut microbiota abundance (order Actinomycetales id.420)	TRUE	reported	igd	20.5542
15	29850991	0.075828	0.0168997	6.67e-06	14306	ebi-a-GCST90017090	rs58484246	T	C	NA	Gut microbiota abundance (order Actinomycetales id.420)	TRUE	reported	igd	20.1327
1	176792690	0.0567113	0.0118386	1.55e-06	14306	ebi-a-GCST90016911	rs7546249	A	T	NA	Gut microbiota abundance (class Bacteroidia id.912)	TRUE	reported	igd	22.9477
1	200112563	0.222741	0.0508055	9.93e-06	14306	ebi-a-GCST90016911	rs2363574	T	C	NA	Gut microbiota abundance (class Bacteroidia id.912)	TRUE	reported	igd	19.2211
1	157495438	-0.22241	0.0493458	7.66e-06	14306	ebi-a-GCST90016911	rs72706335	T	C	NA	Gut microbiota abundance (class Bacteroidia id.912)	TRUE	reported	igd	20.3146
2	53831026	0.0508393	0.0106807	1.92e-06	14306	ebi-a-GCST90016911	rs2032750	C	T	NA	Gut microbiota abundance (class Bacteroidia id.912)	TRUE	reported	igd	22.6569
2	213189994	0.107377	0.0245661	8.76e-06	14306	ebi-a-GCST90016911	rs4146051	G	A	NA	Gut microbiota abundance (class Bacteroidia id.912)	TRUE	reported	igd	19.1051
3	195936789	0.0466729	0.0105312	8.47e-06	14306	ebi-a-GCST90016911	rs4916508	A	G	NA	Gut microbiota abundance (class Bacteroidia id.912)	TRUE	reported	igd	19.6415
3	89339527	-0.0645771	0.0132957	8.37e-07	14306	ebi-a-GCST90016911	rs7631304	G	A	NA	Gut microbiota abundance (class Bacteroidia id.912)	TRUE	reported	igd	23.5904
8	13110185	0.0646823	0.0149628	9.99e-06	14306	ebi-a-GCST90016911	rs79585701	A	C	NA	Gut microbiota abundance (class Bacteroidia id.912)	TRUE	reported	igd	18.6872
8	70916181	0.0655728	0.0149891	9.09e-06	14306	ebi-a-GCST90016911	rs62531359	T	G	NA	Gut microbiota abundance (class Bacteroidia id.912)	TRUE	reported	igd	19.138
9	116888284	0.0689676	0.0148765	3.75e-06	14306	ebi-a-GCST90016911	rs13291169	C	G	NA	Gut microbiota abundance (class Bacteroidia id.912)	TRUE	reported	igd	21.4926
9	136493820	0.140055	0.0311128	7.06e-06	14306	ebi-a-GCST90016911	rs62575403	C	T	NA	Gut microbiota abundance (class Bacteroidia id.912)	TRUE	reported	igd	20.2637
10	39062269	0.0473596	0.010541	7.08e-06	14306	ebi-a-GCST90016911	rs11146701	A	G	NA	Gut microbiota abundance (class Bacteroidia id.912)	TRUE	reported	igd	20.1861
13	70523029	-0.121514	0.0236759	3.9e-07	14306	ebi-a-GCST90016911	rs55773148	G	A	NA	Gut microbiota abundance (class Bacteroidia id.912)	TRUE	reported	igd	26.3414
14	59317502	0.102648	0.0213843	9.24e-07	14306	ebi-a-GCST90016911	rs111845179	T	C	NA	Gut microbiota abundance (class Bacteroidia id.912)	TRUE	reported	igd	23.0415
16	74290641	0.0548532	0.012153	4.73e-06	14306	ebi-a-GCST90016911	rs929878	T	C	NA	Gut microbiota abundance (class Bacteroidia id.912)	TRUE	reported	igd	20.3722
17	6461200	-0.207018	0.0442633	1.22e-06	14306	ebi-a-GCST90016911	rs73975615	G	A	NA	Gut microbiota abundance (class Bacteroidia id.912)	TRUE	reported	igd	21.874
22	27433885	-0.0552057	0.0120278	8.36e-06	14306	ebi-a-GCST90016911	rs17343978	A	C	NA	Gut microbiota abundance (class Bacteroidia id.912)	TRUE	reported	igd	21.0666
2	178954708	-0.146315	0.0297119	1.57e-06	14306	ebi-a-GCST90017041	rs78383039	T	C	NA	Gut microbiota abundance (genus Parasutterella id.2892)	TRUE	reported	igd	24.2503
2	72235444	-0.066273	0.0132736	6.32e-07	14306	ebi-a-GCST90017041	rs7572229	A	G	NA	Gut microbiota abundance (genus Parasutterella id.2892)	TRUE	reported	igd	24.9285
3	30163689	-0.0662952	0.0146114	6.23e-06	14306	ebi-a-GCST90017041	rs11715853	G	A	NA	Gut microbiota abundance (genus Parasutterella id.2892)	TRUE	reported	igd	20.5864
3	193896709	-0.0684957	0.0150892	8.13e-06	14306	ebi-a-GCST90017041	rs6809952	G	A	NA	Gut microbiota abundance (genus Parasutterella id.2892)	TRUE	reported	igd	20.606
3	156550415	0.229468	0.0502262	5.88e-06	14306	ebi-a-GCST90017041	rs62273907	A	G	NA	Gut microbiota abundance (genus Parasutterella id.2892)	TRUE	reported	igd	20.8729
4	65556925	0.0636852	0.0132645	1.78e-06	14306	ebi-a-GCST90017041	rs6828768	C	T	NA	Gut microbiota abundance (genus Parasutterella id.2892)	TRUE	reported	igd	23.0513
4	15565736	-0.0684946	0.0142143	1.51e-06	14306	ebi-a-GCST90017041	rs35414597	T	A	NA	Gut microbiota abundance (genus Parasutterella id.2892)	TRUE	reported	igd	23.22
6	137615592	-0.0840967	0.0177315	2.9e-06	14306	ebi-a-GCST90017041	rs2090816	C	A	NA	Gut microbiota abundance (genus Parasutterella id.2892)	TRUE	reported	igd	22.494
8	114804024	0.109554	0.0235433	3.35e-06	14306	ebi-a-GCST90017041	rs35055552	T	C	NA	Gut microbiota abundance (genus Parasutterella id.2892)	TRUE	reported	igd	21.6532
8	16674526	-0.0713448	0.0156958	4.95e-06	14306	ebi-a-GCST90017041	rs823424	G	A	NA	Gut microbiota abundance (genus Parasutterella id.2892)	TRUE	reported	igd	20.6613
10	44293839	-0.0717102	0.0148151	1.15e-06	14306	ebi-a-GCST90017041	rs10899911	A	G	NA	Gut microbiota abundance (genus Parasutterella id.2892)	TRUE	reported	igd	23.4289
12	5275540	0.0646859	0.0134256	1.33e-06	14306	ebi-a-GCST90017041	rs7303158	C	T	NA	Gut microbiota abundance (genus Parasutterella id.2892)	TRUE	reported	igd	23.2141
12	53260710	0.0617522	0.0136438	5.92e-06	14306	ebi-a-GCST90017041	rs7311004	C	T	NA	Gut microbiota abundance (genus Parasutterella id.2892)	TRUE	reported	igd	20.4849
12	126498824	-0.0756729	0.0159035	2.76e-06	14306	ebi-a-GCST90017041	rs1403396	A	T	NA	Gut microbiota abundance (genus Parasutterella id.2892)	TRUE	reported	igd	22.641
15	67316307	-0.0618345	0.0133	3.62e-06	14306	ebi-a-GCST90017041	rs8039785	G	T	NA	Gut microbiota abundance (genus Parasutterella id.2892)	TRUE	reported	igd	21.6152
17	14692867	-0.104458	0.0228089	2.87e-06	14306	ebi-a-GCST90017041	rs55877868	A	C	NA	Gut microbiota abundance (genus Parasutterella id.2892)	TRUE	reported	igd	20.9737
20	25599776	-0.0681778	0.0134756	5.38e-07	14306	ebi-a-GCST90017041	rs2387977	T	C	NA	Gut microbiota abundance (genus Parasutterella id.2892)	TRUE	reported	igd	25.597
2	218215847	-0.166063	0.0357483	2.18e-06	14306	ebi-a-GCST90017071	rs4347804	G	A	NA	Gut microbiota abundance (genus Subdoligranulum id.2070)	TRUE	reported	igd	21.5792
2	232408743	0.0485017	0.0107452	6.72e-06	14306	ebi-a-GCST90017071	rs1667315	G	A	NA	Gut microbiota abundance (genus Subdoligranulum id.2070)	TRUE	reported	igd	20.3744
2	200288718	0.0524065	0.0118697	8.38e-06	14306	ebi-a-GCST90017071	rs10497836	T	C	NA	Gut microbiota abundance (genus Subdoligranulum id.2070)	TRUE	reported	igd	19.4935
3	183716408	0.0834078	0.0185357	4.87e-06	14306	ebi-a-GCST90017071	rs76664262	T	A	NA	Gut microbiota abundance (genus Subdoligranulum id.2070)	TRUE	reported	igd	20.2486
3	62327558	0.0557288	0.0108552	2.48e-07	14306	ebi-a-GCST90017071	rs12638227	C	G	NA	Gut microbiota abundance (genus Subdoligranulum id.2070)	TRUE	reported	igd	26.3563
4	48990885	0.0543458	0.0118866	3.87e-06	14306	ebi-a-GCST90017071	rs3761728	G	T	NA	Gut microbiota abundance (genus Subdoligranulum id.2070)	TRUE	reported	igd	20.9034
5	141857415	-0.0512828	0.0108105	2.1e-06	14306	ebi-a-GCST90017071	rs10065321	T	C	NA	Gut microbiota abundance (genus Subdoligranulum id.2070)	TRUE	reported	igd	22.5036
5	4671383	0.0740777	0.0155463	2.81e-06	14306	ebi-a-GCST90017071	rs6555306	C	T	NA	Gut microbiota abundance (genus Subdoligranulum id.2070)	TRUE	reported	igd	22.705
5	117799448	-0.143279	0.0310662	7.41e-06	14306	ebi-a-GCST90017071	rs76528319	G	T	NA	Gut microbiota abundance (genus Subdoligranulum id.2070)	TRUE	reported	igd	21.271
6	153694029	0.106744	0.0233213	4.51e-06	14306	ebi-a-GCST90017071	rs2171249	C	T	NA	Gut microbiota abundance (genus Subdoligranulum id.2070)	TRUE	reported	igd	20.9499
10	125472937	-0.104176	0.0230829	2.72e-06	14306	ebi-a-GCST90017071	rs2114677	C	T	NA	Gut microbiota abundance (genus Subdoligranulum id.2070)	TRUE	reported	igd	20.3683
14	86943927	-0.0525287	0.0109942	2.08e-06	14306	ebi-a-GCST90017071	rs12590825	C	A	NA	Gut microbiota abundance (genus Subdoligranulum id.2070)	TRUE	reported	igd	22.8279
16	13684415	0.0855999	0.0189213	7.65e-06	14306	ebi-a-GCST90017071	rs16962433	A	T	NA	Gut microbiota abundance (genus Subdoligranulum id.2070)	TRUE	reported	igd	20.4665
19	29644694	-0.072343	0.015933	7.52e-06	14306	ebi-a-GCST90017071	rs75158211	T	C	NA	Gut microbiota abundance (genus Subdoligranulum id.2070)	TRUE	reported	igd	20.6157
1	176571431	-0.0603429	0.0126849	1.52e-06	14306	ebi-a-GCST90017096	rs240104	T	C	NA	Gut microbiota abundance (order Coriobacteriales id.810)	TRUE	reported	igd	22.6297
3	11654412	0.116408	0.0258545	9.03e-06	14306	ebi-a-GCST90017096	rs2442778	A	G	NA	Gut microbiota abundance (order Coriobacteriales id.810)	TRUE	reported	igd	20.2718
5	90471451	0.0498855	0.0112446	9.77e-06	14306	ebi-a-GCST90017096	rs1397793	A	G	NA	Gut microbiota abundance (order Coriobacteriales id.810)	TRUE	reported	igd	19.6816
5	459415	0.25584	0.0561995	4.66e-06	14306	ebi-a-GCST90017096	rs80046645	C	G	NA	Gut microbiota abundance (order Coriobacteriales id.810)	TRUE	reported	igd	20.7239
5	125460084	0.0774888	0.0171877	5.63e-06	14306	ebi-a-GCST90017096	rs76779974	C	G	NA	Gut microbiota abundance (order Coriobacteriales id.810)	TRUE	reported	igd	20.3256
7	24464799	-0.0486059	0.0108982	7.87e-06	14306	ebi-a-GCST90017096	rs62448869	T	A	NA	Gut microbiota abundance (order Coriobacteriales id.810)	TRUE	reported	igd	19.8915
7	105084680	-0.0565686	0.0126265	7.8e-06	14306	ebi-a-GCST90017096	rs13307134	T	C	NA	Gut microbiota abundance (order Coriobacteriales id.810)	TRUE	reported	igd	20.0717
9	136512906	0.0926543	0.0209468	8.27e-06	14306	ebi-a-GCST90017096	rs3025411	A	G	NA	Gut microbiota abundance (order Coriobacteriales id.810)	TRUE	reported	igd	19.5657
10	1922731	0.06075	0.0130939	4.83e-06	14306	ebi-a-GCST90017096	rs11250875	T	C	NA	Gut microbiota abundance (order Coriobacteriales id.810)	TRUE	reported	igd	21.5256
10	65799217	0.0778402	0.0155815	5.43e-07	14306	ebi-a-GCST90017096	rs719099	A	G	NA	Gut microbiota abundance (order Coriobacteriales id.810)	TRUE	reported	igd	24.9568
12	11494021	0.0586265	0.0129006	4.84e-06	14306	ebi-a-GCST90017096	rs1816223	G	A	NA	Gut microbiota abundance (order Coriobacteriales id.810)	TRUE	reported	igd	20.6523
14	39660509	0.103377	0.0229286	6.9e-06	14306	ebi-a-GCST90017096	rs8010111	A	G	NA	Gut microbiota abundance (order Coriobacteriales id.810)	TRUE	reported	igd	20.3279
15	86433579	-0.0510212	0.0114339	8.14e-06	14306	ebi-a-GCST90017096	rs11073596	G	T	NA	Gut microbiota abundance (order Coriobacteriales id.810)	TRUE	reported	igd	19.9119
17	37376685	0.0965017	0.0207666	3.88e-06	14306	ebi-a-GCST90017096	rs34739816	G	T	NA	Gut microbiota abundance (order Coriobacteriales id.810)	TRUE	reported	igd	21.5943
17	8121332	0.0773006	0.017553	8.02e-06	14306	ebi-a-GCST90017096	rs11656361	A	C	NA	Gut microbiota abundance (order Coriobacteriales id.810)	TRUE	reported	igd	19.3938
19	52895166	0.0789796	0.0177205	8.51e-06	14306	ebi-a-GCST90017096	rs12974142	G	A	NA	Gut microbiota abundance (order Coriobacteriales id.810)	TRUE	reported	igd	19.8645
20	62072077	-0.0714367	0.0154113	5.39e-06	14306	ebi-a-GCST90017096	rs67561917	A	G	NA	Gut microbiota abundance (order Coriobacteriales id.810)	TRUE	reported	igd	21.4864
2	125440268	0.121754	0.0235357	3.01e-07	14306	ebi-a-GCST90017102	rs10202904	G	T	NA	Gut microbiota abundance (order Methanobacteriales id.120)	TRUE	reported	igd	26.7616
3	15053083	-0.199566	0.0411825	1.63e-06	14306	ebi-a-GCST90017102	rs6776814	T	C	NA	Gut microbiota abundance (order Methanobacteriales id.120)	TRUE	reported	igd	23.4827
3	2086167	0.164498	0.0364959	7.44e-06	14306	ebi-a-GCST90017102	rs4257531	G	A	NA	Gut microbiota abundance (order Methanobacteriales id.120)	TRUE	reported	igd	20.3158
4	104418307	0.216999	0.0449076	1.88e-06	14306	ebi-a-GCST90017102	rs894996	C	A	NA	Gut microbiota abundance (order Methanobacteriales id.120)	TRUE	reported	igd	23.3494
5	178160975	0.178661	0.039298	6.18e-06	14306	ebi-a-GCST90017102	rs56131665	G	A	NA	Gut microbiota abundance (order Methanobacteriales id.120)	TRUE	reported	igd	20.669
7	10773932	-0.15814	0.0351803	8.45e-06	14306	ebi-a-GCST90017102	rs73068003	G	T	NA	Gut microbiota abundance (order Methanobacteriales id.120)	TRUE	reported	igd	20.2062
11	89349287	0.111465	0.0250516	6.52e-06	14306	ebi-a-GCST90017102	rs11018665	A	T	NA	Gut microbiota abundance (order Methanobacteriales id.120)	TRUE	reported	igd	19.7973
12	43701132	-0.216781	0.0493496	6.08e-06	14306	ebi-a-GCST90017102	rs12825290	C	G	NA	Gut microbiota abundance (order Methanobacteriales id.120)	TRUE	reported	igd	19.2963
12	21338861	-0.227245	0.048763	5.92e-06	14306	ebi-a-GCST90017102	rs75208022	C	T	NA	Gut microbiota abundance (order Methanobacteriales id.120)	TRUE	reported	igd	21.7174
13	41956181	0.21534	0.0436695	1.41e-06	14306	ebi-a-GCST90017102	rs73457410	A	G	NA	Gut microbiota abundance (order Methanobacteriales id.120)	TRUE	reported	igd	24.316
19	28827760	-0.153519	0.0344519	8.23e-06	14306	ebi-a-GCST90017102	rs6508769	C	T	NA	Gut microbiota abundance (order Methanobacteriales id.120)	TRUE	reported	igd	19.8563
19	46439321	0.111274	0.0247517	9.28e-06	14306	ebi-a-GCST90017102	rs10424197	A	G	NA	Gut microbiota abundance (order Methanobacteriales id.120)	TRUE	reported	igd	20.2105
1	102960989	-0.0592004	0.0132244	6.73e-06	14306	ebi-a-GCST90016927	rs1340391	T	C	NA	Gut microbiota abundance (family Bacteroidaceae id.917)	TRUE	reported	igd	20.04
1	10644351	-0.0740746	0.0147633	1.8e-06	14306	ebi-a-GCST90016927	rs11585893	A	G	NA	Gut microbiota abundance (family Bacteroidaceae id.917)	TRUE	reported	igd	25.1751
3	77215327	-0.0488038	0.0107412	5.86e-06	14306	ebi-a-GCST90016927	rs66710942	T	C	NA	Gut microbiota abundance (family Bacteroidaceae id.917)	TRUE	reported	igd	20.6444
3	62019400	-0.0528153	0.0117124	7.65e-06	14306	ebi-a-GCST90016927	rs2366421	T	A	NA	Gut microbiota abundance (family Bacteroidaceae id.917)	TRUE	reported	igd	20.3342
3	10593224	0.0538565	0.0105251	3.38e-07	14306	ebi-a-GCST90016927	rs6795673	C	T	NA	Gut microbiota abundance (family Bacteroidaceae id.917)	TRUE	reported	igd	26.1833
6	29143451	0.0818398	0.0170319	1.29e-06	14306	ebi-a-GCST90016927	rs28757219	T	A	NA	Gut microbiota abundance (family Bacteroidaceae id.917)	TRUE	reported	igd	23.0889
6	41519430	-0.059205	0.0131195	7.48e-06	14306	ebi-a-GCST90016927	rs13207588	A	G	NA	Gut microbiota abundance (family Bacteroidaceae id.917)	TRUE	reported	igd	20.3649
9	112855426	-0.0607475	0.0129865	3.42e-06	14306	ebi-a-GCST90016927	rs495004	C	G	NA	Gut microbiota abundance (family Bacteroidaceae id.917)	TRUE	reported	igd	21.8813
13	24910476	0.0604456	0.0129128	2.13e-06	14306	ebi-a-GCST90016927	rs9507307	C	T	NA	Gut microbiota abundance (family Bacteroidaceae id.917)	TRUE	reported	igd	21.9123
14	22045949	-0.0782325	0.0167634	5.02e-06	14306	ebi-a-GCST90016927	rs2023437	T	C	NA	Gut microbiota abundance (family Bacteroidaceae id.917)	TRUE	reported	igd	21.7796
19	24342250	0.0880978	0.0187002	2.69e-06	14306	ebi-a-GCST90016927	rs17619981	T	G	NA	Gut microbiota abundance (family Bacteroidaceae id.917)	TRUE	reported	igd	22.1941
20	58605432	0.0812515	0.0164479	6.81e-07	14306	ebi-a-GCST90016927	rs66474973	G	T	NA	Gut microbiota abundance (family Bacteroidaceae id.917)	TRUE	reported	igd	24.4029
3	97972214	-0.222573	0.0484634	8.71e-06	14306	ebi-a-GCST90016944	rs73139353	A	C	NA	Gut microbiota abundance (family Pasteurellaceae id.3689)	TRUE	reported	igd	21.092
5	26531908	0.13988	0.0303029	3.35e-06	14306	ebi-a-GCST90016944	rs72756943	G	A	NA	Gut microbiota abundance (family Pasteurellaceae id.3689)	TRUE	reported	igd	21.308
6	55448491	-0.0881865	0.0169965	2.48e-07	14306	ebi-a-GCST90016944	rs9382510	C	T	NA	Gut microbiota abundance (family Pasteurellaceae id.3689)	TRUE	reported	igd	26.9206
6	129224488	0.102214	0.0197189	3.05e-07	14306	ebi-a-GCST90016944	rs12191680	C	G	NA	Gut microbiota abundance (family Pasteurellaceae id.3689)	TRUE	reported	igd	26.8692
7	116918060	-0.0781862	0.0175366	7.75e-06	14306	ebi-a-GCST90016944	rs6972479	A	G	NA	Gut microbiota abundance (family Pasteurellaceae id.3689)	TRUE	reported	igd	19.8779
9	6818307	-0.118018	0.0259206	7.23e-06	14306	ebi-a-GCST90016944	rs62568866	T	A	NA	Gut microbiota abundance (family Pasteurellaceae id.3689)	TRUE	reported	igd	20.7303
9	22718481	-0.119902	0.0258219	4.29e-06	14306	ebi-a-GCST90016944	rs10965428	C	A	NA	Gut microbiota abundance (family Pasteurellaceae id.3689)	TRUE	reported	igd	21.5614
9	105650242	-0.241159	0.0498372	2.05e-06	14306	ebi-a-GCST90016944	rs78909003	T	C	NA	Gut microbiota abundance (family Pasteurellaceae id.3689)	TRUE	reported	igd	23.4153
10	94306385	0.24289	0.0500406	1.83e-06	14306	ebi-a-GCST90016944	rs76022354	C	T	NA	Gut microbiota abundance (family Pasteurellaceae id.3689)	TRUE	reported	igd	23.5599
11	9951672	-0.0717634	0.0149229	1.44e-06	14306	ebi-a-GCST90016944	rs10840326	C	G	NA	Gut microbiota abundance (family Pasteurellaceae id.3689)	TRUE	reported	igd	23.1259
12	115491973	0.122729	0.0264958	4.02e-06	14306	ebi-a-GCST90016944	rs35510	A	G	NA	Gut microbiota abundance (family Pasteurellaceae id.3689)	TRUE	reported	igd	21.4556
15	73477482	-0.0670948	0.015239	9.19e-06	14306	ebi-a-GCST90016944	rs12050685	A	G	NA	Gut microbiota abundance (family Pasteurellaceae id.3689)	TRUE	reported	igd	19.385
16	48742489	-0.113957	0.0256403	7.07e-06	14306	ebi-a-GCST90016944	rs111582866	G	A	NA	Gut microbiota abundance (family Pasteurellaceae id.3689)	TRUE	reported	igd	19.7531
16	84977389	0.0710386	0.0158024	8.23e-06	14306	ebi-a-GCST90016944	rs9938097	C	T	NA	Gut microbiota abundance (family Pasteurellaceae id.3689)	TRUE	reported	igd	20.2089
17	32862601	0.187381	0.0429572	7.32e-06	14306	ebi-a-GCST90016944	rs16970009	A	G	NA	Gut microbiota abundance (family Pasteurellaceae id.3689)	TRUE	reported	igd	19.0274
17	64535013	-0.176406	0.041017	9.08e-06	14306	ebi-a-GCST90016944	rs9895850	T	C	NA	Gut microbiota abundance (family Pasteurellaceae id.3689)	TRUE	reported	igd	18.4969
20	57274077	0.0684647	0.014674	3.44e-06	14306	ebi-a-GCST90016944	rs6092684	A	T	NA	Gut microbiota abundance (family Pasteurellaceae id.3689)	TRUE	reported	igd	21.7689
20	5412480	-0.0986502	0.0216316	9.46e-06	14306	ebi-a-GCST90016944	rs731534	C	G	NA	Gut microbiota abundance (family Pasteurellaceae id.3689)	TRUE	reported	igd	20.7979
22	26891808	0.0685479	0.0149032	4.72e-06	14306	ebi-a-GCST90016944	rs4822728	T	C	NA	Gut microbiota abundance (family Pasteurellaceae id.3689)	TRUE	reported	igd	21.1558
1	41074472	-0.0758309	0.0167762	6.72e-06	14306	ebi-a-GCST90016923	rs61779207	G	A	NA	Gut microbiota abundance (class Verrucomicrobiae id.4029)	TRUE	reported	igd	20.4317
1	105422565	-0.0655342	0.0142231	4.13e-06	14306	ebi-a-GCST90016923	rs11184341	C	G	NA	Gut microbiota abundance (class Verrucomicrobiae id.4029)	TRUE	reported	igd	21.2299
[truncated: 561 more rows]
