# Supplementary material for: Inflammatory proteins may mediate the causal relationship between gut microbiota and inflammatory bowel disease: A mediation and multivariable Mendelian randomization study
Source: Medicine (Baltimore). 2024 Jun 21;103(25):e38551. doi: 10.1097/MD.0000000000038551 (PMC11191895; doi:10.1097/MD.0000000000038551)
Supplement: Supplementary file 2 [file medi-103-e38551-s002.xls]

## Sheet: Sheet1
Supplementary Tables 2 The SNPs of inflammatory proteins
chr.exposure	pos.exposure	effect_allele.exposure	other_allele.exposure	beta.exposure	se.exposure	eaf.exposure	pval.exposure	SNP	samplesize.exposure	id.exposure	exposure	mr_keep.exposure	pval_origin.exposure	F_value
1	80975190	T	G	0.0588	0.0123	0.6475	1.75e-06	rs356283	14730	GCST90274758	Eukaryotic translation initiation factor 4E-binding protein 1 levels	TRUE	reported	22.8531
1	240804510	A	G	-0.0884	0.0175	0.8334	4.39e-07	rs10926313	14288	GCST90274758	Eukaryotic translation initiation factor 4E-binding protein 1 levels	TRUE	reported	25.5169
2	38198906	T	G	0.2607	0.0521	0.015	5.62e-07	rs76686678	14730	GCST90274758	Eukaryotic translation initiation factor 4E-binding protein 1 levels	TRUE	reported	25.0384
3	186455546	T	C	0.0594	0.0119	0.5711	5.99e-07	rs5030072	14716	GCST90274758	Eukaryotic translation initiation factor 4E-binding protein 1 levels	TRUE	reported	24.916
4	187158034	A	G	-0.1305	0.0116	0.5102	2.32e-29	rs3733402	14736	GCST90274758	Eukaryotic translation initiation factor 4E-binding protein 1 levels	TRUE	reported	126.562
5	176842474	T	C	0.0926	0.0152	0.2679	1.11e-09	rs2731672	11783	GCST90274758	Eukaryotic translation initiation factor 4E-binding protein 1 levels	TRUE	reported	37.1137
7	17594314	T	C	0.0754	0.0142	0.2938	1.1e-07	rs6963617	14288	GCST90274758	Eukaryotic translation initiation factor 4E-binding protein 1 levels	TRUE	reported	28.1946
11	68921211	T	C	-0.0593	0.0124	0.3383	1.73e-06	rs10792025	14727	GCST90274758	Eukaryotic translation initiation factor 4E-binding protein 1 levels	TRUE	reported	22.87
12	23923166	T	C	-0.2226	0.0474	0.0227	2.65e-06	rs181095999	14736	GCST90274758	Eukaryotic translation initiation factor 4E-binding protein 1 levels	TRUE	reported	22.0543
16	84586319	T	C	0.0791	0.0169	0.358	2.86e-06	rs114302245	10894	GCST90274758	Eukaryotic translation initiation factor 4E-binding protein 1 levels	TRUE	reported	21.9068
17	15470414	T	C	-0.0995	0.0214	0.8975	3.33e-06	rs2856226	12404	GCST90274758	Eukaryotic translation initiation factor 4E-binding protein 1 levels	TRUE	reported	21.6182
20	44566861	C	G	0.2235	0.0486	0.9827	4.25e-06	rs137887001	14288	GCST90274758	Eukaryotic translation initiation factor 4E-binding protein 1 levels	TRUE	reported	21.1486
1	57353848	A	G	0.139	0.0293	0.0462	2.1e-06	rs115657851	14715	GCST90274759	Adenosine Deaminase levels	TRUE	reported	22.5058
1	150902178	A	G	0.3552	0.077	0.9905	3.97e-06	rs75492374	11139	GCST90274759	Adenosine Deaminase levels	TRUE	reported	21.2796
1	204667577	T	C	0.1673	0.0358	0.0316	2.97e-06	rs541944924	14080	GCST90274759	Adenosine Deaminase levels	TRUE	reported	21.8387
2	144650434	T	C	0.2044	0.044	0.0243	3.39e-06	rs111478357	13801	GCST90274759	Adenosine Deaminase levels	TRUE	reported	21.5802
4	5801734	T	C	-0.0925	0.0199	0.905	3.35e-06	rs10024178	14716	GCST90274759	Adenosine Deaminase levels	TRUE	reported	21.6061
4	75665562	A	T	0.2754	0.0584	0.9857	2.41e-06	rs189104742	14729	GCST90274759	Adenosine Deaminase levels	TRUE	reported	22.2383
4	124571895	T	C	0.1281	0.0258	0.9456	6.87e-07	rs62319741	14733	GCST90274759	Adenosine Deaminase levels	TRUE	reported	24.6524
7	22807634	A	G	0.0598	0.0122	0.656	9.5e-07	rs1608554	14733	GCST90274759	Adenosine Deaminase levels	TRUE	reported	24.0261
7	80678923	T	C	0.0562	0.0122	0.5989	4.09e-06	rs2527856	14288	GCST90274759	Adenosine Deaminase levels	TRUE	reported	21.2204
10	8502517	A	T	0.5548	0.1204	0.0104	4.07e-06	rs4749761	6862	GCST90274759	Adenosine Deaminase levels	TRUE	reported	21.2334
12	65118323	C	G	-0.0551	0.0119	0.5267	3.65e-06	rs2620728	14288	GCST90274759	Adenosine Deaminase levels	TRUE	reported	21.4392
18	917376	A	T	0.3494	0.0754	0.0125	3.59e-06	rs117645472	11095	GCST90274759	Adenosine Deaminase levels	TRUE	reported	21.4735
20	43175453	C	G	-0.8597	0.025	0.9474	1e-200	rs111555146	14733	GCST90274759	Adenosine Deaminase levels	TRUE	reported	1182.53
20	43223930	T	C	0.9687	0.0448	0.0189	1.1e-103	rs80212763	14249	GCST90274759	Adenosine Deaminase levels	TRUE	reported	467.544
20	43300667	A	G	0.12	0.0147	0.32	3.26e-16	rs12479560	12404	GCST90274759	Adenosine Deaminase levels	TRUE	reported	66.6389
22	37921425	A	G	-0.0599	0.0131	0.2529	4.82e-06	rs7292320	14729	GCST90274759	Adenosine Deaminase levels	TRUE	reported	20.9079
1	921716	A	C	-0.0664	0.0144	0.5539	4.01e-06	rs13303278	10265	GCST90274760	Artemin levels	TRUE	reported	21.2623
1	17628383	T	G	0.0632	0.0137	0.6627	3.97e-06	rs3003450	11762	GCST90274760	Artemin levels	TRUE	reported	21.281
1	225057589	A	C	-0.3226	0.0682	0.9882	2.24e-06	rs76672219	11291	GCST90274760	Artemin levels	TRUE	reported	22.3748
3	111720183	A	G	0.0833	0.0166	0.1972	5.22e-07	rs62277657	11777	GCST90274760	Artemin levels	TRUE	reported	25.181
4	4424044	A	G	-0.0811	0.0176	0.84	4.07e-06	rs138311590	11758	GCST90274760	Artemin levels	TRUE	reported	21.2332
4	156930775	C	G	0.0692	0.014	0.626	7.7e-07	rs9684768	11330	GCST90274760	Artemin levels	TRUE	reported	24.4318
5	103466564	A	G	-0.0873	0.0189	0.8494	3.86e-06	rs17340161	11330	GCST90274760	Artemin levels	TRUE	reported	21.3356
6	143047898	T	C	0.0853	0.0181	0.1545	2.44e-06	rs9496445	11768	GCST90274760	Artemin levels	TRUE	reported	22.2096
7	106961661	A	G	0.311	0.0639	0.0191	1.13e-06	rs142970662	9834	GCST90274760	Artemin levels	TRUE	reported	23.6875
8	3686552	A	T	-0.079	0.0162	0.6759	1.08e-06	rs4993886	8371	GCST90274760	Artemin levels	TRUE	reported	23.7807
8	19493177	A	G	-0.2047	0.044	0.0245	3.28e-06	rs55885546	11778	GCST90274760	Artemin levels	TRUE	reported	21.6436
9	92208227	A	G	-0.0674	0.0136	0.5323	7.2e-07	rs1329733	11330	GCST90274760	Artemin levels	TRUE	reported	24.5608
9	140239588	T	C	0.2119	0.0435	0.038	1.11e-06	rs142585779	10266	GCST90274760	Artemin levels	TRUE	reported	23.7292
10	52447591	T	C	0.0874	0.0186	0.8262	2.62e-06	rs117212234	11330	GCST90274760	Artemin levels	TRUE	reported	22.0799
11	112934470	T	G	-0.2687	0.0588	0.028	4.88e-06	rs569463048	7943	GCST90274760	Artemin levels	TRUE	reported	20.8824
11	123394636	C	G	0.0679	0.0141	0.318	1.47e-06	rs77502336	11775	GCST90274760	Artemin levels	TRUE	reported	23.19
12	81724190	T	C	0.1703	0.0362	0.0344	2.55e-06	rs118115625	11778	GCST90274760	Artemin levels	TRUE	reported	22.1316
12	130004146	A	G	0.2112	0.0451	0.9758	2.83e-06	rs148226005	11765	GCST90274760	Artemin levels	TRUE	reported	21.9298
18	54688939	T	C	-0.07	0.0153	0.7417	4.76e-06	rs1370215	11330	GCST90274760	Artemin levels	TRUE	reported	20.9321
19	55422034	C	G	-0.0881	0.0176	0.8122	5.57e-07	rs6509909	11330	GCST90274760	Artemin levels	TRUE	reported	25.0569
22	25646493	T	C	0.0765	0.0167	0.7151	4.63e-06	rs9941952	11774	GCST90274760	Artemin levels	TRUE	reported	20.9841
3	128431622	A	G	0.0626	0.0134	0.4935	2.99e-06	rs2712427	11345	GCST90274761	Axin-1 levels	TRUE	reported	21.8242
5	78787853	A	G	0.1447	0.0305	0.9489	2.09e-06	rs115455827	11792	GCST90274761	Axin-1 levels	TRUE	reported	22.508
6	151334530	A	C	0.2444	0.0522	0.0197	2.84e-06	rs117097664	11345	GCST90274761	Axin-1 levels	TRUE	reported	21.9211
7	77960243	T	C	-0.067	0.0133	0.5969	4.71e-07	rs2691530	11793	GCST90274761	Axin-1 levels	TRUE	reported	25.3774
8	102489704	A	G	-0.1229	0.0242	0.9127	3.8e-07	rs2470622	11345	GCST90274761	Axin-1 levels	TRUE	reported	25.7913
12	90111252	A	T	0.1657	0.0359	0.9437	3.92e-06	rs7136254	9827	GCST90274761	Axin-1 levels	TRUE	reported	21.3038
15	81221771	T	C	0.1554	0.0329	0.9514	2.32e-06	rs7171268	11345	GCST90274761	Axin-1 levels	TRUE	reported	22.3105
18	50513818	A	G	-0.212	0.042	0.0295	4.47e-07	rs148317708	10919	GCST90274761	Axin-1 levels	TRUE	reported	25.4785
18	77253338	T	C	0.0692	0.0148	0.6047	2.93e-06	rs428324	10281	GCST90274761	Axin-1 levels	TRUE	reported	21.8619
1	115829943	A	C	-0.0797	0.0122	0.3498	6.46e-11	rs6328	13224	GCST90274762	beta-nerve growth factor levels	TRUE	reported	42.6773
4	96824143	A	G	0.0584	0.0126	0.3152	3.57e-06	rs72673086	12858	GCST90274762	beta-nerve growth factor levels	TRUE	reported	21.4825
4	164064099	T	C	-0.1187	0.0258	0.9491	4.21e-06	rs4017	14742	GCST90274762	beta-nerve growth factor levels	TRUE	reported	21.1671
4	166807640	A	G	0.2208	0.0462	0.0229	1.76e-06	rs17689534	13421	GCST90274762	beta-nerve growth factor levels	TRUE	reported	22.841
5	132971762	T	G	0.1213	0.0247	0.9435	9.06e-07	rs12188775	14737	GCST90274762	beta-nerve growth factor levels	TRUE	reported	24.1172
6	838092	T	C	0.0853	0.0185	0.8904	4.01e-06	rs77493302	14743	GCST90274762	beta-nerve growth factor levels	TRUE	reported	21.2596
6	31457874	A	C	-0.0685	0.0143	0.3918	1.67e-06	rs2904780	11538	GCST90274762	beta-nerve growth factor levels	TRUE	reported	22.9461
6	32192617	T	C	0.1203	0.0262	0.9514	4.4e-06	rs397081	14743	GCST90274762	beta-nerve growth factor levels	TRUE	reported	21.0828
6	153400418	T	G	0.0629	0.0137	0.2135	4.41e-06	rs9479501	14729	GCST90274762	beta-nerve growth factor levels	TRUE	reported	21.0795
7	30944899	A	G	0.1389	0.0276	0.0802	4.84e-07	rs12533747	14295	GCST90274762	beta-nerve growth factor levels	TRUE	reported	25.3272
7	130302087	A	C	-0.1617	0.0352	0.9727	4.35e-06	rs17647697	14741	GCST90274762	beta-nerve growth factor levels	TRUE	reported	21.1025
7	151019021	C	G	0.1867	0.0408	0.966	4.74e-06	rs12539643	11344	GCST90274762	beta-nerve growth factor levels	TRUE	reported	20.9396
8	13332042	T	C	0.0578	0.0117	0.6636	7.81e-07	rs62494116	14729	GCST90274762	beta-nerve growth factor levels	TRUE	reported	24.4053
8	122948812	A	G	0.0626	0.0126	0.719	6.76e-07	rs1878359	14740	GCST90274762	beta-nerve growth factor levels	TRUE	reported	24.6835
9	90362040	T	C	-0.0775	0.0118	0.4965	5.11e-11	rs3128517	14295	GCST90274762	beta-nerve growth factor levels	TRUE	reported	43.136
10	89839430	A	G	-0.075	0.0148	0.1928	4.03e-07	rs12259196	13244	GCST90274762	beta-nerve growth factor levels	TRUE	reported	25.6802
14	69285337	C	G	-0.055	0.0117	0.5283	2.59e-06	rs4899264	14295	GCST90274762	beta-nerve growth factor levels	TRUE	reported	22.098
14	83608081	A	T	-0.2055	0.0432	0.9685	1.97e-06	rs182658308	10894	GCST90274762	beta-nerve growth factor levels	TRUE	reported	22.6285
16	3327943	A	G	0.2773	0.0602	0.0196	4.1e-06	rs140072192	11925	GCST90274762	beta-nerve growth factor levels	TRUE	reported	21.2181
18	55441626	T	C	-0.1249	0.0259	0.1005	1.42e-06	rs62092633	11344	GCST90274762	beta-nerve growth factor levels	TRUE	reported	23.2555
19	16434937	T	C	0.0607	0.0124	0.3088	9.82e-07	rs34559191	13675	GCST90274762	beta-nerve growth factor levels	TRUE	reported	23.9626
19	43780396	T	C	-0.271	0.0565	0.014	1.61e-06	rs117164089	13421	GCST90274762	beta-nerve growth factor levels	TRUE	reported	23.006
21	43942626	T	C	0.2541	0.0556	0.0235	4.87e-06	rs148834134	13421	GCST90274762	beta-nerve growth factor levels	TRUE	reported	20.8862
22	49775973	C	G	-0.2164	0.0467	0.0256	3.59e-06	rs13058191	14295	GCST90274762	beta-nerve growth factor levels	TRUE	reported	21.4724
1	2338015	T	C	-0.2016	0.0422	0.9714	1.78e-06	rs34154371	13232	GCST90274763	Caspase 8 levels	TRUE	reported	22.8221
1	157270515	A	C	-0.0812	0.0167	0.8466	1.16e-06	rs12073499	14295	GCST90274763	Caspase 8 levels	TRUE	reported	23.6417
2	202164805	C	G	-0.1987	0.0173	0.8696	1.56e-30	rs56328050	14743	GCST90274763	Caspase 8 levels	TRUE	reported	131.918
2	231090015	A	T	-0.0806	0.0162	0.1582	6.51e-07	rs11695193	14743	GCST90274763	Caspase 8 levels	TRUE	reported	24.7537
3	152332673	T	C	0.0781	0.0168	0.856	3.34e-06	rs11709039	14743	GCST90274763	Caspase 8 levels	TRUE	reported	21.6114
5	180339648	A	G	0.3474	0.0683	0.0145	3.65e-07	rs148608719	12745	GCST90274763	Caspase 8 levels	TRUE	reported	25.8713
6	158193698	A	G	0.0681	0.0145	0.6981	2.65e-06	rs1034059	14296	GCST90274763	Caspase 8 levels	TRUE	reported	22.0576
7	61833768	T	C	0.4195	0.0912	0.9851	4.23e-06	rs187405204	6257	GCST90274763	Caspase 8 levels	TRUE	reported	21.158
8	5557775	C	G	0.1095	0.0238	0.9304	4.21e-06	rs111764025	14731	GCST90274763	Caspase 8 levels	TRUE	reported	21.1677
9	22742536	A	G	-0.2001	0.0428	0.9804	2.94e-06	rs78449258	14744	GCST90274763	Caspase 8 levels	TRUE	reported	21.8578
10	84027526	T	C	0.2044	0.0412	0.978	7.01e-07	rs73306603	14741	GCST90274763	Caspase 8 levels	TRUE	reported	24.6132
11	63817395	C	G	-0.3615	0.0776	0.0099	3.19e-06	rs140844269	12330	GCST90274763	Caspase 8 levels	TRUE	reported	21.7017
12	62645486	C	G	-0.0858	0.0165	0.1545	1.99e-07	rs1032417	14296	GCST90274763	Caspase 8 levels	TRUE	reported	27.04
20	44566861	C	G	0.2318	0.0486	0.9827	1.85e-06	rs137887001	14296	GCST90274763	Caspase 8 levels	TRUE	reported	22.7486
1	159175354	A	G	0.0749	0.0114	0.5547	5.03e-11	rs12075	14731	GCST90274764	Eotaxin levels	TRUE	reported	43.1672
3	42906116	T	C	-0.3316	0.0225	0.9289	3.69e-49	rs2228467	14733	GCST90274764	Eotaxin levels	TRUE	reported	217.202
3	43179320	T	C	0.1502	0.0303	0.0433	7.16e-07	rs79684468	14286	GCST90274764	Eotaxin levels	TRUE	reported	24.5728
3	46258902	T	C	0.0785	0.0123	0.3561	1.75e-10	rs2201150	14286	GCST90274764	Eotaxin levels	TRUE	reported	40.7314
4	104507060	A	C	-0.3374	0.0714	0.0128	2.3e-06	rs139597204	12303	GCST90274764	Eotaxin levels	TRUE	reported	22.3303
5	118058126	A	C	-0.0656	0.0137	0.2333	1.68e-06	rs6894241	14715	GCST90274764	Eotaxin levels	TRUE	reported	22.928
7	75495667	A	G	0.2002	0.0205	0.09	1.58e-22	rs757973	14713	GCST90274764	Eotaxin levels	TRUE	reported	95.3719
8	11700967	A	T	-0.0913	0.0189	0.1104	1.36e-06	rs73209015	14728	GCST90274764	Eotaxin levels	TRUE	reported	23.3355
10	128183195	T	G	0.1929	0.0422	0.9754	4.85e-06	rs79432525	14247	GCST90274764	Eotaxin levels	TRUE	reported	20.8949
11	24773107	A	G	-0.0609	0.0131	0.6155	3.34e-06	rs1564995	14286	GCST90274764	Eotaxin levels	TRUE	reported	21.6119
11	95274487	T	G	0.1017	0.0208	0.9023	1.01e-06	rs34536806	14286	GCST90274764	Eotaxin levels	TRUE	reported	23.9065
12	105757994	A	G	-0.1138	0.0244	0.9282	3.1e-06	rs35543857	14286	GCST90274764	Eotaxin levels	TRUE	reported	21.7523
16	24006879	T	C	0.2107	0.0451	0.9774	2.99e-06	rs114744647	14730	GCST90274764	Eotaxin levels	TRUE	reported	21.8261
16	80051931	T	C	-0.0818	0.0133	0.7358	7.73e-10	rs9940390	14286	GCST90274764	Eotaxin levels	TRUE	reported	37.8271
17	12254722	A	G	0.1063	0.0226	0.8771	2.56e-06	rs554698477	10894	GCST90274764	Eotaxin levels	TRUE	reported	22.1233
17	32619052	T	C	-0.1215	0.0156	0.167	6.78e-15	rs79722574	14720	GCST90274764	Eotaxin levels	TRUE	reported	60.6601
18	1508223	C	G	0.0555	0.0121	0.5296	4.5e-06	rs55843637	14286	GCST90274764	Eotaxin levels	TRUE	reported	21.0385
19	37955248	C	G	0.0817	0.016	0.8362	3.29e-07	rs2112920	14286	GCST90274764	Eotaxin levels	TRUE	reported	26.0738
20	49033630	T	G	0.2826	0.0606	0.0125	3.11e-06	rs139476527	12933	GCST90274764	Eotaxin levels	TRUE	reported	21.747
21	39593226	A	G	-0.1678	0.0345	0.0333	1.15e-06	rs9976282	14722	GCST90274764	Eotaxin levels	TRUE	reported	23.6562
22	45003109	A	G	-0.0861	0.0187	0.1199	4.14e-06	rs73171545	14286	GCST90274764	Eotaxin levels	TRUE	reported	21.1994
2	7425475	C	G	0.0615	0.013	0.6941	2.24e-06	rs7595241	14288	GCST90274765	C-C motif chemokine 19 levels	TRUE	reported	22.3802
2	66640363	C	G	0.1856	0.0384	0.9689	1.34e-06	rs10496135	14288	GCST90274765	C-C motif chemokine 19 levels	TRUE	reported	23.3611
2	204776176	C	G	-0.0803	0.0123	0.4754	6.65e-11	rs13010492	13422	GCST90274765	C-C motif chemokine 19 levels	TRUE	reported	42.6207
3	58516854	C	G	0.4485	0.0922	0.992	1.15e-06	rs113539352	11439	GCST90274765	C-C motif chemokine 19 levels	TRUE	reported	23.6626
3	132200719	T	G	0.2346	0.0185	0.8822	7.53e-37	rs62292952	14728	GCST90274765	C-C motif chemokine 19 levels	TRUE	reported	160.81
4	123839263	T	C	-0.2096	0.045	0.0195	3.2e-06	rs79086127	14247	GCST90274765	C-C motif chemokine 19 levels	TRUE	reported	21.6949
4	145124024	T	C	0.0596	0.0122	0.3904	1.03e-06	rs4554017	14288	GCST90274765	C-C motif chemokine 19 levels	TRUE	reported	23.8656
5	150442171	A	C	0.0551	0.012	0.4736	4.4e-06	rs3792790	14288	GCST90274765	C-C motif chemokine 19 levels	TRUE	reported	21.0834
5	174187919	T	C	0.0863	0.0169	0.8559	3.28e-07	rs6870560	14732	GCST90274765	C-C motif chemokine 19 levels	TRUE	reported	26.0764
6	32444093	C	G	-0.4884	0.0277	0.9365	1.41e-69	rs9469127	14735	GCST90274765	C-C motif chemokine 19 levels	TRUE	reported	310.879
6	32519041	A	G	-0.1775	0.0206	0.8408	6.9e-18	rs28635588	9182	GCST90274765	C-C motif chemokine 19 levels	TRUE	reported	74.2442
6	125027776	C	G	0.0757	0.0157	0.1687	1.42e-06	rs1415763	14731	GCST90274765	C-C motif chemokine 19 levels	TRUE	reported	23.2484
7	3911280	A	G	0.0729	0.0154	0.8219	2.2e-06	rs10242459	14729	GCST90274765	C-C motif chemokine 19 levels	TRUE	reported	22.4085
8	61418130	T	C	-0.3645	0.0756	0.989	1.43e-06	rs73257451	11337	GCST90274765	C-C motif chemokine 19 levels	TRUE	reported	23.2462
9	34710084	A	C	-0.1464	0.017	0.8639	7.19e-18	rs11574915	14733	GCST90274765	C-C motif chemokine 19 levels	TRUE	reported	74.1625
9	35612978	A	G	0.1238	0.0265	0.0534	2.99e-06	rs34791102	14735	GCST90274765	C-C motif chemokine 19 levels	TRUE	reported	21.8248
12	19813981	A	T	-0.0697	0.0135	0.2452	2.43e-07	rs6486995	14735	GCST90274765	C-C motif chemokine 19 levels	TRUE	reported	26.6562
12	111904371	A	T	-0.0801	0.0132	0.5095	1.29e-09	rs4766578	11785	GCST90274765	C-C motif chemokine 19 levels	TRUE	reported	36.8228
13	113647321	A	G	-0.0671	0.0137	0.2653	9.69e-07	rs4907572	14722	GCST90274765	C-C motif chemokine 19 levels	TRUE	reported	23.9885
14	76855291	A	G	-0.2939	0.0616	0.0119	1.83e-06	rs138108512	13422	GCST90274765	C-C motif chemokine 19 levels	TRUE	reported	22.7634
16	57300587	A	T	0.1349	0.0294	0.9557	4.47e-06	rs74764632	14734	GCST90274765	C-C motif chemokine 19 levels	TRUE	reported	21.0537
17	14918425	T	C	-0.2707	0.0574	0.0151	2.4e-06	rs147708384	13801	GCST90274765	C-C motif chemokine 19 levels	TRUE	reported	22.2409
22	17731243	A	G	-0.1724	0.036	0.0585	1.68e-06	rs138440733	12404	GCST90274765	C-C motif chemokine 19 levels	TRUE	reported	22.9335
1	32260562	T	C	0.2585	0.0548	0.9859	2.39e-06	rs11582772	14243	GCST90274766	C-C motif chemokine 20 levels	TRUE	reported	22.2515
1	238606022	T	C	-0.0953	0.0208	0.0967	4.61e-06	rs111674022	14288	GCST90274766	C-C motif chemokine 20 levels	TRUE	reported	20.9923
2	228661828	T	C	-0.0996	0.0128	0.326	7.18e-15	rs10207134	14287	GCST90274766	C-C motif chemokine 20 levels	TRUE	reported	60.5479
5	133019542	T	C	0.1091	0.0239	0.9296	5e-06	rs13185268	14724	GCST90274766	C-C motif chemokine 20 levels	TRUE	reported	20.8379
6	1448190	T	C	0.0637	0.0135	0.3674	2.38e-06	rs11242693	12404	GCST90274766	C-C motif chemokine 20 levels	TRUE	reported	22.2644
6	32635998	T	G	-0.076	0.0148	0.215	2.82e-07	rs9274623	14288	GCST90274766	C-C motif chemokine 20 levels	TRUE	reported	26.3696
6	40998167	T	C	0.1459	0.0185	0.883	3.11e-15	rs742493	14735	GCST90274766	C-C motif chemokine 20 levels	TRUE	reported	62.1967
8	22584718	T	C	0.0573	0.012	0.5396	1.8e-06	rs1129474	14288	GCST90274766	C-C motif chemokine 20 levels	TRUE	reported	22.8006
9	115519904	T	C	0.0636	0.0127	0.3159	5.5e-07	rs2796032	14718	GCST90274766	C-C motif chemokine 20 levels	TRUE	reported	25.0788
10	127693479	A	G	0.1939	0.0414	0.9774	2.82e-06	rs41302923	14726	GCST90274766	C-C motif chemokine 20 levels	TRUE	reported	21.9359
11	42142787	T	C	0.1191	0.026	0.9413	4.63e-06	rs10837780	14288	GCST90274766	C-C motif chemokine 20 levels	TRUE	reported	20.9834
12	19657540	A	G	0.2057	0.0422	0.9739	1.09e-06	rs73072893	13230	GCST90274766	C-C motif chemokine 20 levels	TRUE	reported	23.7598
12	76655980	T	C	0.3494	0.0713	0.9856	9.56e-07	rs564398411	10407	GCST90274766	C-C motif chemokine 20 levels	TRUE	reported	24.0141
12	104149874	A	G	0.0635	0.0128	0.6933	7.02e-07	rs4981022	14721	GCST90274766	C-C motif chemokine 20 levels	TRUE	reported	24.6109
14	94625543	T	C	-0.1512	0.0328	0.0376	4.03e-06	rs151092565	14728	GCST90274766	C-C motif chemokine 20 levels	TRUE	reported	21.2499
14	106782532	A	T	-0.1602	0.0344	0.0632	3.21e-06	rs2003431	9786	GCST90274766	C-C motif chemokine 20 levels	TRUE	reported	21.6874
16	63795822	A	T	0.0616	0.0134	0.3426	4.29e-06	rs6498926	12844	GCST90274766	C-C motif chemokine 20 levels	TRUE	reported	21.1325
17	67136325	C	G	-0.185	0.0359	0.9688	2.56e-07	rs117753190	14243	GCST90274766	C-C motif chemokine 20 levels	TRUE	reported	26.5555
17	72761195	C	G	-0.2256	0.0429	0.9694	1.45e-07	rs117900576	13224	GCST90274766	C-C motif chemokine 20 levels	TRUE	reported	27.6544
18	56487606	T	C	-0.0736	0.0158	0.1755	3.19e-06	rs6420556	14288	GCST90274766	C-C motif chemokine 20 levels	TRUE	reported	21.6991
21	32961256	T	C	0.0804	0.0166	0.1452	1.28e-06	rs35833676	14732	GCST90274766	C-C motif chemokine 20 levels	TRUE	reported	23.4583
21	44005002	A	G	-0.1315	0.0276	0.9476	1.89e-06	rs13049624	14288	GCST90274766	C-C motif chemokine 20 levels	TRUE	reported	22.7004
22	49877754	T	G	-0.1184	0.0257	0.9406	4.09e-06	rs5769672	14732	GCST90274766	C-C motif chemokine 20 levels	TRUE	reported	21.2245
1	161582200	C	G	0.0603	0.0132	0.608	4.92e-06	rs74127049	13422	GCST90274767	C-C motif chemokine 23 levels	TRUE	reported	20.8683
1	203441260	A	G	-0.3061	0.0626	0.0116	1.01e-06	rs146074782	12935	GCST90274767	C-C motif chemokine 23 levels	TRUE	reported	23.9099
2	241647342	T	C	0.0983	0.0215	0.9113	4.83e-06	rs1001495	13650	GCST90274767	C-C motif chemokine 23 levels	TRUE	reported	20.904
3	6127208	T	C	0.2157	0.0449	0.0255	1.56e-06	rs143910182	14730	GCST90274767	C-C motif chemokine 23 levels	TRUE	reported	23.0785
3	14445911	A	G	-0.21	0.0426	0.0278	8.24e-07	rs116683909	14724	GCST90274767	C-C motif chemokine 23 levels	TRUE	reported	24.3007
3	40054358	A	G	0.1273	0.0278	0.048	4.67e-06	rs74491711	14735	GCST90274767	C-C motif chemokine 23 levels	TRUE	reported	20.9685
3	46462144	T	C	0.0585	0.0127	0.6736	4.1e-06	rs4317138	14288	GCST90274767	C-C motif chemokine 23 levels	TRUE	reported	21.218
4	77373079	T	C	0.0574	0.0114	0.4869	4.78e-07	rs2870238	14736	GCST90274767	C-C motif chemokine 23 levels	TRUE	reported	25.3521
6	86144743	C	G	0.1164	0.0237	0.9291	9.04e-07	rs12204524	14727	GCST90274767	C-C motif chemokine 23 levels	TRUE	reported	24.1218
7	3238978	T	C	-0.0548	0.0118	0.5907	3.42e-06	rs4719850	14726	GCST90274767	C-C motif chemokine 23 levels	TRUE	reported	21.5674
7	17545964	A	G	-0.1497	0.0319	0.0393	2.7e-06	rs73071153	14728	GCST90274767	C-C motif chemokine 23 levels	TRUE	reported	22.0223
10	18295482	A	G	0.0574	0.0125	0.3093	4.39e-06	rs1926742	14725	GCST90274767	C-C motif chemokine 23 levels	TRUE	reported	21.0865
10	34433796	A	G	-0.2064	0.0437	0.9788	2.32e-06	rs77354000	14735	GCST90274767	C-C motif chemokine 23 levels	TRUE	reported	22.3078
10	132905425	A	G	0.0971	0.0186	0.1154	1.79e-07	rs11017721	14288	GCST90274767	C-C motif chemokine 23 levels	TRUE	reported	27.2529
11	1989274	A	G	-0.0692	0.014	0.7293	7.7e-07	rs112492	13224	GCST90274767	C-C motif chemokine 23 levels	TRUE	reported	24.4318
11	84372512	A	T	0.0927	0.0202	0.0922	4.45e-06	rs17735284	14725	GCST90274767	C-C motif chemokine 23 levels	TRUE	reported	21.0599
11	115081786	C	G	0.224	0.0416	0.0223	7.26e-08	rs77083410	14734	GCST90274767	C-C motif chemokine 23 levels	TRUE	reported	28.9941
12	57405049	A	G	0.0948	0.0207	0.0846	4.66e-06	rs73114426	14731	GCST90274767	C-C motif chemokine 23 levels	TRUE	reported	20.9737
17	21386459	A	G	-0.0643	0.0137	0.7287	2.69e-06	rs12949647	14288	GCST90274767	C-C motif chemokine 23 levels	TRUE	reported	22.0283
17	34140999	T	G	-0.2256	0.0291	0.0643	9e-15	rs7225405	11538	GCST90274767	C-C motif chemokine 23 levels	TRUE	reported	60.1025
17	34195180	A	C	-0.3246	0.0413	0.9561	3.85e-15	rs117639761	14736	GCST90274767	C-C motif chemokine 23 levels	TRUE	reported	61.7727
17	34326215	A	C	-0.5147	0.0158	0.1497	1e-200	rs712048	14723	GCST90274767	C-C motif chemokine 23 levels	TRUE	reported	1061.19
17	34445397	T	C	-0.1285	0.025	0.0956	2.75e-07	rs16971993	14288	GCST90274767	C-C motif chemokine 23 levels	TRUE	reported	26.4196
17	34816052	T	C	-0.2538	0.0465	0.0298	4.81e-08	rs77527696	13829	GCST90274767	C-C motif chemokine 23 levels	TRUE	reported	29.7905
19	45416741	T	C	0.0669	0.0138	0.2405	1.25e-06	rs438811	14720	GCST90274767	C-C motif chemokine 23 levels	TRUE	reported	23.5014
22	51076281	T	C	-0.1397	0.0285	0.0559	9.5e-07	rs113959305	13224	GCST90274767	C-C motif chemokine 23 levels	TRUE	reported	24.0272
1	23748852	C	G	0.0566	0.0119	0.4781	1.97e-06	rs11589432	14287	GCST90274768	C-C motif chemokine 25 levels	TRUE	reported	22.6224
1	160762078	A	C	-0.1934	0.0406	0.0225	1.9e-06	rs143132666	14734	GCST90274768	C-C motif chemokine 25 levels	TRUE	reported	22.6914
2	130959219	T	C	-0.2782	0.0609	0.0129	4.92e-06	rs149395110	12880	GCST90274768	C-C motif chemokine 25 levels	TRUE	reported	20.8679
3	144213414	A	G	0.0941	0.0198	0.103	2.01e-06	rs7611785	14736	GCST90274768	C-C motif chemokine 25 levels	TRUE	reported	22.5865
6	67085077	A	G	-0.0777	0.0163	0.846	1.87e-06	rs851850	14288	GCST90274768	C-C motif chemokine 25 levels	TRUE	reported	22.7231
7	155146782	T	C	-0.0755	0.0161	0.1668	2.74e-06	rs7806274	13667	GCST90274768	C-C motif chemokine 25 levels	TRUE	reported	21.9909
8	10694001	T	C	0.1437	0.0297	0.0428	1.31e-06	rs111437511	14733	GCST90274768	C-C motif chemokine 25 levels	TRUE	reported	23.41
8	23781453	T	C	-0.0546	0.0116	0.5447	2.52e-06	rs1705699	14714	GCST90274768	C-C motif chemokine 25 levels	TRUE	reported	22.1549
8	42100809	A	G	0.0769	0.0142	0.7856	6.11e-08	rs12114935	14732	GCST90274768	C-C motif chemokine 25 levels	TRUE	reported	29.3276
9	86838024	A	T	-0.2681	0.0579	0.9693	3.65e-06	rs11140450	10797	GCST90274768	C-C motif chemokine 25 levels	TRUE	reported	21.4406
9	125200862	T	C	0.3717	0.0777	0.9916	1.72e-06	rs116534774	11139	GCST90274768	C-C motif chemokine 25 levels	TRUE	reported	22.8846
9	136155000	T	C	-0.2482	0.0166	0.1875	1.52e-50	rs635634	11785	GCST90274768	C-C motif chemokine 25 levels	TRUE	reported	223.557
10	29446793	A	G	0.2192	0.0478	0.9825	4.52e-06	rs79990760	14725	GCST90274768	C-C motif chemokine 25 levels	TRUE	reported	21.0293
11	24600146	A	G	0.0546	0.0117	0.5707	3.06e-06	rs11028036	14728	GCST90274768	C-C motif chemokine 25 levels	TRUE	reported	21.7778
11	50675038	T	C	-0.0822	0.018	0.6982	4.96e-06	rs200184122	9830	GCST90274768	C-C motif chemokine 25 levels	TRUE	reported	20.8544
11	64434151	T	C	-0.0865	0.0181	0.8838	1.76e-06	rs10792444	14732	GCST90274768	C-C motif chemokine 25 levels	TRUE	reported	22.8389
11	75419643	A	G	0.0548	0.0119	0.3757	4.12e-06	rs636479	14731	GCST90274768	C-C motif chemokine 25 levels	TRUE	reported	21.2064
12	578100	A	G	-0.1159	0.0116	0.4365	1.66e-23	rs7296588	14725	GCST90274768	C-C motif chemokine 25 levels	TRUE	reported	99.8277
12	81177765	A	G	-0.0637	0.0133	0.6502	1.67e-06	rs7137942	12404	GCST90274768	C-C motif chemokine 25 levels	TRUE	reported	22.9391
13	22284926	T	C	-0.0624	0.0122	0.3844	3.14e-07	rs521795	14288	GCST90274768	C-C motif chemokine 25 levels	TRUE	reported	26.1607
15	56638156	A	G	0.2127	0.0449	0.0215	2.17e-06	rs147851492	14727	GCST90274768	C-C motif chemokine 25 levels	TRUE	reported	22.441
18	2511738	T	C	-0.0673	0.0134	0.2475	5.1e-07	rs12606983	14715	GCST90274768	C-C motif chemokine 25 levels	TRUE	reported	25.2244
19	8041383	A	G	0.1261	0.0178	0.1309	1.4e-12	rs10401186	14288	GCST90274768	C-C motif chemokine 25 levels	TRUE	reported	50.1869
19	8120498	A	G	-0.7591	0.0145	0.8223	1e-200	rs62124688	14288	GCST90274768	C-C motif chemokine 25 levels	TRUE	reported	2740.7
19	8187968	A	T	-0.1775	0.0156	0.1669	5.37e-30	rs62126084	14730	GCST90274768	C-C motif chemokine 25 levels	TRUE	reported	129.464
19	8238293	T	G	-0.0733	0.012	0.4919	1.01e-09	rs10426282	14288	GCST90274768	C-C motif chemokine 25 levels	TRUE	reported	37.3117
19	49206145	C	G	-0.3279	0.0114	0.4445	6.2e-182	rs516316	14734	GCST90274768	C-C motif chemokine 25 levels	TRUE	reported	827.319
1	64836646	T	C	-0.1263	0.0264	0.9486	1.72e-06	rs1514964	14734	GCST90274769	C-C motif chemokine 28 levels	TRUE	reported	22.8875
1	154994265	T	C	0.0534	0.0116	0.5411	4.16e-06	rs6671688	14286	GCST90274769	C-C motif chemokine 28 levels	TRUE	reported	21.1917
1	207095623	C	G	0.0638	0.0111	0.5279	9.04e-09	rs291084	14726	GCST90274769	C-C motif chemokine 28 levels	TRUE	reported	33.0366
2	111889358	A	G	0.2696	0.0542	0.9859	6.55e-07	rs76291845	14244	GCST90274769	C-C motif chemokine 28 levels	TRUE	reported	24.7424
2	207076122	T	C	-0.1056	0.0198	0.0895	9.64e-08	rs112641086	14731	GCST90274769	C-C motif chemokine 28 levels	TRUE	reported	28.4444
4	102569209	C	G	-0.0597	0.0121	0.6079	8.06e-07	rs2866626	14285	GCST90274769	C-C motif chemokine 28 levels	TRUE	reported	24.3432
4	157065076	T	C	0.0531	0.0116	0.6323	4.7e-06	rs7661151	14730	GCST90274769	C-C motif chemokine 28 levels	TRUE	reported	20.9543
5	43405459	T	C	0.0702	0.0122	0.4126	8.71e-09	rs4866742	12829	GCST90274769	C-C motif chemokine 28 levels	TRUE	reported	33.1096
5	84924989	A	C	0.2298	0.0488	0.9815	2.49e-06	rs116782490	12633	GCST90274769	C-C motif chemokine 28 levels	TRUE	reported	22.1748
5	102824347	A	G	-0.1684	0.0323	0.0376	1.85e-07	rs78843608	14725	GCST90274769	C-C motif chemokine 28 levels	TRUE	reported	27.1819
5	131707429	A	G	0.0597	0.0128	0.5481	3.1e-06	rs2631360	11780	GCST90274769	C-C motif chemokine 28 levels	TRUE	reported	21.7535
7	115560778	T	C	0.1812	0.0392	0.0244	3.79e-06	rs143400203	14722	GCST90274769	C-C motif chemokine 28 levels	TRUE	reported	21.367
9	90419900	A	C	-0.2853	0.0513	0.0176	2.68e-08	rs76669782	12933	GCST90274769	C-C motif chemokine 28 levels	TRUE	reported	30.9292
9	136145414	A	C	-0.115	0.0231	0.1851	6.41e-07	rs587611953	7943	GCST90274769	C-C motif chemokine 28 levels	TRUE	reported	24.784
10	90264140	T	C	-0.058	0.012	0.6211	1.34e-06	rs2477954	14286	GCST90274769	C-C motif chemokine 28 levels	TRUE	reported	23.3611
10	105492625	T	C	-0.1844	0.0395	0.0271	3.04e-06	rs78552613	14734	GCST90274769	C-C motif chemokine 28 levels	TRUE	reported	21.7935
11	25452442	A	G	-0.0959	0.0208	0.8571	4.02e-06	rs371663005	10894	GCST90274769	C-C motif chemokine 28 levels	TRUE	reported	21.2574
11	113953622	A	G	-0.1935	0.0355	0.0347	5.02e-08	rs73000929	14734	GCST90274769	C-C motif chemokine 28 levels	TRUE	reported	29.7102
12	54692061	A	G	-0.0688	0.0118	0.4015	5.53e-09	rs6580980	14285	GCST90274769	C-C motif chemokine 28 levels	TRUE	reported	33.9948
12	55558442	A	G	0.3427	0.0672	0.0122	3.4e-07	rs546951873	11273	GCST90274769	C-C motif chemokine 28 levels	TRUE	reported	26.007
13	106647340	T	G	0.129	0.0282	0.9561	4.77e-06	rs77569365	14734	GCST90274769	C-C motif chemokine 28 levels	TRUE	reported	20.9258
17	7459299	T	G	-0.0855	0.017	0.7824	4.92e-07	rs11078696	10894	GCST90274769	C-C motif chemokine 28 levels	TRUE	reported	25.295
18	1508223	C	G	0.0549	0.0119	0.5287	3.96e-06	rs55843637	14286	GCST90274769	C-C motif chemokine 28 levels	TRUE	reported	21.2839
18	74179338	C	G	0.2181	0.0466	0.9802	2.87e-06	rs71363004	11982	GCST90274769	C-C motif chemokine 28 levels	TRUE	reported	21.9048
19	55238516	T	G	0.242	0.0523	0.0489	3.71e-06	rs113582651	8911	GCST90274769	C-C motif chemokine 28 levels	TRUE	reported	21.4105
22	38406782	A	C	0.0684	0.0121	0.3659	1.58e-08	rs139902	14285	GCST90274769	C-C motif chemokine 28 levels	TRUE	reported	31.9552
2	236974412	A	T	0.2915	0.0617	0.0134	2.31e-06	rs116193969	14296	GCST90274770	C-C motif chemokine 4 levels	TRUE	reported	22.3206
3	756117	C	G	0.1956	0.0405	0.0299	1.37e-06	rs116309267	14723	GCST90274770	C-C motif chemokine 4 levels	TRUE	reported	23.3253
3	46384204	A	G	0.5651	0.0184	0.1268	1e-200	rs113341849	14296	GCST90274770	C-C motif chemokine 4 levels	TRUE	reported	943.224
3	46459749	T	C	-0.2294	0.0415	0.0248	3.24e-08	rs140505982	13865	GCST90274770	C-C motif chemokine 4 levels	TRUE	reported	30.5556
4	38798935	T	C	0.0728	0.0143	0.2565	3.56e-07	rs5743614	12859	GCST90274770	C-C motif chemokine 4 levels	TRUE	reported	25.9174
4	53951496	A	G	0.0869	0.019	0.1344	4.79e-06	rs111476793	12800	GCST90274770	C-C motif chemokine 4 levels	TRUE	reported	20.9186
4	157055604	A	G	-0.2607	0.0552	0.0138	2.33e-06	rs78044056	13809	GCST90274770	C-C motif chemokine 4 levels	TRUE	reported	22.3051
5	11317698	T	C	0.0743	0.0162	0.1598	4.51e-06	rs42279	14738	GCST90274770	C-C motif chemokine 4 levels	TRUE	reported	21.0352
5	33775793	T	G	0.2123	0.0455	0.0284	3.07e-06	rs112315344	14255	GCST90274770	C-C motif chemokine 4 levels	TRUE	reported	21.7709
9	105528047	A	T	0.085	0.0186	0.8839	4.88e-06	rs10990301	14296	GCST90274770	C-C motif chemokine 4 levels	TRUE	reported	20.8839
10	132716137	A	G	0.0833	0.0178	0.1323	2.87e-06	rs56131468	14296	GCST90274770	C-C motif chemokine 4 levels	TRUE	reported	21.9003
12	52285090	A	G	0.1953	0.0416	0.0228	2.67e-06	rs143960014	14257	GCST90274770	C-C motif chemokine 4 levels	TRUE	reported	22.0403
12	67722012	A	G	-0.0635	0.0125	0.6742	3.77e-07	rs1161092	14296	GCST90274770	C-C motif chemokine 4 levels	TRUE	reported	25.8064
16	79338459	T	G	-0.1765	0.0374	0.9693	2.37e-06	rs72800563	14741	GCST90274770	C-C motif chemokine 4 levels	TRUE	reported	22.2713
17	34421139	A	G	-0.0745	0.0138	0.2416	6.72e-08	rs1634503	14295	GCST90274770	C-C motif chemokine 4 levels	TRUE	reported	29.1443
17	34819750	A	G	-0.4104	0.0173	0.1459	2.11e-124	rs8064426	14295	GCST90274770	C-C motif chemokine 4 levels	TRUE	reported	562.759
17	34945214	T	C	0.2321	0.0283	0.9406	2.38e-16	rs17692864	13662	GCST90274770	C-C motif chemokine 4 levels	TRUE	reported	67.2632
19	18917908	T	C	0.2797	0.0551	0.0186	3.85e-07	rs137896358	12745	GCST90274770	C-C motif chemokine 4 levels	TRUE	reported	25.7681
21	26966560	A	T	-0.0899	0.0196	0.8283	4.5e-06	rs4817032	10894	GCST90274770	C-C motif chemokine 4 levels	TRUE	reported	21.0381
1	25261696	A	G	-0.0559	0.0122	0.4429	4.61e-06	rs10903115	14286	GCST90274771	Natural killer cell receptor 2B4 levels	TRUE	reported	20.9944
1	44253015	T	C	0.0744	0.0119	0.4677	4.05e-10	rs3828139	14286	GCST90274771	Natural killer cell receptor 2B4 levels	TRUE	reported	39.0888
1	88677329	A	G	0.2053	0.0411	0.0249	5.88e-07	rs147033439	14731	GCST90274771	Natural killer cell receptor 2B4 levels	TRUE	reported	24.9514
1	160773957	A	G	-0.0624	0.0118	0.4675	1.24e-07	rs11265488	14287	GCST90274771	Natural killer cell receptor 2B4 levels	TRUE	reported	27.9644
1	160803802	A	G	0.2122	0.0119	0.4066	3.99e-71	rs11265493	14287	GCST90274771	Natural killer cell receptor 2B4 levels	TRUE	reported	317.978
2	62495209	A	G	0.0661	0.0117	0.4329	1.61e-08	rs4672486	14720	GCST90274771	Natural killer cell receptor 2B4 levels	TRUE	reported	31.9177
2	79554556	T	C	-0.0589	0.0123	0.4388	1.68e-06	rs1434219	14287	GCST90274771	Natural killer cell receptor 2B4 levels	TRUE	reported	22.9309
2	111846068	T	C	0.0704	0.0126	0.6994	2.31e-08	rs56272634	14729	GCST90274771	Natural killer cell receptor 2B4 levels	TRUE	reported	31.2179
4	27611759	C	G	-0.0637	0.0139	0.2366	4.59e-06	rs1574847	14287	GCST90274771	Natural killer cell receptor 2B4 levels	TRUE	reported	21.0014
4	174530615	A	G	-0.1804	0.0337	0.0393	8.65e-08	rs114758826	14728	GCST90274771	Natural killer cell receptor 2B4 levels	TRUE	reported	28.6558
5	96078542	T	C	0.2288	0.0497	0.0184	4.15e-06	rs78142752	14734	GCST90274771	Natural killer cell receptor 2B4 levels	TRUE	reported	21.1933
6	614064	A	G	-0.1074	0.0215	0.0794	5.87e-07	rs6928352	14731	GCST90274771	Natural killer cell receptor 2B4 levels	TRUE	reported	24.9535
8	3921805	A	G	0.0627	0.0134	0.6347	2.88e-06	rs2554697	11782	GCST90274771	Natural killer cell receptor 2B4 levels	TRUE	reported	21.894
8	106570964	T	G	0.063	0.0138	0.248	4.99e-06	rs34826779	14287	GCST90274771	Natural killer cell receptor 2B4 levels	TRUE	reported	20.8412
9	92856642	T	C	-0.3705	0.0763	0.9873	1.2e-06	rs10992054	12304	GCST90274771	Natural killer cell receptor 2B4 levels	TRUE	reported	23.5791
11	94575608	A	G	0.0768	0.0161	0.8167	1.84e-06	rs11020961	14287	GCST90274771	Natural killer cell receptor 2B4 levels	TRUE	reported	22.7547
11	126335329	A	G	-0.0702	0.0147	0.1876	1.79e-06	rs11220506	14729	GCST90274771	Natural killer cell receptor 2B4 levels	TRUE	reported	22.8055
12	111884608	T	C	0.116	0.0128	0.4764	1.27e-19	rs3184504	11784	GCST90274771	Natural killer cell receptor 2B4 levels	TRUE	reported	82.1289
16	48902293	A	C	-0.2146	0.047	0.0182	4.97e-06	rs149458216	14725	GCST90274771	Natural killer cell receptor 2B4 levels	TRUE	reported	20.848
17	7088423	T	C	-0.0776	0.0125	0.6405	5.37e-10	rs72837690	14287	GCST90274771	Natural killer cell receptor 2B4 levels	TRUE	reported	38.5393
22	17214005	A	G	0.1618	0.0348	0.9666	3.33e-06	rs139924614	14725	GCST90274771	Natural killer cell receptor 2B4 levels	TRUE	reported	21.6172
1	211450157	C	G	0.1978	0.0413	0.0203	1.67e-06	rs4278412	14725	GCST90274772	CD40L receptor levels	TRUE	reported	22.9378
2	122731427	A	G	0.109	0.0216	0.914	4.5e-07	rs138897138	14288	GCST90274772	CD40L receptor levels	TRUE	reported	25.4651
2	161368905	T	C	0.0541	0.0118	0.5003	4.55e-06	rs4664334	14288	GCST90274772	CD40L receptor levels	TRUE	reported	21.0199
3	3773438	A	G	0.0789	0.017	0.1353	3.46e-06	rs3967170	14721	GCST90274772	CD40L receptor levels	TRUE	reported	21.5405
4	7304426	T	G	0.3143	0.0687	0.9875	4.76e-06	rs12500563	10795	GCST90274772	CD40L receptor levels	TRUE	reported	20.9303
4	55046724	A	G	-0.0582	0.0125	0.4883	3.22e-06	rs9993874	12403	GCST90274772	CD40L receptor levels	TRUE	reported	21.6783
5	22137911	C	G	-0.0662	0.0129	0.4415	2.87e-07	rs141401004	12404	GCST90274772	CD40L receptor levels	TRUE	reported	26.3352
6	141740384	T	C	-0.3275	0.0705	0.9887	3.39e-06	rs551896428	12778	GCST90274772	CD40L receptor levels	TRUE	reported	21.5796
7	29807677	T	G	0.1568	0.0335	0.0642	2.86e-06	rs200824954	10894	GCST90274772	CD40L receptor levels	TRUE	reported	21.908
9	29426599	C	G	0.1458	0.0316	0.9638	3.95e-06	rs75626299	14728	GCST90274772	CD40L receptor levels	TRUE	reported	21.2883
13	45595067	A	C	0.064	0.012	0.4882	9.64e-08	rs9526031	14288	GCST90274772	CD40L receptor levels	TRUE	reported	28.4444
15	26829521	A	G	-0.0562	0.0121	0.3092	3.41e-06	rs8024256	14736	GCST90274772	CD40L receptor levels	TRUE	reported	21.5726
16	84304113	A	G	-0.0599	0.0123	0.6433	1.12e-06	rs404842	14287	GCST90274772	CD40L receptor levels	TRUE	reported	23.7161
19	57861085	T	C	0.0686	0.0116	0.3648	3.34e-09	rs7250371	14722	GCST90274772	CD40L receptor levels	TRUE	reported	34.9729
20	44464356	T	C	0.3553	0.0437	0.0208	4.28e-16	rs117191103	14736	GCST90274772	CD40L receptor levels	TRUE	reported	66.104
20	44606446	A	T	-0.1788	0.0268	0.9406	2.53e-11	rs73128569	14288	GCST90274772	CD40L receptor levels	TRUE	reported	44.5108
20	44735263	T	G	-0.4505	0.0126	0.256	1e-200	rs6032663	14727	GCST90274772	CD40L receptor levels	TRUE	reported	1278.35
21	18103398	T	G	0.1632	0.0351	0.9648	3.33e-06	rs138739860	11979	GCST90274772	CD40L receptor levels	TRUE	reported	21.6185
22	45002809	A	G	0.1085	0.0205	0.8849	1.21e-07	rs12152184	12402	GCST90274772	CD40L receptor levels	TRUE	reported	28.0125
1	1103150	A	G	0.0695	0.0147	0.2776	2.27e-06	rs61768480	13670	GCST90274773	T-cell surface glycoprotein CD5 levels	TRUE	reported	22.353
1	179526214	T	C	0.1841	0.0313	0.0399	4.06e-09	rs61747728	14287	GCST90274773	T-cell surface glycoprotein CD5 levels	TRUE	reported	34.5954
2	204776176	C	G	-0.0589	0.0122	0.4754	1.38e-06	rs13010492	13421	GCST90274773	T-cell surface glycoprotein CD5 levels	TRUE	reported	23.3083
3	47239457	A	G	0.1833	0.0391	0.9694	2.76e-06	rs563284470	11720	GCST90274773	T-cell surface glycoprotein CD5 levels	TRUE	reported	21.9772
4	77211819	A	C	-0.0803	0.0151	0.2321	1.05e-07	rs138861398	11967	GCST90274773	T-cell surface glycoprotein CD5 levels	TRUE	reported	28.2799
4	164762615	A	G	0.141	0.0292	0.1033	1.37e-06	rs74874989	9398	GCST90274773	T-cell surface glycoprotein CD5 levels	TRUE	reported	23.317
5	176733341	A	G	-0.0683	0.0131	0.7003	1.85e-07	rs4073745	14287	GCST90274773	T-cell surface glycoprotein CD5 levels	TRUE	reported	27.1831
6	4714797	T	C	-0.1014	0.0217	0.0833	2.97e-06	rs72821405	14727	GCST90274773	T-cell surface glycoprotein CD5 levels	TRUE	reported	21.8352
6	32020238	A	G	0.0832	0.016	0.8464	1.99e-07	rs527506034	14730	GCST90274773	T-cell surface glycoprotein CD5 levels	TRUE	reported	27.04
6	32600375	T	C	0.0973	0.0165	0.1469	3.7e-09	rs3104373	14735	GCST90274773	T-cell surface glycoprotein CD5 levels	TRUE	reported	34.7743
7	50716017	T	C	0.0623	0.0124	0.6389	5.06e-07	rs2237450	14287	GCST90274773	T-cell surface glycoprotein CD5 levels	TRUE	reported	25.2425
7	97499410	A	C	-0.1134	0.0245	0.9301	3.68e-06	rs17345759	14287	GCST90274773	T-cell surface glycoprotein CD5 levels	TRUE	reported	21.4237
9	27496604	T	C	0.1638	0.0334	0.9589	9.38e-07	rs17769062	14287	GCST90274773	T-cell surface glycoprotein CD5 levels	TRUE	reported	24.0511
9	105614669	A	T	-0.4169	0.0806	0.9916	2.31e-07	rs192582121	11438	GCST90274773	T-cell surface glycoprotein CD5 levels	TRUE	reported	26.7543
10	6251691	A	G	-0.1261	0.0256	0.0751	8.4e-07	rs117276991	14287	GCST90274773	T-cell surface glycoprotein CD5 levels	TRUE	reported	24.2633
10	71211945	A	G	-0.0629	0.0132	0.7492	1.89e-06	rs12416520	14709	GCST90274773	T-cell surface glycoprotein CD5 levels	TRUE	reported	22.7067
10	114454187	A	T	-0.1681	0.0352	0.0327	1.79e-06	rs60562286	14726	GCST90274773	T-cell surface glycoprotein CD5 levels	TRUE	reported	22.8061
11	4281522	A	C	0.1465	0.0312	0.9341	2.66e-06	rs4910962	11760	GCST90274773	T-cell surface glycoprotein CD5 levels	TRUE	reported	22.0478
11	60793651	C	G	0.1083	0.012	0.6328	1.8e-19	rs4939490	14735	GCST90274773	T-cell surface glycoprotein CD5 levels	TRUE	reported	81.4506
11	60922561	C	G	0.1193	0.0126	0.6395	2.85e-21	rs674379	12835	GCST90274773	T-cell surface glycoprotein CD5 levels	TRUE	reported	89.6478
12	31688535	A	G	0.0569	0.0119	0.4361	1.74e-06	rs1259355	14287	GCST90274773	T-cell surface glycoprotein CD5 levels	TRUE	reported	22.8629
12	111884608	T	C	0.1427	0.0128	0.4764	7.29e-29	rs3184504	11784	GCST90274773	T-cell surface glycoprotein CD5 levels	TRUE	reported	124.288
13	39003323	A	G	0.2374	0.0476	0.9826	6.12e-07	rs117516652	14248	GCST90274773	T-cell surface glycoprotein CD5 levels	TRUE	reported	24.8741
14	93329692	T	C	-0.0588	0.0128	0.3206	4.35e-06	rs11622090	13236	GCST90274773	T-cell surface glycoprotein CD5 levels	TRUE	reported	21.1025
18	45545720	A	G	-0.1199	0.0187	0.8853	1.44e-10	rs7242462	14287	GCST90274773	T-cell surface glycoprotein CD5 levels	TRUE	reported	41.1107
19	48833608	A	G	0.1471	0.0313	0.9627	2.61e-06	rs4893	14735	GCST90274773	T-cell surface glycoprotein CD5 levels	TRUE	reported	22.087
1	4327524	T	C	0.1766	0.0329	0.0397	7.97e-08	rs143374617	14733	GCST90274774	T-cell surface glycoprotein CD6 isoform levels	TRUE	reported	28.8131
1	95171460	A	G	-0.0721	0.0154	0.8286	2.84e-06	rs841332	14727	GCST90274774	T-cell surface glycoprotein CD6 isoform levels	TRUE	reported	21.9194
1	194299592	A	G	-0.1855	0.0392	0.0301	2.22e-06	rs12074680	12404	GCST90274774	T-cell surface glycoprotein CD6 isoform levels	TRUE	reported	22.3932
2	173467755	T	C	-0.2416	0.0517	0.017	2.97e-06	rs35086654	13800	GCST90274774	T-cell surface glycoprotein CD6 isoform levels	TRUE	reported	21.838
2	227938476	A	T	-0.1796	0.0376	0.97	1.78e-06	rs72969761	14710	GCST90274774	T-cell surface glycoprotein CD6 isoform levels	TRUE	reported	22.8159
4	83099601	A	T	0.0688	0.0129	0.6149	9.64e-08	rs74886615	12404	GCST90274774	T-cell surface glycoprotein CD6 isoform levels	TRUE	reported	28.4444
7	115590077	T	C	-0.3481	0.0733	0.9886	2.04e-06	rs574143589	11273	GCST90274774	T-cell surface glycoprotein CD6 isoform levels	TRUE	reported	22.5528
7	153635380	A	C	0.0646	0.0134	0.2505	1.43e-06	rs9691968	14735	GCST90274774	T-cell surface glycoprotein CD6 isoform levels	TRUE	reported	23.241
8	79672562	A	G	-0.0831	0.0169	0.8277	8.78e-07	rs115830154	12404	GCST90274774	T-cell surface glycoprotein CD6 isoform levels	TRUE	reported	24.1785
9	33117954	T	C	0.0955	0.0193	0.1058	7.49e-07	rs60988380	14735	GCST90274774	T-cell surface glycoprotein CD6 isoform levels	TRUE	reported	24.4845
11	60109169	A	G	0.0613	0.0132	0.261	3.42e-06	rs11230282	14734	GCST90274774	T-cell surface glycoprotein CD6 isoform levels	TRUE	reported	21.5662
11	60731771	A	G	0.3	0.0115	0.5559	5.13e-150	rs550421	14726	GCST90274774	T-cell surface glycoprotein CD6 isoform levels	TRUE	reported	680.529
11	60770601	T	C	0.4025	0.0118	0.3408	1e-200	rs7396422	14729	GCST90274774	T-cell surface glycoprotein CD6 isoform levels	TRUE	reported	1163.5
11	60819594	A	G	-0.2482	0.0303	0.0439	2.58e-16	rs7119502	14726	GCST90274774	T-cell surface glycoprotein CD6 isoform levels	TRUE	reported	67.0993
11	60886913	T	C	0.0848	0.0155	0.1739	4.48e-08	rs2241002	14732	GCST90274774	T-cell surface glycoprotein CD6 isoform levels	TRUE	reported	29.9315
11	134282292	T	C	0.2909	0.0584	0.0166	6.32e-07	rs534268736	11760	GCST90274774	T-cell surface glycoprotein CD6 isoform levels	TRUE	reported	24.812
12	111973358	A	G	0.116	0.0134	0.4779	4.86e-18	rs597808	11335	GCST90274774	T-cell surface glycoprotein CD6 isoform levels	TRUE	reported	74.9387
16	86486037	A	G	-0.1079	0.0236	0.0691	4.83e-06	rs8051133	14729	GCST90274774	T-cell surface glycoprotein CD6 isoform levels	TRUE	reported	20.9035
22	37638221	C	G	0.1752	0.0376	0.9711	3.17e-06	rs35634144	14237	GCST90274774	T-cell surface glycoprotein CD6 isoform levels	TRUE	reported	21.7116
1	101804329	T	C	-0.2176	0.0471	0.9829	3.84e-06	rs61782461	14286	GCST90274775	CUB domain-containing protein 1 levels	TRUE	reported	21.344
1	155197602	C	G	-0.0566	0.012	0.4028	2.4e-06	rs2990246	14286	GCST90274775	CUB domain-containing protein 1 levels	TRUE	reported	22.2469
2	148430383	A	G	-0.1093	0.0232	0.0652	2.46e-06	rs59872649	14734	GCST90274775	CUB domain-containing protein 1 levels	TRUE	reported	22.1955
3	43423959	T	C	0.0757	0.0143	0.2607	1.2e-07	rs34027772	12403	GCST90274775	CUB domain-containing protein 1 levels	TRUE	reported	28.0233
3	45130725	T	C	-0.1738	0.0151	0.1811	1.18e-30	rs7618923	14286	GCST90274775	CUB domain-containing protein 1 levels	TRUE	reported	132.479
3	45187785	C	G	0.303	0.0146	0.8212	1.14e-95	rs2276862	14730	GCST90274775	CUB domain-containing protein 1 levels	TRUE	reported	430.705
3	58453757	T	C	-0.148	0.0312	0.0367	2.1e-06	rs35478654	14725	GCST90274775	CUB domain-containing protein 1 levels	TRUE	reported	22.5016
4	53951496	A	G	0.0895	0.0182	0.1339	8.76e-07	rs111476793	12790	GCST90274775	CUB domain-containing protein 1 levels	TRUE	reported	24.1826
5	2103391	C	G	-0.0781	0.0156	0.8283	5.55e-07	rs10044847	14719	GCST90274775	CUB domain-containing protein 1 levels	TRUE	reported	25.0641
5	72411335	A	G	-0.0738	0.0159	0.8367	3.46e-06	rs6452820	14286	GCST90274775	CUB domain-containing protein 1 levels	TRUE	reported	21.5436
6	32602396	T	C	-0.0933	0.0118	0.6505	2.64e-15	rs9272226	14733	GCST90274775	CUB domain-containing protein 1 levels	TRUE	reported	62.5172
6	162326838	A	T	0.0957	0.0197	0.0969	1.19e-06	rs118116993	14286	GCST90274775	CUB domain-containing protein 1 levels	TRUE	reported	23.5989
7	89774204	A	G	-0.2998	0.0599	0.0121	5.59e-07	rs573808300	11718	GCST90274775	CUB domain-containing protein 1 levels	TRUE	reported	25.0501
8	61937553	T	C	-0.0579	0.0119	0.6455	1.14e-06	rs6991332	14286	GCST90274775	CUB domain-containing protein 1 levels	TRUE	reported	23.6735
9	21413803	C	G	-0.0616	0.0114	0.5862	6.53e-08	rs10964983	14724	GCST90274775	CUB domain-containing protein 1 levels	TRUE	reported	29.1979
11	126188405	A	G	0.0816	0.0116	0.4097	2e-12	rs672806	14286	GCST90274775	CUB domain-containing protein 1 levels	TRUE	reported	49.4839
11	126261564	A	G	0.1221	0.0122	0.3187	1.4e-23	rs12290068	14726	GCST90274775	CUB domain-containing protein 1 levels	TRUE	reported	100.164
13	84915900	A	G	0.0609	0.0128	0.7179	1.96e-06	rs17078000	14286	GCST90274775	CUB domain-containing protein 1 levels	TRUE	reported	22.6368
14	59010649	T	C	-0.0541	0.0118	0.6294	4.55e-06	rs28535751	14733	GCST90274775	CUB domain-containing protein 1 levels	TRUE	reported	21.0199
16	46462357	C	G	0.3879	0.084	0.9894	3.88e-06	rs544425471	8827	GCST90274775	CUB domain-containing protein 1 levels	TRUE	reported	21.3246
16	79183747	A	T	-0.0658	0.0134	0.2312	9.09e-07	rs12928188	14715	GCST90274775	CUB domain-containing protein 1 levels	TRUE	reported	24.1125
17	38720826	T	C	-0.1323	0.0277	0.0513	1.79e-06	rs74811341	14734	GCST90274775	CUB domain-containing protein 1 levels	TRUE	reported	22.8118
18	19991319	A	C	0.0737	0.0144	0.7965	3.09e-07	rs7506429	14286	GCST90274775	CUB domain-containing protein 1 levels	TRUE	reported	26.1945
19	11270867	T	C	-0.0619	0.0125	0.7187	7.35e-07	rs4804148	14734	GCST90274775	CUB domain-containing protein 1 levels	TRUE	reported	24.5223
20	18761853	A	G	0.4557	0.0968	0.0265	2.51e-06	rs146583535	8372	GCST90274775	CUB domain-containing protein 1 levels	TRUE	reported	22.1619
22	31852311	A	G	-0.1938	0.0409	0.9581	2.15e-06	rs191929998	9844	GCST90274775	CUB domain-containing protein 1 levels	TRUE	reported	22.4523
1	110474695	A	C	0.0775	0.0165	0.2211	2.64e-06	rs7538029	11335	GCST90274776	Macrophage colony-stimulating factor 1 levels	TRUE	reported	22.0615
1	110503296	T	C	0.1684	0.0118	0.4821	3.31e-46	rs17610659	14286	GCST90274776	Macrophage colony-stimulating factor 1 levels	TRUE	reported	203.667
1	179682087	A	G	0.1439	0.031	0.044	3.45e-06	rs142421172	12840	GCST90274776	Macrophage colony-stimulating factor 1 levels	TRUE	reported	21.5476
2	8775320	T	C	0.0944	0.0196	0.1197	1.46e-06	rs11685487	14286	GCST90274776	Macrophage colony-stimulating factor 1 levels	TRUE	reported	23.197
2	27764122	T	C	0.0827	0.0173	0.1595	1.75e-06	rs116443177	12403	GCST90274776	Macrophage colony-stimulating factor 1 levels	TRUE	reported	22.8517
2	140484970	A	G	-0.2277	0.0496	0.9815	4.42e-06	rs115370595	13799	GCST90274776	Macrophage colony-stimulating factor 1 levels	TRUE	reported	21.0748
3	1448327	T	G	0.1366	0.0284	0.0881	1.51e-06	rs534521503	9398	GCST90274776	Macrophage colony-stimulating factor 1 levels	TRUE	reported	23.1347
3	47239457	A	G	0.2087	0.0385	0.9696	5.93e-08	rs563284470	11720	GCST90274776	Macrophage colony-stimulating factor 1 levels	TRUE	reported	29.3848
3	115295680	A	G	0.0778	0.0168	0.853	3.64e-06	rs76421506	14286	GCST90274776	Macrophage colony-stimulating factor 1 levels	TRUE	reported	21.4457
3	171430935	T	G	-0.0914	0.02	0.8992	4.88e-06	rs74849049	14286	GCST90274776	Macrophage colony-stimulating factor 1 levels	TRUE	reported	20.8849
4	13713646	C	G	-0.1189	0.026	0.0697	4.81e-06	rs78652121	12838	GCST90274776	Macrophage colony-stimulating factor 1 levels	TRUE	reported	20.913
5	78775099	C	G	0.0583	0.0122	0.3043	1.76e-06	rs10042665	14727	GCST90274776	Macrophage colony-stimulating factor 1 levels	TRUE	reported	22.8359
6	30075103	T	G	-0.075	0.0152	0.8323	8.05e-07	rs2523992	14734	GCST90274776	Macrophage colony-stimulating factor 1 levels	TRUE	reported	24.3464
12	58388232	C	G	-0.0601	0.0124	0.6484	1.25e-06	rs1605333	13237	GCST90274776	Macrophage colony-stimulating factor 1 levels	TRUE	reported	23.4912
14	58461604	T	C	-0.1225	0.0265	0.9466	3.79e-06	rs17734417	14723	GCST90274776	Macrophage colony-stimulating factor 1 levels	TRUE	reported	21.3688
14	78693608	A	G	0.1151	0.0239	0.936	1.47e-06	rs75869070	14715	GCST90274776	Macrophage colony-stimulating factor 1 levels	TRUE	reported	23.1929
16	60437963	T	C	-0.199	0.0414	0.0231	1.53e-06	rs72783071	14247	GCST90274776	Macrophage colony-stimulating factor 1 levels	TRUE	reported	23.105
18	45546185	A	G	-0.0872	0.0185	0.8823	2.43e-06	rs7227917	14286	GCST90274776	Macrophage colony-stimulating factor 1 levels	TRUE	reported	22.2172
19	58875573	C	G	-0.1989	0.0435	0.0348	4.82e-06	rs117591817	14286	GCST90274776	Macrophage colony-stimulating factor 1 levels	TRUE	reported	20.907
1	102420542	A	G	-0.1244	0.0264	0.9481	2.45e-06	rs1536565	14735	GCST90274777	Cystatin D levels	TRUE	reported	22.2041
1	202185979	A	G	0.0579	0.0114	0.547	3.8e-07	rs930735	14734	GCST90274777	Cystatin D levels	TRUE	reported	25.7957
2	62640887	T	G	0.0701	0.0141	0.7748	6.64e-07	rs13397003	14732	GCST90274777	Cystatin D levels	TRUE	reported	24.7171
2	233853187	A	G	0.0607	0.0126	0.2813	1.45e-06	rs72980022	14721	GCST90274777	Cystatin D levels	TRUE	reported	23.2079
4	23899510	A	G	0.0545	0.0117	0.4095	3.19e-06	rs13127297	14730	GCST90274777	Cystatin D levels	TRUE	reported	21.6981
5	59193431	A	C	0.0548	0.0119	0.4071	4.12e-06	rs150547	14288	GCST90274777	Cystatin D levels	TRUE	reported	21.2064
5	96079646	T	C	0.3373	0.0676	0.0111	6.05e-07	rs139918398	13457	GCST90274777	Cystatin D levels	TRUE	reported	24.8966
5	109366574	T	C	0.073	0.0156	0.8152	2.88e-06	rs79359257	14288	GCST90274777	Cystatin D levels	TRUE	reported	21.8976
5	134512655	T	C	0.059	0.0118	0.3955	5.73e-07	rs9327707	14710	GCST90274777	Cystatin D levels	TRUE	reported	25
6	7051402	A	G	0.0885	0.0191	0.8624	3.6e-06	rs3889401	11759	GCST90274777	Cystatin D levels	TRUE	reported	21.4694
6	146809314	A	G	0.1194	0.0234	0.0762	3.35e-07	rs62436191	14288	GCST90274777	Cystatin D levels	TRUE	reported	26.0362
6	168345756	A	G	0.0537	0.0115	0.4261	3.02e-06	rs9455923	14734	GCST90274777	Cystatin D levels	TRUE	reported	21.8048
8	11713852	A	G	-0.0558	0.0121	0.6302	4e-06	rs17154027	14288	GCST90274777	Cystatin D levels	TRUE	reported	21.2666
8	56143053	T	C	0.057	0.0122	0.6482	2.98e-06	rs4507745	13866	GCST90274777	Cystatin D levels	TRUE	reported	21.8288
9	109490400	T	C	0.0558	0.0119	0.5837	2.74e-06	rs962720	14287	GCST90274777	Cystatin D levels	TRUE	reported	21.9874
11	21963583	A	G	0.3276	0.0691	0.0089	2.13e-06	rs140505821	13381	GCST90274777	Cystatin D levels	TRUE	reported	22.4767
11	34495358	A	C	-0.094	0.0172	0.1273	4.63e-08	rs4756151	14736	GCST90274777	Cystatin D levels	TRUE	reported	29.8675
11	34860199	T	C	0.0702	0.0118	0.3671	2.7e-09	rs12294339	14726	GCST90274777	Cystatin D levels	TRUE	reported	35.3924
12	11058117	T	C	0.1674	0.013	0.7421	6.07e-38	rs11054069	14724	GCST90274777	Cystatin D levels	TRUE	reported	165.815
12	31381343	T	C	0.1016	0.0213	0.0812	1.84e-06	rs141192864	14728	GCST90274777	Cystatin D levels	TRUE	reported	22.7525
12	117050587	A	G	-0.0574	0.0117	0.4935	9.3e-07	rs4766797	14288	GCST90274777	Cystatin D levels	TRUE	reported	24.0687
15	63639644	T	G	0.079	0.0115	0.4609	6.44e-12	rs67020211	14734	GCST90274777	Cystatin D levels	TRUE	reported	47.1909
18	3479423	T	C	-0.0654	0.0134	0.3077	1.06e-06	rs60586299	14288	GCST90274777	Cystatin D levels	TRUE	reported	23.8202
18	24286681	T	C	0.0568	0.0119	0.6369	1.81e-06	rs470841	14736	GCST90274777	Cystatin D levels	TRUE	reported	22.7826
19	49206145	C	G	0.0845	0.0115	0.4441	2.01e-13	rs516316	14734	GCST90274777	Cystatin D levels	TRUE	reported	53.9905
20	23231946	T	C	-0.0591	0.0118	0.5968	5.49e-07	rs12625710	14733	GCST90274777	Cystatin D levels	TRUE	reported	25.0848
20	23708485	T	C	-0.1583	0.031	0.9217	3.28e-07	rs545618673	10894	GCST90274777	Cystatin D levels	TRUE	reported	26.0758
20	23747572	A	T	-0.1433	0.0165	0.6699	3.79e-18	rs71338682	10894	GCST90274777	Cystatin D levels	TRUE	reported	75.4266
20	23847165	T	G	0.6649	0.0137	0.19	1e-200	rs6049191	14733	GCST90274777	Cystatin D levels	TRUE	reported	2355.44
20	24298968	A	G	0.2365	0.0474	0.9818	6.06e-07	rs6083489	14288	GCST90274777	Cystatin D levels	TRUE	reported	24.8946
20	51363052	A	C	0.1098	0.0237	0.0675	3.61e-06	rs697699	14288	GCST90274777	Cystatin D levels	TRUE	reported	21.4639
21	18049996	T	C	-0.0572	0.0119	0.6243	1.53e-06	rs7275493	14727	GCST90274777	Cystatin D levels	TRUE	reported	23.1046
22	37630079	A	G	-0.2516	0.0532	0.983	2.25e-06	rs77121303	13383	GCST90274777	Cystatin D levels	TRUE	reported	22.3665
1	6532317	A	G	-0.1881	0.0405	0.9747	3.41e-06	rs114359340	13651	GCST90274778	Fractalkine levels	TRUE	reported	21.5709
1	172099857	A	G	-0.1436	0.0304	0.0402	2.32e-06	rs77915710	14742	GCST90274778	Fractalkine levels	TRUE	reported	22.3132
2	44117788	C	G	-0.1191	0.0248	0.9355	1.57e-06	rs111472651	14728	GCST90274778	Fractalkine levels	TRUE	reported	23.0632
2	113835522	A	G	-0.0675	0.0126	0.5568	8.45e-08	rs11682107	12412	GCST90274778	Fractalkine levels	TRUE	reported	28.699
3	1260482	C	G	-0.0569	0.012	0.3525	2.12e-06	rs1976172	14732	GCST90274778	Fractalkine levels	TRUE	reported	22.4834
3	39307162	A	G	0.0941	0.0154	0.1671	9.94e-10	rs3732378	14740	GCST90274778	Fractalkine levels	TRUE	reported	37.3369
3	70136592	T	G	0.0633	0.0122	0.3327	2.12e-07	rs35026817	14740	GCST90274778	Fractalkine levels	TRUE	reported	26.9208
4	179539497	A	G	0.1479	0.0301	0.9343	8.94e-07	rs980364	9902	GCST90274778	Fractalkine levels	TRUE	reported	24.1437
4	187139939	A	G	-0.0582	0.0114	0.4914	3.3e-07	rs12331618	14729	GCST90274778	Fractalkine levels	TRUE	reported	26.0637
5	120396066	T	C	-0.0903	0.0193	0.89	2.89e-06	rs13167439	14295	GCST90274778	Fractalkine levels	TRUE	reported	21.8908
5	176839890	T	G	-0.0681	0.0128	0.274	1.04e-07	rs2731674	14740	GCST90274778	Fractalkine levels	TRUE	reported	28.3057
6	31351764	T	C	-0.0589	0.0117	0.6177	4.8e-07	rs2442752	14743	GCST90274778	Fractalkine levels	TRUE	reported	25.343
6	32424882	T	C	0.0811	0.012	0.3484	1.4e-11	rs7763262	14743	GCST90274778	Fractalkine levels	TRUE	reported	45.6751
7	30524015	A	T	0.0597	0.012	0.4243	6.52e-07	rs2736723	14295	GCST90274778	Fractalkine levels	TRUE	reported	24.7506
8	26741279	A	G	0.1968	0.0424	0.9744	3.46e-06	rs56397903	14743	GCST90274778	Fractalkine levels	TRUE	reported	21.5436
9	88885541	A	C	-0.2404	0.0512	0.981	2.66e-06	rs571946532	11768	GCST90274778	Fractalkine levels	TRUE	reported	22.046
9	136155000	T	C	-0.1145	0.0166	0.1884	5.29e-12	rs635634	11792	GCST90274778	Fractalkine levels	TRUE	reported	47.5768
12	41381284	A	C	0.0563	0.012	0.6601	2.71e-06	rs712137	14737	GCST90274778	Fractalkine levels	TRUE	reported	22.0117
12	79905558	A	C	0.0792	0.0158	0.1687	5.37e-07	rs10778675	14295	GCST90274778	Fractalkine levels	TRUE	reported	25.1267
14	85801666	T	G	-0.2257	0.0491	0.979	4.29e-06	rs530057572	12127	GCST90274778	Fractalkine levels	TRUE	reported	21.13
15	85657494	A	G	-0.1996	0.0432	0.0224	3.83e-06	rs117698194	13859	GCST90274778	Fractalkine levels	TRUE	reported	21.3478
16	57167230	A	G	-0.1511	0.027	0.9463	2.19e-08	rs8052631	14295	GCST90274778	Fractalkine levels	TRUE	reported	31.3185
16	57412802	C	G	0.2041	0.0118	0.424	4.99e-67	rs671623	14295	GCST90274778	Fractalkine levels	TRUE	reported	299.173
16	57508595	T	C	0.1129	0.0244	0.9372	3.71e-06	rs55896747	14734	GCST90274778	Fractalkine levels	TRUE	reported	21.4096
20	52569781	C	G	0.2442	0.0529	0.9812	3.91e-06	rs73137770	13808	GCST90274778	Fractalkine levels	TRUE	reported	21.3098
1	159176831	T	C	0.0661	0.0119	0.3809	2.78e-08	rs863004	14722	GCST90274779	C-X-C motif chemokine 1 levels	TRUE	reported	30.8538
4	59689961	A	G	-0.0538	0.0117	0.5637	4.26e-06	rs2122155	14717	GCST90274779	C-X-C motif chemokine 1 levels	TRUE	reported	21.1443
4	74717663	T	C	0.5003	0.0824	0.0138	1.27e-09	rs565208061	8911	GCST90274779	C-X-C motif chemokine 1 levels	TRUE	reported	36.8644
4	74738469	T	C	-0.3134	0.0134	0.7638	5.65e-121	rs1366946	14730	GCST90274779	C-X-C motif chemokine 1 levels	TRUE	reported	547.001
4	84005961	T	C	-0.186	0.0407	0.9588	4.88e-06	rs62311721	14288	GCST90274779	C-X-C motif chemokine 1 levels	TRUE	reported	20.8851
6	54641812	A	G	-0.1047	0.0206	0.8675	3.72e-07	rs77914035	10893	GCST90274779	C-X-C motif chemokine 1 levels	TRUE	reported	25.8321
9	4396102	C	G	0.0822	0.0179	0.1691	4.39e-06	rs67797811	14288	GCST90274779	C-X-C motif chemokine 1 levels	TRUE	reported	21.0881
10	65297720	A	C	0.0648	0.0126	0.321	2.71e-07	rs12770839	14724	GCST90274779	C-X-C motif chemokine 1 levels	TRUE	reported	26.449
11	20486401	A	G	0.123	0.0267	0.067	4.09e-06	rs10734292	11776	GCST90274779	C-X-C motif chemokine 1 levels	TRUE	reported	21.2221
13	37854253	T	C	-0.365	0.0779	0.0146	2.79e-06	rs4474574	9555	GCST90274779	C-X-C motif chemokine 1 levels	TRUE	reported	21.9539
15	81240669	A	G	-0.1443	0.0312	0.0405	3.75e-06	rs2280441	14735	GCST90274779	C-X-C motif chemokine 1 levels	TRUE	reported	21.3906
19	14808453	A	G	0.0583	0.0127	0.3161	4.42e-06	rs11880837	14288	GCST90274779	C-X-C motif chemokine 1 levels	TRUE	reported	21.0732
21	39102421	C	G	-0.0564	0.012	0.3876	2.6e-06	rs2835916	14735	GCST90274779	C-X-C motif chemokine 1 levels	TRUE	reported	22.09
22	16564036	A	G	0.0976	0.0208	0.3429	2.7e-06	rs188111670	7743	GCST90274779	C-X-C motif chemokine 1 levels	TRUE	reported	22.0178
1	44566391	A	G	-0.1609	0.0336	0.9671	1.68e-06	rs112202639	14744	GCST90274780	C-X-C motif chemokine 10 levels	TRUE	reported	22.9316
2	3891773	A	G	0.0592	0.0127	0.7042	3.14e-06	rs1563171	14740	GCST90274780	C-X-C motif chemokine 10 levels	TRUE	reported	21.7288
2	14400474	T	C	0.0536	0.0115	0.4864	3.15e-06	rs12476448	14737	GCST90274780	C-X-C motif chemokine 10 levels	TRUE	reported	21.7237
3	54104178	T	G	-0.0879	0.0182	0.1209	1.37e-06	rs12629593	14744	GCST90274780	C-X-C motif chemokine 10 levels	TRUE	reported	23.3257
4	76808216	T	C	-0.6096	0.0619	0.9892	6.98e-23	rs72651343	14257	GCST90274780	C-X-C motif chemokine 10 levels	TRUE	reported	96.9859
4	76910673	T	C	-0.5186	0.042	0.9732	5.02e-35	rs115140093	14744	GCST90274780	C-X-C motif chemokine 10 levels	TRUE	reported	152.464
4	77175245	T	C	0.0977	0.0136	0.246	6.78e-13	rs12646113	14743	GCST90274780	C-X-C motif chemokine 10 levels	TRUE	reported	51.6073
4	112904535	A	G	0.1089	0.0209	0.0979	1.88e-07	rs72682331	14731	GCST90274780	C-X-C motif chemokine 10 levels	TRUE	reported	27.1496
6	31377978	T	C	0.1095	0.0196	0.1048	2.31e-08	rs2523495	14743	GCST90274780	C-X-C motif chemokine 10 levels	TRUE	reported	31.2116
6	32516855	T	C	-0.2991	0.0606	0.9813	7.99e-07	rs71534595	11719	GCST90274780	C-X-C motif chemokine 10 levels	TRUE	reported	24.3606
6	88557407	A	G	-0.0582	0.0121	0.6254	1.51e-06	rs12174864	14295	GCST90274780	C-X-C motif chemokine 10 levels	TRUE	reported	23.1353
7	3425301	T	C	-0.1765	0.0375	0.0284	2.52e-06	rs12155428	14733	GCST90274780	C-X-C motif chemokine 10 levels	TRUE	reported	22.1527
8	62003730	A	G	-0.0789	0.0164	0.2555	1.5e-06	rs2349689	14296	GCST90274780	C-X-C motif chemokine 10 levels	TRUE	reported	23.1455
9	4150061	C	G	-0.2858	0.062	0.012	4.03e-06	rs143796249	14296	GCST90274780	C-X-C motif chemokine 10 levels	TRUE	reported	21.2491
9	84196490	T	C	-0.0548	0.0119	0.4567	4.12e-06	rs10481754	14296	GCST90274780	C-X-C motif chemokine 10 levels	TRUE	reported	21.2064
10	1845059	T	C	-0.0567	0.0119	0.5587	1.89e-06	rs4367871	14296	GCST90274780	C-X-C motif chemokine 10 levels	TRUE	reported	22.7024
10	78705575	A	C	-0.0698	0.015	0.2969	3.27e-06	rs12779465	11768	GCST90274780	C-X-C motif chemokine 10 levels	TRUE	reported	21.6535
11	73731422	A	G	0.1175	0.025	0.929	2.6e-06	rs55732300	14730	GCST90274780	C-X-C motif chemokine 10 levels	TRUE	reported	22.09
12	68597086	A	G	-0.06	0.013	0.7036	3.92e-06	rs741344	14296	GCST90274780	C-X-C motif chemokine 10 levels	TRUE	reported	21.3018
12	111884608	T	C	0.1138	0.0131	0.4756	3.72e-18	rs3184504	11793	GCST90274780	C-X-C motif chemokine 10 levels	TRUE	reported	75.4644
15	80065337	A	G	-0.0546	0.0118	0.5648	3.71e-06	rs1077965	14731	GCST90274780	C-X-C motif chemokine 10 levels	TRUE	reported	21.4102
19	10427721	A	T	-0.1358	0.0294	0.0495	3.86e-06	rs74956615	13671	GCST90274780	C-X-C motif chemokine 10 levels	TRUE	reported	21.3356
19	11270867	T	C	-0.0629	0.013	0.7227	1.31e-06	rs4804148	14744	GCST90274780	C-X-C motif chemokine 10 levels	TRUE	reported	23.4107
22	50774821	T	C	-0.1841	0.0376	0.9688	9.77e-07	rs150519056	13661	GCST90274780	C-X-C motif chemokine 10 levels	TRUE	reported	23.9735
1	26395741	A	G	-0.0777	0.0165	0.1703	2.49e-06	rs60141220	13221	GCST90274781	C-X-C motif chemokine 11 levels	TRUE	reported	22.1755
3	188015332	C	G	0.2674	0.0518	0.9763	2.44e-07	rs62291421	12305	GCST90274781	C-X-C motif chemokine 11 levels	TRUE	reported	26.6479
4	76916146	A	G	-0.1724	0.0118	0.6041	2.42e-48	rs6827617	14718	GCST90274781	C-X-C motif chemokine 11 levels	TRUE	reported	213.457
4	77130802	A	G	0.1821	0.0378	0.0278	1.45e-06	rs59148364	14721	GCST90274781	C-X-C motif chemokine 11 levels	TRUE	reported	23.2079
4	77374393	T	C	-0.1975	0.0427	0.0216	3.74e-06	rs116470923	14736	GCST90274781	C-X-C motif chemokine 11 levels	TRUE	reported	21.3933
4	134362360	T	C	-0.0976	0.0209	0.0892	3.01e-06	rs112884138	14728	GCST90274781	C-X-C motif chemokine 11 levels	TRUE	reported	21.8076
5	18009856	A	G	0.1535	0.0326	0.9608	2.49e-06	rs72747175	14730	GCST90274781	C-X-C motif chemokine 11 levels	TRUE	reported	22.1708
6	32011678	A	G	-0.2236	0.047	0.9724	1.96e-06	rs2894233	11917	GCST90274781	C-X-C motif chemokine 11 levels	TRUE	reported	22.6333
6	89498971	A	G	-0.0973	0.0185	0.1651	1.44e-07	rs72925566	11337	GCST90274781	C-X-C motif chemokine 11 levels	TRUE	reported	27.6619
6	154177484	T	C	-0.0773	0.0164	0.165	2.44e-06	rs7750544	13644	GCST90274781	C-X-C motif chemokine 11 levels	TRUE	reported	22.2163
7	101594247	T	C	0.5352	0.0705	0.0084	3.16e-14	rs75612655	12935	GCST90274781	C-X-C motif chemokine 11 levels	TRUE	reported	57.6307
7	157911633	A	C	-0.1445	0.0314	0.951	4.19e-06	rs111787182	13224	GCST90274781	C-X-C motif chemokine 11 levels	TRUE	reported	21.1776
8	70982905	T	C	0.1082	0.0214	0.9152	4.28e-07	rs78632565	14722	GCST90274781	C-X-C motif chemokine 11 levels	TRUE	reported	25.5639
8	96176796	T	C	0.1175	0.025	0.9321	2.6e-06	rs7009937	14288	GCST90274781	C-X-C motif chemokine 11 levels	TRUE	reported	22.09
10	17590681	T	C	0.0901	0.019	0.1188	2.12e-06	rs4748380	14732	GCST90274781	C-X-C motif chemokine 11 levels	TRUE	reported	22.4876
10	64948684	T	C	-0.0815	0.0127	0.6875	1.39e-10	rs10733789	14287	GCST90274781	C-X-C motif chemokine 11 levels	TRUE	reported	41.182
10	104343428	A	C	-0.0646	0.0124	0.3172	1.89e-07	rs7475335	14735	GCST90274781	C-X-C motif chemokine 11 levels	TRUE	reported	27.1407
11	22351553	A	G	-0.1162	0.025	0.9044	3.35e-06	rs111848253	11538	GCST90274781	C-X-C motif chemokine 11 levels	TRUE	reported	21.6039
11	83554112	A	G	0.0609	0.0121	0.6028	4.83e-07	rs10898158	14288	GCST90274781	C-X-C motif chemokine 11 levels	TRUE	reported	25.3317
12	111884608	T	C	0.1236	0.0132	0.4764	7.7e-21	rs3184504	11785	GCST90274781	C-X-C motif chemokine 11 levels	TRUE	reported	87.6777
14	30090297	A	C	0.1254	0.0274	0.1092	4.72e-06	rs529862022	10894	GCST90274781	C-X-C motif chemokine 11 levels	TRUE	reported	20.9457
14	50775476	A	G	0.0571	0.012	0.4282	1.95e-06	rs12433317	14288	GCST90274781	C-X-C motif chemokine 11 levels	TRUE	reported	22.6417
17	34335694	T	C	-0.0882	0.0182	0.1205	1.26e-06	rs7222922	14726	GCST90274781	C-X-C motif chemokine 11 levels	TRUE	reported	23.4852
20	4795382	A	G	-0.0599	0.0131	0.6525	4.82e-06	rs2245786	14721	GCST90274781	C-X-C motif chemokine 11 levels	TRUE	reported	20.9079
20	17839484	A	G	-0.3323	0.0684	0.0117	1.18e-06	rs191536201	11194	GCST90274781	C-X-C motif chemokine 11 levels	TRUE	reported	23.602
1	211477063	T	C	0.2082	0.042	0.0209	7.15e-07	rs4279906	14717	GCST90274782	C-X-C motif chemokine 5 levels	TRUE	reported	24.5733
3	56874033	A	G	-0.0768	0.0137	0.7593	2.07e-08	rs7636889	14733	GCST90274782	C-X-C motif chemokine 5 levels	TRUE	reported	31.4254
3	183850210	A	G	0.1844	0.0377	0.0265	1e-06	rs146553494	14733	GCST90274782	C-X-C motif chemokine 5 levels	TRUE	reported	23.9243
4	6891435	A	G	0.0769	0.0153	0.1845	5e-07	rs11734099	14731	GCST90274782	C-X-C motif chemokine 5 levels	TRUE	reported	25.2621
4	74863997	T	C	0.5063	0.0181	0.1127	3.52e-172	rs425535	14731	GCST90274782	C-X-C motif chemokine 5 levels	TRUE	reported	782.454
4	74880852	T	G	-0.1721	0.0276	0.0605	4.5e-10	rs79649467	14288	GCST90274782	C-X-C motif chemokine 5 levels	TRUE	reported	38.8816
6	54641812	A	G	-0.1174	0.0206	0.8675	1.2e-08	rs77914035	10893	GCST90274782	C-X-C motif chemokine 5 levels	TRUE	reported	32.4789
6	76351999	C	G	0.0631	0.013	0.2784	1.21e-06	rs2647400	14734	GCST90274782	C-X-C motif chemokine 5 levels	TRUE	reported	23.5598
8	106581528	A	T	-0.1058	0.0135	0.7312	4.61e-15	rs6993770	14288	GCST90274782	C-X-C motif chemokine 5 levels	TRUE	reported	61.4191
8	144554731	T	C	0.0675	0.0147	0.2492	4.39e-06	rs2004100	13224	GCST90274782	C-X-C motif chemokine 5 levels	TRUE	reported	21.085
9	100699830	A	C	-0.0619	0.0121	0.6443	3.13e-07	rs10760022	14734	GCST90274782	C-X-C motif chemokine 5 levels	TRUE	reported	26.1704
9	136939992	A	C	-0.1132	0.0156	0.3353	3.97e-13	rs10821552	9841	GCST90274782	C-X-C motif chemokine 5 levels	TRUE	reported	52.6555
10	65077994	C	G	-0.1734	0.0117	0.5834	1.08e-49	rs7090111	14735	GCST90274782	C-X-C motif chemokine 5 levels	TRUE	reported	219.648
13	53109423	A	G	-0.1474	0.0322	0.9544	4.7e-06	rs140828666	12401	GCST90274782	C-X-C motif chemokine 5 levels	TRUE	reported	20.9548
16	88582345	A	G	-0.19	0.0385	0.0309	8.01e-07	rs59312158	13672	GCST90274782	C-X-C motif chemokine 5 levels	TRUE	reported	24.3549
19	14764810	A	G	-0.0601	0.0127	0.2925	2.22e-06	rs10403201	14730	GCST90274782	C-X-C motif chemokine 5 levels	TRUE	reported	22.3945
1	159175354	A	G	0.0816	0.0115	0.5554	1.29e-12	rs12075	14741	GCST90274783	C-X-C motif chemokine 6 levels	TRUE	reported	50.3483
1	211457870	T	G	-0.215	0.0457	0.9774	2.54e-06	rs4951518	11323	GCST90274783	C-X-C motif chemokine 6 levels	TRUE	reported	22.1332
1	222149663	T	C	-0.1603	0.0351	0.039	4.95e-06	rs184103539	12841	GCST90274783	C-X-C motif chemokine 6 levels	TRUE	reported	20.857
4	74290159	A	G	0.4281	0.0872	0.0091	9.14e-07	rs186000650	10429	GCST90274783	C-X-C motif chemokine 6 levels	TRUE	reported	24.1022
4	74602553	T	C	-0.2245	0.0459	0.0228	1e-06	rs79640485	14744	GCST90274783	C-X-C motif chemokine 6 levels	TRUE	reported	23.9225
4	74689945	A	T	-0.3628	0.0117	0.5391	1e-200	rs12503139	14296	GCST90274783	C-X-C motif chemokine 6 levels	TRUE	reported	961.53
4	74763057	T	C	-0.1069	0.0135	0.7516	2.4e-15	rs2886969	14743	GCST90274783	C-X-C motif chemokine 6 levels	TRUE	reported	62.7029
4	75172482	T	C	0.2109	0.0427	0.0308	7.85e-07	rs35096759	14296	GCST90274783	C-X-C motif chemokine 6 levels	TRUE	reported	24.3948
6	154000019	T	C	-0.0919	0.0193	0.1328	1.92e-06	rs9371716	12412	GCST90274783	C-X-C motif chemokine 6 levels	TRUE	reported	22.6734
8	93838957	A	G	-0.3831	0.0799	0.0074	1.63e-06	rs182381042	12935	GCST90274783	C-X-C motif chemokine 6 levels	TRUE	reported	22.9896
9	86683575	T	G	0.0625	0.0134	0.5188	3.1e-06	rs4877818	11538	GCST90274783	C-X-C motif chemokine 6 levels	TRUE	reported	21.7546
10	35485924	A	T	0.3432	0.0692	0.9894	7.07e-07	rs574432935	12778	GCST90274783	C-X-C motif chemokine 6 levels	TRUE	reported	24.597
12	111884608	T	C	0.0679	0.0131	0.4766	2.18e-07	rs3184504	11793	GCST90274783	C-X-C motif chemokine 6 levels	TRUE	reported	26.8656
14	89402542	T	G	0.0605	0.0131	0.715	3.87e-06	rs34080302	14296	GCST90274783	C-X-C motif chemokine 6 levels	TRUE	reported	21.3289
16	2222286	T	C	0.1285	0.0272	0.0649	2.31e-06	rs11547311	13232	GCST90274783	C-X-C motif chemokine 6 levels	TRUE	reported	22.3187
21	39099887	C	G	0.1897	0.0415	0.0242	4.85e-06	rs117109857	14743	GCST90274783	C-X-C motif chemokine 6 levels	TRUE	reported	20.8948
22	35739167	A	C	-0.3485	0.0719	0.9837	1.25e-06	rs377588320	10271	GCST90274783	C-X-C motif chemokine 6 levels	TRUE	reported	23.4935
1	3823464	T	G	0.6177	0.1287	0.0057	1.59e-06	rs192119373	8829	GCST90274784	C-X-C motif chemokine 9 levels	TRUE	reported	23.0355
1	161608256	T	C	-0.0645	0.0137	0.4962	2.5e-06	rs4047522	11760	GCST90274784	C-X-C motif chemokine 9 levels	TRUE	reported	22.1655
2	86977227	T	G	-0.2245	0.0488	0.981	4.22e-06	rs114033894	14287	GCST90274784	C-X-C motif chemokine 9 levels	TRUE	reported	21.1638
2	204754353	T	C	0.057	0.0118	0.5214	1.36e-06	rs7600322	13849	GCST90274784	C-X-C motif chemokine 9 levels	TRUE	reported	23.3338
2	242665455	A	G	0.0915	0.02	0.1125	4.76e-06	rs35435997	12791	GCST90274784	C-X-C motif chemokine 9 levels	TRUE	reported	20.9306
3	151541803	A	G	-0.0834	0.0176	0.1182	2.15e-06	rs62272916	14710	GCST90274784	C-X-C motif chemokine 9 levels	TRUE	reported	22.4547
4	76930776	A	C	-0.1419	0.0128	0.2629	1.47e-28	rs4241577	14724	GCST90274784	C-X-C motif chemokine 9 levels	TRUE	reported	122.898
4	160574480	T	C	0.1546	0.0332	0.0336	3.21e-06	rs80348644	14734	GCST90274784	C-X-C motif chemokine 9 levels	TRUE	reported	21.6842
5	19287867	T	C	0.0728	0.0154	0.1625	2.28e-06	rs145607633	14287	GCST90274784	C-X-C motif chemokine 9 levels	TRUE	reported	22.3471
6	31269173	A	G	-0.0605	0.0115	0.4075	1.43e-07	rs9366778	14735	GCST90274784	C-X-C motif chemokine 9 levels	TRUE	reported	27.6767
6	31423412	A	G	-0.1603	0.0342	0.0378	2.77e-06	rs181816009	11985	GCST90274784	C-X-C motif chemokine 9 levels	TRUE	reported	21.9692
6	161088918	A	C	-0.0805	0.0144	0.1958	2.27e-08	rs783149	14287	GCST90274784	C-X-C motif chemokine 9 levels	TRUE	reported	31.2512
6	161256529	A	G	-0.1452	0.0197	0.098	1.7e-13	rs12191307	14287	GCST90274784	C-X-C motif chemokine 9 levels	TRUE	reported	54.3251
7	29049949	A	G	0.0562	0.0119	0.6566	2.33e-06	rs656739	14735	GCST90274784	C-X-C motif chemokine 9 levels	TRUE	reported	22.3038
7	48859798	T	C	0.2705	0.0551	0.9851	9.14e-07	rs142119726	13800	GCST90274784	C-X-C motif chemokine 9 levels	TRUE	reported	24.1008
10	107966626	A	G	-0.0758	0.0158	0.1611	1.61e-06	rs61875680	14287	GCST90274784	C-X-C motif chemokine 9 levels	TRUE	reported	23.0157
12	111884608	T	C	0.1008	0.013	0.4744	8.92e-15	rs3184504	11784	GCST90274784	C-X-C motif chemokine 9 levels	TRUE	reported	60.1221
12	129186447	T	C	-0.0675	0.0146	0.5684	3.78e-06	rs10744384	10893	GCST90274784	C-X-C motif chemokine 9 levels	TRUE	reported	21.3748
14	74739091	A	T	-0.0574	0.0115	0.5236	6e-07	rs7149776	14286	GCST90274784	C-X-C motif chemokine 9 levels	TRUE	reported	24.9131
16	1803589	T	C	0.1861	0.0385	0.028	1.34e-06	rs182152471	13667	GCST90274784	C-X-C motif chemokine 9 levels	TRUE	reported	23.3653
16	79431853	C	G	-0.157	0.0343	0.9683	4.71e-06	rs4888966	14287	GCST90274784	C-X-C motif chemokine 9 levels	TRUE	reported	20.9513
19	10427721	A	T	-0.1309	0.0286	0.049	4.72e-06	rs74956615	13662	GCST90274784	C-X-C motif chemokine 9 levels	TRUE	reported	20.9482
20	2538467	A	C	0.2792	0.059	0.0133	2.22e-06	rs73606147	13379	GCST90274784	C-X-C motif chemokine 9 levels	TRUE	reported	22.3937
20	20119931	A	C	-0.115	0.0244	0.9336	2.44e-06	rs62200304	14287	GCST90274784	C-X-C motif chemokine 9 levels	TRUE	reported	22.2135
21	18734554	A	G	0.1821	0.0391	0.9758	3.2e-06	rs73194812	14730	GCST90274784	C-X-C motif chemokine 9 levels	TRUE	reported	21.6903
21	45024252	T	C	-0.0588	0.0126	0.5804	3.06e-06	rs73367822	11760	GCST90274784	C-X-C motif chemokine 9 levels	TRUE	reported	21.7778
2	41864408	T	C	-0.0591	0.0125	0.4361	2.27e-06	rs10191831	12403	GCST90274785	Delta and Notch-like epidermal growth factor-related receptor levels	TRUE	reported	22.354
2	230256586	A	G	0.1016	0.0117	0.5359	3.83e-18	rs207671	14287	GCST90274785	Delta and Notch-like epidermal growth factor-related receptor levels	TRUE	reported	75.4077
2	230309360	T	G	0.132	0.0132	0.7027	1.52e-23	rs35032874	14287	GCST90274785	Delta and Notch-like epidermal growth factor-related receptor levels	TRUE	reported	100
2	230596917	A	T	0.213	0.0123	0.6507	3.5e-67	rs62193248	14287	GCST90274785	Delta and Notch-like epidermal growth factor-related receptor levels	TRUE	reported	299.881
3	139639117	T	C	-0.0652	0.0142	0.7033	4.4e-06	rs9289590	12404	GCST90274785	Delta and Notch-like epidermal growth factor-related receptor levels	TRUE	reported	21.0823
4	103188709	T	C	0.1066	0.0233	0.0697	4.76e-06	rs13107325	14732	GCST90274785	Delta and Notch-like epidermal growth factor-related receptor levels	TRUE	reported	20.9316
7	152385669	C	G	-0.1281	0.0274	0.942	2.94e-06	rs117343254	14287	GCST90274785	Delta and Notch-like epidermal growth factor-related receptor levels	TRUE	reported	21.8573
11	119661317	C	G	0.0808	0.0175	0.1236	3.89e-06	rs10892466	14732	GCST90274785	Delta and Notch-like epidermal growth factor-related receptor levels	TRUE	reported	21.318
12	31458615	T	C	-0.2481	0.0537	0.0138	3.84e-06	rs116179073	13800	GCST90274785	Delta and Notch-like epidermal growth factor-related receptor levels	TRUE	reported	21.3454
14	69282887	T	C	0.0528	0.0112	0.4849	2.43e-06	rs194746	14723	GCST90274785	Delta and Notch-like epidermal growth factor-related receptor levels	TRUE	reported	22.2245
14	95752666	T	C	0.0879	0.0186	0.1139	2.29e-06	rs75685422	14287	GCST90274785	Delta and Notch-like epidermal growth factor-related receptor levels	TRUE	reported	22.3332
17	47247257	T	C	0.0918	0.0184	0.1074	6.07e-07	rs28689968	14733	GCST90274785	Delta and Notch-like epidermal growth factor-related receptor levels	TRUE	reported	24.8914
18	3722038	A	G	-0.0664	0.0142	0.2533	2.92e-06	rs1133851	14286	GCST90274785	Delta and Notch-like epidermal growth factor-related receptor levels	TRUE	reported	21.8655
21	28101979	T	G	0.0718	0.0152	0.1718	2.32e-06	rs9967959	14731	GCST90274785	Delta and Notch-like epidermal growth factor-related receptor levels	TRUE	reported	22.3132
21	42536246	C	G	0.0757	0.0129	0.289	4.41e-09	rs6517655	14287	GCST90274785	Delta and Notch-like epidermal growth factor-related receptor levels	TRUE	reported	34.436
21	42619544	A	C	0.0576	0.0118	0.3578	1.05e-06	rs2837988	14733	GCST90274785	Delta and Notch-like epidermal growth factor-related receptor levels	TRUE	reported	23.8276
1	153337943	A	G	-0.1726	0.0137	0.2623	2.15e-36	rs3014874	14294	GCST90274786	Protein S100-A12 levels	TRUE	reported	158.723
1	153390202	T	G	0.1501	0.0194	0.1069	1.02e-14	rs61803119	14295	GCST90274786	Protein S100-A12 levels	TRUE	reported	59.8629
1	245480237	C	G	-0.1188	0.0258	0.0622	4.13e-06	rs59538998	14295	GCST90274786	Protein S100-A12 levels	TRUE	reported	21.2028
2	125135589	T	C	-0.0622	0.0133	0.7266	2.92e-06	rs13384799	14295	GCST90274786	Protein S100-A12 levels	TRUE	reported	21.8714
3	152573197	T	C	-0.0936	0.0203	0.0955	4.01e-06	rs56268787	14737	GCST90274786	Protein S100-A12 levels	TRUE	reported	21.2598
3	174824333	A	C	0.194	0.0423	0.0217	4.51e-06	rs150015576	14740	GCST90274786	Protein S100-A12 levels	TRUE	reported	21.034
4	12920594	T	C	-0.0604	0.0119	0.613	3.86e-07	rs2056031	14739	GCST90274786	Protein S100-A12 levels	TRUE	reported	25.762
7	75133433	A	C	0.3059	0.0665	0.983	4.22e-06	rs191808657	12412	GCST90274786	Protein S100-A12 levels	TRUE	reported	21.16
8	123985708	A	G	0.0555	0.0118	0.5633	2.56e-06	rs3802266	14740	GCST90274786	Protein S100-A12 levels	TRUE	reported	22.1219
11	31879143	A	G	-0.2529	0.0534	0.0156	2.18e-06	rs78800546	14295	GCST90274786	Protein S100-A12 levels	TRUE	reported	22.4293
12	96571503	T	C	0.1884	0.0407	0.0246	3.67e-06	rs112956934	14737	GCST90274786	Protein S100-A12 levels	TRUE	reported	21.4276
14	59990514	T	C	-0.1396	0.0293	0.9492	1.89e-06	rs112988802	12851	GCST90274786	Protein S100-A12 levels	TRUE	reported	22.7005
16	4602209	A	G	0.1806	0.0345	0.0379	1.65e-07	rs147302029	13649	GCST90274786	Protein S100-A12 levels	TRUE	reported	27.4029
19	4247567	C	G	0.0865	0.0183	0.191	2.28e-06	rs138439507	11537	GCST90274786	Protein S100-A12 levels	TRUE	reported	22.3424
20	43028037	A	G	-0.0583	0.0123	0.3511	2.14e-06	rs2425640	14741	GCST90274786	Protein S100-A12 levels	TRUE	reported	22.4661
22	17406250	T	C	0.2064	0.0425	0.0239	1.19e-06	rs55783131	14728	GCST90274786	Protein S100-A12 levels	TRUE	reported	23.5853
22	18032226	A	G	0.0617	0.0125	0.6296	7.97e-07	rs174344	14295	GCST90274786	Protein S100-A12 levels	TRUE	reported	24.3641
1	85295202	A	G	-0.1614	0.0352	0.9664	4.53e-06	rs12407505	14735	GCST90274787	Fibroblast growth factor 19 levels	TRUE	reported	21.0243
1	100098055	A	G	-0.0614	0.0128	0.3002	1.61e-06	rs834971	14728	GCST90274787	Fibroblast growth factor 19 levels	TRUE	reported	23.01
3	74674996	A	G	0.2371	0.0482	0.9755	8.69e-07	rs574352299	10894	GCST90274787	Fibroblast growth factor 19 levels	TRUE	reported	24.1974
3	132162249	A	G	-0.0927	0.0199	0.1012	3.19e-06	rs112126444	14735	GCST90274787	Fibroblast growth factor 19 levels	TRUE	reported	21.6997
4	39457617	A	G	0.0837	0.0124	0.3415	1.48e-11	rs13103023	14296	GCST90274787	Fibroblast growth factor 19 levels	TRUE	reported	45.5625
5	54847098	T	C	-0.1014	0.0221	0.9175	4.47e-06	rs12520287	14296	GCST90274787	Fibroblast growth factor 19 levels	TRUE	reported	21.0519
6	168606201	T	C	-0.136	0.0297	0.0418	4.67e-06	rs12110436	14743	GCST90274787	Fibroblast growth factor 19 levels	TRUE	reported	20.9684
7	17445553	T	C	0.1992	0.0421	0.9777	2.23e-06	rs145274424	14735	GCST90274787	Fibroblast growth factor 19 levels	TRUE	reported	22.388
7	101569302	T	C	-0.0623	0.0135	0.2503	3.93e-06	rs2906655	14743	GCST90274787	Fibroblast growth factor 19 levels	TRUE	reported	21.2965
8	59382715	A	G	-0.1055	0.0123	0.3458	9.72e-18	rs7005978	14744	GCST90274787	Fibroblast growth factor 19 levels	TRUE	reported	73.569
9	18148302	A	G	0.073	0.0156	0.1762	2.88e-06	rs79110990	14295	GCST90274787	Fibroblast growth factor 19 levels	TRUE	reported	21.8976
9	84435749	A	G	0.2151	0.0456	0.0203	2.39e-06	rs35836706	14734	GCST90274787	Fibroblast growth factor 19 levels	TRUE	reported	22.2511
9	136095770	C	G	0.1199	0.0247	0.0898	1.21e-06	rs11244038	11786	GCST90274787	Fibroblast growth factor 19 levels	TRUE	reported	23.5638
11	5610048	T	C	0.2325	0.0488	0.9812	1.89e-06	rs191522330	14738	GCST90274787	Fibroblast growth factor 19 levels	TRUE	reported	22.699
11	114495920	T	C	0.0621	0.0132	0.6316	2.54e-06	rs1671812	12412	GCST90274787	Fibroblast growth factor 19 levels	TRUE	reported	22.1327
12	76644195	A	G	-0.2295	0.0492	0.0198	3.09e-06	rs142067135	13809	GCST90274787	Fibroblast growth factor 19 levels	TRUE	reported	21.7588
12	91080475	A	G	-0.0767	0.0166	0.1923	3.83e-06	rs10777251	12411	GCST90274787	Fibroblast growth factor 19 levels	TRUE	reported	21.3489
12	108147245	T	C	0.1024	0.0222	0.9158	3.98e-06	rs76708593	14296	GCST90274787	Fibroblast growth factor 19 levels	TRUE	reported	21.2762
13	85357827	T	C	0.2161	0.0471	0.0209	4.47e-06	rs17326790	14741	GCST90274787	Fibroblast growth factor 19 levels	TRUE	reported	21.0508
15	59188192	T	C	0.2583	0.0564	0.0178	4.65e-06	rs117398067	14744	GCST90274787	Fibroblast growth factor 19 levels	TRUE	reported	20.9745
19	5851801	A	G	0.0674	0.0141	0.2338	1.75e-06	rs2306969	14739	GCST90274787	Fibroblast growth factor 19 levels	TRUE	reported	22.8498
19	49206172	T	C	-0.1661	0.0118	0.445	5.31e-45	rs516246	14744	GCST90274787	Fibroblast growth factor 19 levels	TRUE	reported	198.141
1	203746507	A	G	-0.1747	0.036	0.037	1.22e-06	rs145127946	14295	GCST90274788	Fibroblast growth factor 21 levels	TRUE	reported	23.5495
1	216837226	T	G	-0.1557	0.0318	0.0383	9.77e-07	rs10495032	14720	GCST90274788	Fibroblast growth factor 21 levels	TRUE	reported	23.973
2	27730940	T	C	0.1323	0.0119	0.3977	1.03e-28	rs1260326	14730	GCST90274788	Fibroblast growth factor 21 levels	TRUE	reported	123.602
3	11689679	T	C	-0.0568	0.012	0.4644	2.21e-06	rs7610704	14295	GCST90274788	Fibroblast growth factor 21 levels	TRUE	reported	22.4044
5	55882435	T	C	-0.063	0.0136	0.2698	3.62e-06	rs4700382	14295	GCST90274788	Fibroblast growth factor 21 levels	TRUE	reported	21.4587
5	84356011	T	C	-0.0881	0.019	0.8922	3.54e-06	rs60277384	14742	GCST90274788	Fibroblast growth factor 21 levels	TRUE	reported	21.5003
7	73030175	A	G	-0.1609	0.0176	0.1297	6.13e-20	rs13229619	14743	GCST90274788	Fibroblast growth factor 21 levels	TRUE	reported	83.577
8	9173209	A	G	-0.0605	0.012	0.4812	4.61e-07	rs7012637	14295	GCST90274788	Fibroblast growth factor 21 levels	TRUE	reported	25.4184
10	127847758	A	G	-0.3801	0.0749	0.0104	3.88e-07	rs188758663	11668	GCST90274788	Fibroblast growth factor 21 levels	TRUE	reported	25.7533
11	76480255	T	C	-0.0689	0.0145	0.2168	2.02e-06	rs12290350	14295	GCST90274788	Fibroblast growth factor 21 levels	TRUE	reported	22.5789
12	47198899	A	C	-0.0812	0.0147	0.795	3.32e-08	rs2429473	14295	GCST90274788	Fibroblast growth factor 21 levels	TRUE	reported	30.5125
18	72826607	A	G	-0.2215	0.0444	0.031	6.08e-07	rs72965996	13808	GCST90274788	Fibroblast growth factor 21 levels	TRUE	reported	24.8875
19	49260677	A	C	0.1627	0.013	0.501	6.15e-36	rs838131	14294	GCST90274788	Fibroblast growth factor 21 levels	TRUE	reported	156.635
21	33860969	T	C	-0.2352	0.0455	0.0232	2.35e-07	rs142603673	14252	GCST90274788	Fibroblast growth factor 21 levels	TRUE	reported	26.7209
1	146522722	T	C	0.0708	0.0136	0.7502	1.93e-07	rs671205	14287	GCST90274789	Fibroblast growth factor 23 levels	TRUE	reported	27.1012
2	121962947	T	G	0.0941	0.0185	0.8733	3.65e-07	rs6753743	14287	GCST90274789	Fibroblast growth factor 23 levels	TRUE	reported	25.8723
2	190446541	C	G	0.1163	0.0131	0.2897	6.82e-19	rs3811621	14286	GCST90274789	Fibroblast growth factor 23 levels	TRUE	reported	78.8164
4	40142535	T	C	0.0685	0.0144	0.2406	1.97e-06	rs794007	12844	GCST90274789	Fibroblast growth factor 23 levels	TRUE	reported	22.6285
4	124325226	A	T	-0.1845	0.0389	0.9748	2.11e-06	rs11930290	12848	GCST90274789	Fibroblast growth factor 23 levels	TRUE	reported	22.4954
5	146629145	A	G	0.1704	0.0348	0.0295	9.75e-07	rs34551523	14730	GCST90274789	Fibroblast growth factor 23 levels	TRUE	reported	23.9762
5	176814656	A	G	-0.0653	0.0135	0.2766	1.32e-06	rs33921462	14287	GCST90274789	Fibroblast growth factor 23 levels	TRUE	reported	23.3969
6	31175118	A	C	-0.2224	0.0479	0.0191	3.43e-06	rs181409232	12846	GCST90274789	Fibroblast growth factor 23 levels	TRUE	reported	21.5575
6	81343345	A	G	-0.0768	0.0166	0.8634	3.72e-06	rs12195292	14710	GCST90274789	Fibroblast growth factor 23 levels	TRUE	reported	21.4046
7	12540548	C	G	0.1059	0.0222	0.1002	1.84e-06	rs370203222	11759	GCST90274789	Fibroblast growth factor 23 levels	TRUE	reported	22.7555
11	106531034	A	G	0.2362	0.0507	0.0187	3.18e-06	rs118177380	14287	GCST90274789	Fibroblast growth factor 23 levels	TRUE	reported	21.7042
12	4479549	A	G	-0.0959	0.0178	0.1141	7.14e-08	rs7955866	14719	GCST90274789	Fibroblast growth factor 23 levels	TRUE	reported	29.0267
14	22607677	A	G	-0.1085	0.0235	0.8871	3.89e-06	rs75338333	10893	GCST90274789	Fibroblast growth factor 23 levels	TRUE	reported	21.3169
16	83137317	T	C	-0.056	0.0119	0.4938	2.53e-06	rs11150539	14287	GCST90274789	Fibroblast growth factor 23 levels	TRUE	reported	22.1453
20	52731402	A	T	0.0907	0.0134	0.706	1.3e-11	rs6127099	14287	GCST90274789	Fibroblast growth factor 23 levels	TRUE	reported	45.8147
22	18002038	A	G	0.1228	0.0257	0.0941	1.77e-06	rs368215473	9397	GCST90274789	Fibroblast growth factor 23 levels	TRUE	reported	22.8313
22	22238107	T	C	0.0803	0.0166	0.1851	1.32e-06	rs35590112	12386	GCST90274789	Fibroblast growth factor 23 levels	TRUE	reported	23.3999
1	101733215	A	G	0.1023	0.0224	0.0841	4.95e-06	rs9433760	11788	GCST90274790	Fibroblast growth factor 5 levels	TRUE	reported	20.8572
1	109814880	T	C	-0.0729	0.0155	0.2041	2.56e-06	rs4970834	11786	GCST90274790	Fibroblast growth factor 5 levels	TRUE	reported	22.1203
1	216050785	T	C	-0.0599	0.0127	0.6038	2.4e-06	rs11120686	11786	GCST90274790	Fibroblast growth factor 5 levels	TRUE	reported	22.2457
2	45095097	A	G	-0.0586	0.0128	0.364	4.69e-06	rs11674185	11787	GCST90274790	Fibroblast growth factor 5 levels	TRUE	reported	20.9592
2	144875473	T	C	0.2883	0.0608	0.0166	2.12e-06	rs148332905	11341	GCST90274790	Fibroblast growth factor 5 levels	TRUE	reported	22.4844
2	229871311	T	C	-0.3042	0.0659	0.0146	3.91e-06	rs189846846	9980	GCST90274790	Fibroblast growth factor 5 levels	TRUE	reported	21.3082
2	241614719	A	G	-0.0988	0.0213	0.1585	3.51e-06	rs369482528	8813	GCST90274790	Fibroblast growth factor 5 levels	TRUE	reported	21.5157
4	70058335	A	C	-0.0728	0.015	0.2193	1.21e-06	rs4326078	11789	GCST90274790	Fibroblast growth factor 5 levels	TRUE	reported	23.5548
4	81152728	C	G	0.1719	0.0187	0.8489	3.84e-20	rs17004843	11341	GCST90274790	Fibroblast growth factor 5 levels	TRUE	reported	84.5023
4	81169912	T	G	0.5176	0.0126	0.3175	1e-200	rs11099098	11789	GCST90274790	Fibroblast growth factor 5 levels	TRUE	reported	1687.51
4	81192363	A	G	0.1629	0.0283	0.9341	8.6e-09	rs3796605	11782	GCST90274790	Fibroblast growth factor 5 levels	TRUE	reported	33.1337
4	81817429	A	T	0.1406	0.0289	0.0656	1.14e-06	rs62302222	11341	GCST90274790	Fibroblast growth factor 5 levels	TRUE	reported	23.6687
6	39710570	T	C	0.1185	0.0249	0.0828	1.95e-06	rs305897	11341	GCST90274790	Fibroblast growth factor 5 levels	TRUE	reported	22.6484
6	89057163	A	G	-0.1705	0.0361	0.036	2.32e-06	rs148797749	11785	GCST90274790	Fibroblast growth factor 5 levels	TRUE	reported	22.3067
8	106471400	A	G	0.2554	0.0552	0.9848	3.71e-06	rs150524893	11298	GCST90274790	Fibroblast growth factor 5 levels	TRUE	reported	21.4074
8	143464103	A	T	0.1673	0.0356	0.9648	2.61e-06	rs77210320	11786	GCST90274790	Fibroblast growth factor 5 levels	TRUE	reported	22.0847
9	1354486	A	G	-0.0909	0.0192	0.8798	2.2e-06	rs1412253	11778	GCST90274790	Fibroblast growth factor 5 levels	TRUE	reported	22.4143
9	7476426	T	C	0.2266	0.0453	0.0223	5.67e-07	rs117253850	11781	GCST90274790	Fibroblast growth factor 5 levels	TRUE	reported	25.0221
9	133305614	T	C	0.1509	0.0322	0.0458	2.78e-06	rs12005489	10725	GCST90274790	Fibroblast growth factor 5 levels	TRUE	reported	21.9617
11	75754620	T	G	0.0619	0.0133	0.4196	3.25e-06	rs624605	11341	GCST90274790	Fibroblast growth factor 5 levels	TRUE	reported	21.661
12	48680454	A	G	0.509	0.1062	0.006	1.64e-06	rs112790107	9845	GCST90274790	Fibroblast growth factor 5 levels	TRUE	reported	22.9714
13	62078600	T	C	-0.0826	0.0165	0.1699	5.56e-07	rs66613644	11787	GCST90274790	Fibroblast growth factor 5 levels	TRUE	reported	25.0606
16	62005709	A	G	-0.1197	0.0249	0.0816	1.53e-06	rs56391958	11341	GCST90274790	Fibroblast growth factor 5 levels	TRUE	reported	23.1094
18	14708913	A	G	-0.1842	0.0395	0.0464	3.11e-06	rs192746810	11341	GCST90274790	Fibroblast growth factor 5 levels	TRUE	reported	21.7463
1	159890969	A	G	0.0725	0.0129	0.4738	1.91e-08	rs55633025	12404	GCST90274791	Fms-related tyrosine kinase 3 ligand levels	TRUE	reported	31.5861
2	8442736	C	G	0.0554	0.0119	0.382	3.23e-06	rs186975	14703	GCST90274791	Fms-related tyrosine kinase 3 ligand levels	TRUE	reported	21.6733
2	65602149	T	C	-0.0746	0.0115	0.4771	8.76e-11	rs1866051	14732	GCST90274791	Fms-related tyrosine kinase 3 ligand levels	TRUE	reported	42.0806
3	128381886	T	G	-0.1061	0.0119	0.6093	4.84e-19	rs7624160	14719	GCST90274791	Fms-related tyrosine kinase 3 ligand levels	TRUE	reported	79.4945
3	141150026	A	G	0.0611	0.0129	0.5605	2.18e-06	rs7625643	12404	GCST90274791	Fms-related tyrosine kinase 3 ligand levels	TRUE	reported	22.4338
3	170851052	A	G	-0.1569	0.0338	0.9624	3.45e-06	rs61792394	14286	GCST90274791	Fms-related tyrosine kinase 3 ligand levels	TRUE	reported	21.5483
4	20519864	A	G	-0.0904	0.0192	0.8501	2.5e-06	rs575588389	12129	GCST90274791	Fms-related tyrosine kinase 3 ligand levels	TRUE	reported	22.1684
4	55408999	T	C	0.0833	0.016	0.8361	1.93e-07	rs218265	14731	GCST90274791	Fms-related tyrosine kinase 3 ligand levels	TRUE	reported	27.105
4	57902945	A	T	0.0539	0.0117	0.4587	4.09e-06	rs1277312	14719	GCST90274791	Fms-related tyrosine kinase 3 ligand levels	TRUE	reported	21.223
4	105806108	A	T	0.2206	0.0324	0.9647	9.85e-12	rs144317085	14722	GCST90274791	Fms-related tyrosine kinase 3 ligand levels	TRUE	reported	46.3576
5	1282319	A	C	-0.1191	0.0128	0.3326	1.34e-20	rs7726159	14733	GCST90274791	Fms-related tyrosine kinase 3 ligand levels	TRUE	reported	86.5772
5	6289394	T	C	0.0603	0.0127	0.3741	2.05e-06	rs1379304	14286	GCST90274791	Fms-related tyrosine kinase 3 ligand levels	TRUE	reported	22.5438
6	18758144	T	C	0.0959	0.0202	0.9089	2.06e-06	rs139721800	14715	GCST90274791	Fms-related tyrosine kinase 3 ligand levels	TRUE	reported	22.539
6	41985436	T	C	0.0643	0.0136	0.2577	2.27e-06	rs9381118	14285	GCST90274791	Fms-related tyrosine kinase 3 ligand levels	TRUE	reported	22.3534
6	77907355	T	C	-0.0559	0.0117	0.4699	1.77e-06	rs6453962	14732	GCST90274791	Fms-related tyrosine kinase 3 ligand levels	TRUE	reported	22.8272
6	91011673	T	C	0.0676	0.0128	0.3278	1.28e-07	rs1321859	14286	GCST90274791	Fms-related tyrosine kinase 3 ligand levels	TRUE	reported	27.8916
7	3914756	A	G	-0.0749	0.0147	0.1924	3.48e-07	rs28533776	14731	GCST90274791	Fms-related tyrosine kinase 3 ligand levels	TRUE	reported	25.9615
9	243950	T	C	0.1812	0.0386	0.026	2.68e-06	rs192857133	14727	GCST90274791	Fms-related tyrosine kinase 3 ligand levels	TRUE	reported	22.0365
9	10640144	A	G	-0.1429	0.0299	0.9571	1.76e-06	rs57191857	14734	GCST90274791	Fms-related tyrosine kinase 3 ligand levels	TRUE	reported	22.8414
9	94348687	T	C	-0.0851	0.0186	0.1096	4.76e-06	rs12338549	14719	GCST90274791	Fms-related tyrosine kinase 3 ligand levels	TRUE	reported	20.9331
10	101403323	T	C	0.1483	0.0306	0.9513	1.26e-06	rs185979634	12847	GCST90274791	Fms-related tyrosine kinase 3 ligand levels	TRUE	reported	23.4876
10	105351013	T	C	0.3529	0.076	0.9914	3.43e-06	rs74722523	11437	GCST90274791	Fms-related tyrosine kinase 3 ligand levels	TRUE	reported	21.5614
11	62294309	T	C	-0.1519	0.0331	0.0364	4.45e-06	rs141117375	14286	GCST90274791	Fms-related tyrosine kinase 3 ligand levels	TRUE	reported	21.0601
11	108311965	A	G	-0.0772	0.0117	0.4171	4.16e-11	rs11212636	14723	GCST90274791	Fms-related tyrosine kinase 3 ligand levels	TRUE	reported	43.5374
11	113982321	A	T	0.0588	0.0125	0.3111	2.55e-06	rs73000965	14731	GCST90274791	Fms-related tyrosine kinase 3 ligand levels	TRUE	reported	22.1276
13	28455266	A	T	0.0821	0.0128	0.3602	1.42e-10	rs9554186	14286	GCST90274791	Fms-related tyrosine kinase 3 ligand levels	TRUE	reported	41.1402
13	28604007	T	C	-1.1019	0.0524	0.9832	3.59e-98	rs76428106	13799	GCST90274791	Fms-related tyrosine kinase 3 ligand levels	TRUE	reported	442.203
14	51156734	A	G	0.1302	0.0266	0.9447	9.84e-07	rs72681653	14734	GCST90274791	Fms-related tyrosine kinase 3 ligand levels	TRUE	reported	23.9584
18	70532840	T	G	0.0556	0.0121	0.408	4.33e-06	rs10164255	14729	GCST90274791	Fms-related tyrosine kinase 3 ligand levels	TRUE	reported	21.1144
19	49979398	A	G	0.1179	0.022	0.0907	8.36e-08	rs17272847	13222	GCST90274791	Fms-related tyrosine kinase 3 ligand levels	TRUE	reported	28.7199
20	4261712	T	C	-0.4307	0.0883	0.0075	1.07e-06	rs142870956	11952	GCST90274791	Fms-related tyrosine kinase 3 ligand levels	TRUE	reported	23.7919
20	30439298	T	G	0.0884	0.016	0.1818	3.29e-08	rs78429945	14286	GCST90274791	Fms-related tyrosine kinase 3 ligand levels	TRUE	reported	30.5256
1	199872965	A	T	0.1128	0.0219	0.8739	2.6e-07	rs199503547	10894	GCST90274792	Glial cell line-derived neurotrophic factor levels	TRUE	reported	26.5296
2	208746333	A	T	0.3366	0.0697	0.9898	1.37e-06	rs144181640	13988	GCST90274792	Glial cell line-derived neurotrophic factor levels	TRUE	reported	23.3218
3	36072052	T	C	-0.0981	0.0196	0.0997	5.58e-07	rs62243355	14731	GCST90274792	Glial cell line-derived neurotrophic factor levels	TRUE	reported	25.051
5	37868088	A	G	-0.3888	0.0198	0.0906	7.56e-86	rs11740708	14710	GCST90274792	Glial cell line-derived neurotrophic factor levels	TRUE	reported	385.587
5	37918839	A	T	-0.1683	0.0179	0.1296	5.34e-21	rs2194229	14288	GCST90274792	Glial cell line-derived neurotrophic factor levels	TRUE	reported	88.402
5	38094871	A	T	0.0829	0.0124	0.352	2.3e-11	rs2453338	14734	GCST90274792	Glial cell line-derived neurotrophic factor levels	TRUE	reported	44.6957
6	134688249	T	C	0.1531	0.0333	0.0371	4.27e-06	rs112594435	14721	GCST90274792	Glial cell line-derived neurotrophic factor levels	TRUE	reported	21.1379
8	107706686	T	G	-0.2941	0.0616	0.0124	1.8e-06	rs540456481	10894	GCST90274792	Glial cell line-derived neurotrophic factor levels	TRUE	reported	22.7944
9	5230371	C	G	0.0606	0.0129	0.3	2.63e-06	rs2093446	14288	GCST90274792	Glial cell line-derived neurotrophic factor levels	TRUE	reported	22.0681
10	87694408	A	C	-0.1194	0.0208	0.0859	9.45e-09	rs77671113	14725	GCST90274792	Glial cell line-derived neurotrophic factor levels	TRUE	reported	32.952
12	98629454	A	G	0.2584	0.0539	0.0148	1.63e-06	rs138691533	14731	GCST90274792	Glial cell line-derived neurotrophic factor levels	TRUE	reported	22.983
13	28147359	A	G	0.0915	0.0196	0.903	3.04e-06	rs57104839	14736	GCST90274792	Glial cell line-derived neurotrophic factor levels	TRUE	reported	21.7937
13	67293674	T	C	0.1918	0.042	0.0254	4.96e-06	rs79953230	14719	GCST90274792	Glial cell line-derived neurotrophic factor levels	TRUE	reported	20.8544
17	1490782	A	G	-0.0718	0.0154	0.7373	3.13e-06	rs35740453	13224	GCST90274792	Glial cell line-derived neurotrophic factor levels	TRUE	reported	21.7374
17	14221290	T	G	0.2096	0.0453	0.0231	3.71e-06	rs9303102	12935	GCST90274792	Glial cell line-derived neurotrophic factor levels	TRUE	reported	21.4085
19	14805280	T	C	0.0816	0.014	0.3119	5.59e-09	rs55850217	11755	GCST90274792	Glial cell line-derived neurotrophic factor levels	TRUE	reported	33.9722
21	20242381	A	T	-0.3321	0.0721	0.02	4.1e-06	rs570043519	8911	GCST90274792	Glial cell line-derived neurotrophic factor levels	TRUE	reported	21.2162
1	38949303	T	C	0.0992	0.0217	0.8959	4.84e-06	rs34219417	14286	GCST90274793	Hepatocyte growth factor levels	TRUE	reported	20.898
1	83864840	T	C	-0.405	0.0832	0.9907	1.13e-06	rs138848271	10793	GCST90274793	Hepatocyte growth factor levels	TRUE	reported	23.6954
2	108946178	A	G	0.0564	0.0114	0.4434	7.52e-07	rs6709159	14734	GCST90274793	Hepatocyte growth factor levels	TRUE	reported	24.4765
3	128064791	A	G	0.2047	0.0391	0.0276	1.65e-07	rs2737756	14718	GCST90274793	Hepatocyte growth factor levels	TRUE	reported	27.4083
3	171934440	A	G	-0.0856	0.0179	0.1397	1.73e-06	rs7620568	12846	GCST90274793	Hepatocyte growth factor levels	TRUE	reported	22.8687
4	3452345	A	G	0.1219	0.0131	0.328	1.34e-20	rs59950280	13222	GCST90274793	Hepatocyte growth factor levels	TRUE	reported	86.5894
4	31819358	A	G	-0.0699	0.0152	0.6438	4.25e-06	rs183596950	11538	GCST90274793	Hepatocyte growth factor levels	TRUE	reported	21.1479
6	622484	A	G	0.4297	0.0934	0.0078	4.21e-06	rs115009171	10300	GCST90274793	Hepatocyte growth factor levels	TRUE	reported	21.1659
6	32487091	T	G	0.0993	0.0215	0.7957	3.86e-06	rs201840950	10216	GCST90274793	Hepatocyte growth factor levels	TRUE	reported	21.3315
7	81358266	C	G	-0.1545	0.0332	0.964	3.26e-06	rs5745692	14716	GCST90274793	Hepatocyte growth factor levels	TRUE	reported	21.6561
7	81359051	T	C	-0.1943	0.0242	0.0608	9.83e-16	rs5745687	14733	GCST90274793	Hepatocyte growth factor levels	TRUE	reported	64.4636
8	72362254	A	G	0.3666	0.0747	0.014	9.22e-07	rs113903858	11137	GCST90274793	Hepatocyte growth factor levels	TRUE	reported	24.0848
9	107570130	T	C	0.0769	0.0164	0.7969	2.75e-06	rs5007364	11760	GCST90274793	Hepatocyte growth factor levels	TRUE	reported	21.9869
10	30042437	T	C	-0.2429	0.0489	0.9809	6.79e-07	rs74130123	14734	GCST90274793	Hepatocyte growth factor levels	TRUE	reported	24.6739
14	65654346	T	C	0.1572	0.0311	0.9611	4.31e-07	rs57193877	14725	GCST90274793	Hepatocyte growth factor levels	TRUE	reported	25.5496
15	101649383	A	T	-0.0638	0.012	0.6021	1.06e-07	rs11631440	14709	GCST90274793	Hepatocyte growth factor levels	TRUE	reported	28.2669
17	7014969	T	C	-0.0992	0.0217	0.0942	4.84e-06	rs4290523	12846	GCST90274793	Hepatocyte growth factor levels	TRUE	reported	20.898
17	45959996	T	C	-0.1954	0.039	0.9572	5.44e-07	rs1986719	14718	GCST90274793	Hepatocyte growth factor levels	TRUE	reported	25.1027
18	76506666	A	T	0.1566	0.0327	0.9642	1.68e-06	rs150498795	14732	GCST90274793	Hepatocyte growth factor levels	TRUE	reported	22.9344
19	42769693	A	G	-0.1182	0.0257	0.9405	4.24e-06	rs851612	14286	GCST90274793	Hepatocyte growth factor levels	TRUE	reported	21.1528
19	58888317	A	G	0.0592	0.0127	0.5179	3.14e-06	rs8106345	12404	GCST90274793	Hepatocyte growth factor levels	TRUE	reported	21.7288
20	6103587	T	C	-0.0698	0.0151	0.7983	3.79e-06	rs2281532	14286	GCST90274793	Hepatocyte growth factor levels	TRUE	reported	21.3677
2	19234534	T	G	0.1461	0.0307	0.9482	1.95e-06	rs67101138	11793	GCST90274794	Interferon gamma levels	TRUE	reported	22.6477
3	2921515	A	C	0.0648	0.014	0.4253	3.68e-06	rs6442763	11345	GCST90274794	Interferon gamma levels	TRUE	reported	21.4237
10	130545142	A	G	0.136	0.0283	0.9427	1.54e-06	rs61863416	11774	GCST90274794	Interferon gamma levels	TRUE	reported	23.0943
11	110972327	T	C	0.4666	0.0897	0.0122	1.97e-07	rs140562194	7396	GCST90274794	Interferon gamma levels	TRUE	reported	27.0586
13	27473585	T	C	0.3485	0.0708	0.9882	8.55e-07	rs74903999	10558	GCST90274794	Interferon gamma levels	TRUE	reported	24.2292
13	90334795	C	G	0.1935	0.0384	0.9683	4.68e-07	rs146527076	11781	GCST90274794	Interferon gamma levels	TRUE	reported	25.3922
16	33979312	T	G	0.2684	0.0573	0.0324	2.81e-06	rs531747046	6257	GCST90274794	Interferon gamma levels	TRUE	reported	21.941
17	26694861	A	G	-0.0635	0.0127	0.4705	5.73e-07	rs704	11793	GCST90274794	Interferon gamma levels	TRUE	reported	25
20	46408844	T	C	0.0671	0.0137	0.5585	9.69e-07	rs4810686	11344	GCST90274794	Interferon gamma levels	TRUE	reported	23.9885
21	37335521	A	G	0.2184	0.0403	0.0412	5.98e-08	rs62230781	11345	GCST90274794	Interferon gamma levels	TRUE	reported	29.3694
1	87832695	A	G	0.0565	0.0121	0.3683	3.02e-06	rs4655953	14722	GCST90274795	Interleukin-10 levels	TRUE	reported	21.8035
1	206954566	A	G	-0.0996	0.0151	0.2042	4.22e-11	rs12123181	14296	GCST90274795	Interleukin-10 levels	TRUE	reported	43.5076
2	87296860	A	C	0.1647	0.0338	0.0539	1.1e-06	rs549056348	11768	GCST90274795	Interleukin-10 levels	TRUE	reported	23.744
2	125939274	T	G	0.1937	0.0418	0.0455	3.59e-06	rs138203589	14730	GCST90274795	Interleukin-10 levels	TRUE	reported	21.4737
2	173757986	A	G	0.0771	0.0162	0.8403	1.94e-06	rs3769274	14742	GCST90274795	Interleukin-10 levels	TRUE	reported	22.6505
2	201728383	T	C	-0.2351	0.0486	0.0174	1.32e-06	rs188535859	14741	GCST90274795	Interleukin-10 levels	TRUE	reported	23.4009
3	8954959	A	G	-0.1293	0.0218	0.9146	3.01e-09	rs398518	14296	GCST90274795	Interleukin-10 levels	TRUE	reported	35.179
4	185304872	A	G	0.0981	0.0211	0.0999	3.33e-06	rs72701782	14296	GCST90274795	Interleukin-10 levels	TRUE	reported	21.6159
5	19244332	T	C	-0.0753	0.0149	0.8011	4.33e-07	rs10067443	14296	GCST90274795	Interleukin-10 levels	TRUE	reported	25.5398
6	7880027	T	C	0.0555	0.0119	0.6126	3.1e-06	rs385697	14727	GCST90274795	Interleukin-10 levels	TRUE	reported	21.7516
6	18825879	T	C	0.2951	0.0626	0.014	2.43e-06	rs17654493	12313	GCST90274795	Interleukin-10 levels	TRUE	reported	22.2223
6	31325886	C	G	-0.065	0.0129	0.6959	4.69e-07	rs9266257	14728	GCST90274795	Interleukin-10 levels	TRUE	reported	25.3891
6	32453163	T	C	-0.1528	0.0196	0.8893	6.39e-15	rs67037615	14296	GCST90274795	Interleukin-10 levels	TRUE	reported	60.7763
6	122709508	A	G	0.3666	0.0761	0.9898	1.45e-06	rs150408090	12313	GCST90274795	Interleukin-10 levels	TRUE	reported	23.2068
6	169465075	A	G	-0.0574	0.0125	0.6162	4.39e-06	rs389239	14296	GCST90274795	Interleukin-10 levels	TRUE	reported	21.0865
7	590757	C	G	0.1112	0.0239	0.1005	3.28e-06	rs148332061	13232	GCST90274795	Interleukin-10 levels	TRUE	reported	21.6478
8	61861039	T	C	0.0681	0.0143	0.2791	1.91e-06	rs66624860	12799	GCST90274795	Interleukin-10 levels	TRUE	reported	22.6789
9	18625666	A	T	-0.2845	0.0618	0.0122	4.15e-06	rs79438518	13809	GCST90274795	Interleukin-10 levels	TRUE	reported	21.1928
11	117864063	A	G	-0.1597	0.0154	0.823	3.39e-25	rs3135932	14744	GCST90274795	Interleukin-10 levels	TRUE	reported	107.54
14	20318041	T	C	0.1401	0.0291	0.1028	1.48e-06	rs76932862	12412	GCST90274795	Interleukin-10 levels	TRUE	reported	23.1788
1	56566352	A	G	-0.1247	0.0252	0.0839	7.48e-07	rs6670799	11345	GCST90274796	Interleukin-10 receptor subunit alpha levels	TRUE	reported	24.4868
3	158540291	T	G	0.082	0.0179	0.1526	4.63e-06	rs41272625	11784	GCST90274796	Interleukin-10 receptor subunit alpha levels	TRUE	reported	20.9856
5	154443639	T	G	0.0623	0.0131	0.5891	1.98e-06	rs286605	11793	GCST90274796	Interleukin-10 receptor subunit alpha levels	TRUE	reported	22.6169
6	78703747	A	C	0.4057	0.0865	0.9896	2.73e-06	rs180893431	9340	GCST90274796	Interleukin-10 receptor subunit alpha levels	TRUE	reported	21.9977
8	9104264	T	G	0.064	0.0135	0.4945	2.13e-06	rs10091841	11345	GCST90274796	Interleukin-10 receptor subunit alpha levels	TRUE	reported	22.4746
10	18335103	T	C	0.2347	0.0511	0.9822	4.37e-06	rs80137559	11791	GCST90274796	Interleukin-10 receptor subunit alpha levels	TRUE	reported	21.0952
11	117864063	A	G	-0.0844	0.0168	0.8171	5.07e-07	rs3135932	11793	GCST90274796	Interleukin-10 receptor subunit alpha levels	TRUE	reported	25.2387
14	55005535	A	G	0.1676	0.0343	0.0481	1.03e-06	rs17832137	10289	GCST90274796	Interleukin-10 receptor subunit alpha levels	TRUE	reported	23.8759
14	66407688	A	G	0.3915	0.0823	0.9853	1.97e-06	rs74719858	10858	GCST90274796	Interleukin-10 receptor subunit alpha levels	TRUE	reported	22.6289
15	93461371	C	G	0.0623	0.0131	0.4267	1.98e-06	rs1406714	11783	GCST90274796	Interleukin-10 receptor subunit alpha levels	TRUE	reported	22.6169
16	5247086	T	C	-0.3868	0.0841	0.0107	4.24e-06	rs143313574	9956	GCST90274796	Interleukin-10 receptor subunit alpha levels	TRUE	reported	21.1534
1	179682087	A	G	0.208	0.031	0.0438	1.95e-11	rs142421172	12840	GCST90274797	Interleukin-10 receptor subunit beta levels	TRUE	reported	45.0198
1	212796908	T	C	0.1449	0.0311	0.0363	3.17e-06	rs114288486	14730	GCST90274797	Interleukin-10 receptor subunit beta levels	TRUE	reported	21.7078
1	228433772	T	C	0.1926	0.0411	0.026	2.78e-06	rs112798338	14286	GCST90274797	Interleukin-10 receptor subunit beta levels	TRUE	reported	21.9598
2	43150924	A	G	0.0637	0.0135	0.2684	2.38e-06	rs7574167	12832	GCST90274797	Interleukin-10 receptor subunit beta levels	TRUE	reported	22.2644
2	176630651	T	C	0.1988	0.0402	0.0212	7.6e-07	rs116315732	14734	GCST90274797	Interleukin-10 receptor subunit beta levels	TRUE	reported	24.4557
3	4275803	T	C	-0.0548	0.0119	0.5866	4.12e-06	rs1153572	14286	GCST90274797	Interleukin-10 receptor subunit beta levels	TRUE	reported	21.2064
4	119751261	A	G	-0.0618	0.0134	0.2721	3.99e-06	rs9685374	14286	GCST90274797	Interleukin-10 receptor subunit beta levels	TRUE	reported	21.27
6	41174158	A	G	0.0532	0.0113	0.5488	2.5e-06	rs34361138	14732	GCST90274797	Interleukin-10 receptor subunit beta levels	TRUE	reported	22.1649
6	55775469	T	G	0.0652	0.0142	0.3356	4.4e-06	rs566450266	11759	GCST90274797	Interleukin-10 receptor subunit beta levels	TRUE	reported	21.0823
7	25740142	A	G	-0.0843	0.0181	0.1348	3.2e-06	rs111850948	14286	GCST90274797	Interleukin-10 receptor subunit beta levels	TRUE	reported	21.6919
9	136121303	T	C	0.0861	0.0169	0.1723	3.49e-07	rs7855466	11783	GCST90274797	Interleukin-10 receptor subunit beta levels	TRUE	reported	25.9557
10	71477178	A	G	-0.2327	0.0505	0.9827	4.07e-06	rs192325200	13867	GCST90274797	Interleukin-10 receptor subunit beta levels	TRUE	reported	21.2329
10	103937244	T	C	0.0743	0.0161	0.8362	3.93e-06	rs6584485	14286	GCST90274797	Interleukin-10 receptor subunit beta levels	TRUE	reported	21.2974
12	58388232	C	G	-0.0601	0.0124	0.6484	1.25e-06	rs1605333	13237	GCST90274797	Interleukin-10 receptor subunit beta levels	TRUE	reported	23.4912
16	13209083	T	C	0.1783	0.0348	0.9674	3e-07	rs55780441	14734	GCST90274797	Interleukin-10 receptor subunit beta levels	TRUE	reported	26.2509
19	49553051	C	G	-0.4295	0.0907	0.9904	2.19e-06	rs117883662	8938	GCST90274797	Interleukin-10 receptor subunit beta levels	TRUE	reported	22.4239
20	39437913	A	G	0.2066	0.0444	0.0323	3.27e-06	rs149156511	14286	GCST90274797	Interleukin-10 receptor subunit beta levels	TRUE	reported	21.6518
21	34660980	A	G	-0.3997	0.0116	0.4732	1e-200	rs8178528	14286	GCST90274797	Interleukin-10 receptor subunit beta levels	TRUE	reported	1187.28
21	35160180	T	C	-0.0815	0.014	0.2114	5.83e-09	rs2834261	14720	GCST90274797	Interleukin-10 receptor subunit beta levels	TRUE	reported	33.889
2	64889908	T	C	0.0628	0.0134	0.7333	2.78e-06	rs6750065	14286	GCST90274798	Interleukin-12 subunit beta levels	TRUE	reported	21.9639
2	112046960	T	C	0.0984	0.0194	0.1662	3.93e-07	rs149993822	14287	GCST90274798	Interleukin-12 subunit beta levels	TRUE	reported	25.7269
3	5026008	A	G	-0.1009	0.0151	0.8154	2.36e-11	rs11130215	14732	GCST90274798	Interleukin-12 subunit beta levels	TRUE	reported	44.6507
3	171348710	T	C	0.1088	0.0228	0.0889	1.82e-06	rs148549227	12403	GCST90274798	Interleukin-12 subunit beta levels	TRUE	reported	22.7713
3	188115682	A	C	0.2861	0.013	0.3539	2.43e-107	rs9815073	14287	GCST90274798	Interleukin-12 subunit beta levels	TRUE	reported	484.339
4	190527932	T	C	0.207	0.0442	0.0363	2.82e-06	rs5014495	10208	GCST90274798	Interleukin-12 subunit beta levels	TRUE	reported	21.9329
5	158693364	T	G	0.3161	0.056	0.9869	1.66e-08	rs144850787	14287	GCST90274798	Interleukin-12 subunit beta levels	TRUE	reported	31.862
5	158818745	A	C	-0.4957	0.0122	0.3044	1e-200	rs6556416	14287	GCST90274798	Interleukin-12 subunit beta levels	TRUE	reported	1650.89
5	158852200	A	G	0.1694	0.0325	0.9592	1.87e-07	rs17056751	14735	GCST90274798	Interleukin-12 subunit beta levels	TRUE	reported	27.1682
5	158907737	T	C	-0.0857	0.0131	0.7246	6.07e-11	rs17722688	14729	GCST90274798	Interleukin-12 subunit beta levels	TRUE	reported	42.7976
6	31154493	A	G	0.1155	0.014	0.2275	1.58e-16	rs3130510	14735	GCST90274798	Interleukin-12 subunit beta levels	TRUE	reported	68.0625
7	6408796	T	G	-0.0622	0.0119	0.5425	1.72e-07	rs6968201	14287	GCST90274798	Interleukin-12 subunit beta levels	TRUE	reported	27.3204
8	4597842	T	C	0.219	0.0472	0.9787	3.49e-06	rs117888068	11783	GCST90274798	Interleukin-12 subunit beta levels	TRUE	reported	21.528
10	73114509	T	C	-0.0695	0.0139	0.2389	5.73e-07	rs780679	14729	GCST90274798	Interleukin-12 subunit beta levels	TRUE	reported	25
10	94525783	C	G	0.0709	0.0149	0.8109	1.95e-06	rs12766137	14726	GCST90274798	Interleukin-12 subunit beta levels	TRUE	reported	22.6423
11	47406592	T	C	0.0588	0.0116	0.5207	4e-07	rs11039216	14730	GCST90274798	Interleukin-12 subunit beta levels	TRUE	reported	25.6944
11	96026074	T	C	-0.0672	0.0129	0.2822	1.9e-07	rs539598	14731	GCST90274798	Interleukin-12 subunit beta levels	TRUE	reported	27.1368
11	115767583	A	G	-0.204	0.0435	0.0216	2.74e-06	rs72993671	14246	GCST90274798	Interleukin-12 subunit beta levels	TRUE	reported	21.9929
12	17314071	A	G	-0.197	0.0363	0.0298	5.73e-08	rs1398590	14726	GCST90274798	Interleukin-12 subunit beta levels	TRUE	reported	29.4523
12	56435504	C	G	0.0785	0.0133	0.323	3.59e-09	rs705705	12841	GCST90274798	Interleukin-12 subunit beta levels	TRUE	reported	34.8366
12	111884608	T	C	0.1332	0.0131	0.4766	2.76e-24	rs3184504	11785	GCST90274798	Interleukin-12 subunit beta levels	TRUE	reported	103.387
12	121197553	C	G	0.0721	0.0122	0.3473	3.42e-09	rs516978	14725	GCST90274798	Interleukin-12 subunit beta levels	TRUE	reported	34.9262
13	28604007	T	C	-0.3406	0.0535	0.9832	1.94e-10	rs76428106	13800	GCST90274798	Interleukin-12 subunit beta levels	TRUE	reported	40.5305
14	68760141	T	C	0.0798	0.0128	0.7151	4.54e-10	rs1950897	14735	GCST90274798	Interleukin-12 subunit beta levels	TRUE	reported	38.8674
14	103230758	C	G	-0.1297	0.0127	0.6875	1.74e-24	rs12588969	14287	GCST90274798	Interleukin-12 subunit beta levels	TRUE	reported	104.297
15	80260554	A	G	-0.0743	0.0132	0.2595	1.81e-08	rs8026767	14734	GCST90274798	Interleukin-12 subunit beta levels	TRUE	reported	31.6833
18	26624891	A	G	0.0918	0.0201	0.9081	4.94e-06	rs9965402	14729	GCST90274798	Interleukin-12 subunit beta levels	TRUE	reported	20.859
22	37881211	A	G	-0.1477	0.0246	0.0654	1.92e-09	rs73416208	14729	GCST90274798	Interleukin-12 subunit beta levels	TRUE	reported	36.0488
1	162878651	A	G	0.0692	0.0136	0.3447	3.61e-07	rs10917637	11772	GCST90274799	Interleukin-13 levels	TRUE	reported	25.8901
1	193545592	T	C	0.193	0.039	0.9443	7.47e-07	rs538021311	7943	GCST90274799	Interleukin-13 levels	TRUE	reported	24.4898
3	123702960	A	G	-0.0656	0.0141	0.3094	3.28e-06	rs9881117	11791	GCST90274799	Interleukin-13 levels	TRUE	reported	21.6456
3	143068250	A	G	0.064	0.0132	0.3961	1.24e-06	rs10446322	11777	GCST90274799	Interleukin-13 levels	TRUE	reported	23.5078
4	40938582	A	G	0.0739	0.0132	0.4958	2.16e-08	rs13119159	11344	GCST90274799	Interleukin-13 levels	TRUE	reported	31.343
5	9974643	C	G	-0.2968	0.0628	0.9858	2.29e-06	rs183684201	11782	GCST90274799	Interleukin-13 levels	TRUE	reported	22.3362
7	61999529	A	G	0.1832	0.039	0.9229	2.63e-06	rs149979178	6901	GCST90274799	Interleukin-13 levels	TRUE	reported	22.0659
7	154418309	A	G	0.169	0.0357	0.0397	2.2e-06	rs76219628	11344	GCST90274799	Interleukin-13 levels	TRUE	reported	22.4097
10	3623961	A	G	-0.1845	0.0397	0.0751	3.36e-06	rs11251952	11344	GCST90274799	Interleukin-13 levels	TRUE	reported	21.5979
10	53942324	T	G	0.0734	0.0155	0.3902	2.19e-06	rs12146346	8388	GCST90274799	Interleukin-13 levels	TRUE	reported	22.4248
11	123332970	C	G	-0.0702	0.015	0.6744	2.87e-06	rs10893042	11344	GCST90274799	Interleukin-13 levels	TRUE	reported	21.9024
13	41810092	T	C	0.2093	0.0446	0.9682	2.69e-06	rs141726773	11344	GCST90274799	Interleukin-13 levels	TRUE	reported	22.0226
15	57830694	T	C	-0.0934	0.0183	0.8535	3.33e-07	rs55924857	11792	GCST90274799	Interleukin-13 levels	TRUE	reported	26.049
16	79977921	A	G	0.2122	0.0439	0.0274	1.34e-06	rs59235092	11784	GCST90274799	Interleukin-13 levels	TRUE	reported	23.3648
4	20169693	A	T	0.0919	0.0193	0.8082	1.92e-06	rs56240706	8861	GCST90274800	Interleukin-15 receptor subunit alpha levels	TRUE	reported	22.6734
4	140657353	C	G	0.0778	0.0162	0.8203	1.57e-06	rs6845172	11772	GCST90274800	Interleukin-15 receptor subunit alpha levels	TRUE	reported	23.0637
6	32560501	A	G	0.0749	0.0153	0.7077	9.81e-07	rs9270551	11344	GCST90274800	Interleukin-15 receptor subunit alpha levels	TRUE	reported	23.9652
8	27696981	A	C	-0.3132	0.0684	0.0119	4.67e-06	rs117428573	10857	GCST90274800	Interleukin-15 receptor subunit alpha levels	TRUE	reported	20.9668
9	136154304	T	C	-0.0726	0.0158	0.2166	4.33e-06	rs649129	10918	GCST90274800	Interleukin-15 receptor subunit alpha levels	TRUE	reported	21.1134
10	5815194	A	T	-0.0867	0.0174	0.8028	6.27e-07	rs12570881	11344	GCST90274800	Interleukin-15 receptor subunit alpha levels	TRUE	reported	24.8279
10	6002368	T	G	0.3692	0.0127	0.5146	8.39e-186	rs2228059	11344	GCST90274800	Interleukin-15 receptor subunit alpha levels	TRUE	reported	845.115
10	6009462	T	G	-0.1967	0.0135	0.3975	4.34e-48	rs7898286	11344	GCST90274800	Interleukin-15 receptor subunit alpha levels	TRUE	reported	212.296
11	37594094	A	G	-0.2278	0.0492	0.9801	3.66e-06	rs145793996	11779	GCST90274800	Interleukin-15 receptor subunit alpha levels	TRUE	reported	21.4377
12	111932800	T	C	-0.0748	0.0133	0.5243	1.87e-08	rs7137828	11344	GCST90274800	Interleukin-15 receptor subunit alpha levels	TRUE	reported	31.6301
15	94729209	A	T	-0.0849	0.017	0.4367	5.91e-07	rs117046642	7943	GCST90274800	Interleukin-15 receptor subunit alpha levels	TRUE	reported	24.9412
18	12175379	T	C	0.14	0.0294	0.0658	1.92e-06	rs4459616	9899	GCST90274800	Interleukin-15 receptor subunit alpha levels	TRUE	reported	22.6757
20	2629394	A	T	0.1159	0.0241	0.8743	1.52e-06	rs192538756	9461	GCST90274800	Interleukin-15 receptor subunit alpha levels	TRUE	reported	23.1277
21	15303777	A	G	0.3794	0.0799	0.0158	2.05e-06	rs117484888	7423	GCST90274800	Interleukin-15 receptor subunit alpha levels	TRUE	reported	22.5476
21	39896592	A	G	0.0796	0.0169	0.8384	2.48e-06	rs2836464	11791	GCST90274800	Interleukin-15 receptor subunit alpha levels	TRUE	reported	22.1847
1	96622380	A	C	-0.0802	0.0164	0.7781	1.01e-06	rs33998516	11336	GCST90274801	Interleukin-17A levels	TRUE	reported	23.9145
2	13468626	T	C	-0.2432	0.0525	0.021	3.61e-06	rs75788494	10574	GCST90274801	Interleukin-17A levels	TRUE	reported	21.459
3	63484616	T	C	0.1688	0.0349	0.0418	1.32e-06	rs115193412	11778	GCST90274801	Interleukin-17A levels	TRUE	reported	23.3934
3	189579511	A	G	-0.0585	0.0128	0.5609	4.87e-06	rs17448036	11783	GCST90274801	Interleukin-17A levels	TRUE	reported	20.8878
6	32628224	A	T	0.0923	0.0189	0.221	1.04e-06	rs41270871	8742	GCST90274801	Interleukin-17A levels	TRUE	reported	23.8495
7	6380998	A	G	-0.068	0.0148	0.2897	4.34e-06	rs28852438	11336	GCST90274801	Interleukin-17A levels	TRUE	reported	21.1103
8	70106392	C	G	-0.0893	0.017	0.1776	1.5e-07	rs1462017	11774	GCST90274801	Interleukin-17A levels	TRUE	reported	27.5934
9	27215497	T	C	-0.1279	0.0272	0.9323	2.57e-06	rs77529534	11775	GCST90274801	Interleukin-17A levels	TRUE	reported	22.1107
9	31560030	C	G	-0.1467	0.0295	0.0555	6.6e-07	rs79982350	11336	GCST90274801	Interleukin-17A levels	TRUE	reported	24.7295
9	91976386	A	G	0.0908	0.0192	0.1411	2.25e-06	rs4877075	11336	GCST90274801	Interleukin-17A levels	TRUE	reported	22.365
10	67955765	T	G	0.2446	0.0517	0.9819	2.23e-06	rs34557923	10913	GCST90274801	Interleukin-17A levels	TRUE	reported	22.3837
12	118130693	T	G	0.1696	0.0371	0.9648	4.84e-06	rs77595989	11767	GCST90274801	Interleukin-17A levels	TRUE	reported	20.898
16	8011846	T	C	-0.0726	0.0153	0.7391	2.08e-06	rs12599620	11336	GCST90274801	Interleukin-17A levels	TRUE	reported	22.516
17	2272057	T	C	0.2309	0.0486	0.0251	2.02e-06	rs2429911	11294	GCST90274801	Interleukin-17A levels	TRUE	reported	22.5723
17	43658721	T	G	0.0884	0.0185	0.517	1.77e-06	rs2693361	7943	GCST90274801	Interleukin-17A levels	TRUE	reported	22.8329
1	176930254	A	T	-0.3259	0.0548	0.9804	2.73e-09	rs114882743	11345	GCST90274802	Interleukin-17C levels	TRUE	reported	35.3678
1	242536005	T	G	0.1508	0.0327	0.0512	4e-06	rs12092228	9892	GCST90274802	Interleukin-17C levels	TRUE	reported	21.267
2	136675328	T	G	-0.2174	0.0469	0.9707	3.56e-06	rs77654242	10294	GCST90274802	Interleukin-17C levels	TRUE	reported	21.4869
2	239715033	A	C	-0.2749	0.0524	0.9809	1.55e-07	rs149756404	11302	GCST90274802	Interleukin-17C levels	TRUE	reported	27.5224
4	24758319	A	G	-0.0649	0.0141	0.5847	4.17e-06	rs1072074	11785	GCST90274802	Interleukin-17C levels	TRUE	reported	21.1861
4	152291909	T	C	-0.1219	0.0262	0.9068	3.28e-06	rs11931996	11345	GCST90274802	Interleukin-17C levels	TRUE	reported	21.6474
5	19253845	A	G	-0.0793	0.0167	0.6301	2.05e-06	rs4593271	7943	GCST90274802	Interleukin-17C levels	TRUE	reported	22.5483
5	107423766	A	G	-0.0882	0.0177	0.8432	6.26e-07	rs59356989	11790	GCST90274802	Interleukin-17C levels	TRUE	reported	24.8308
5	174179760	T	C	-0.0951	0.0201	0.1233	2.23e-06	rs75246422	11793	GCST90274802	Interleukin-17C levels	TRUE	reported	22.3856
5	174836306	T	C	-0.1673	0.0366	0.0423	4.85e-06	rs72815428	11775	GCST90274802	Interleukin-17C levels	TRUE	reported	20.8944
6	66547346	C	G	0.0624	0.0135	0.6437	3.8e-06	rs2814092	11792	GCST90274802	Interleukin-17C levels	TRUE	reported	21.3649
7	21240100	T	C	0.0633	0.0132	0.3948	1.62e-06	rs1920106	11792	GCST90274802	Interleukin-17C levels	TRUE	reported	22.9964
9	107469519	A	C	0.3672	0.0763	0.0207	1.49e-06	rs111268024	7456	GCST90274802	Interleukin-17C levels	TRUE	reported	23.1609
12	52750252	A	G	0.1926	0.0401	0.0286	1.56e-06	rs554604740	11149	GCST90274802	Interleukin-17C levels	TRUE	reported	23.0687
13	44396409	A	G	-0.0816	0.0171	0.8025	1.82e-06	rs10870773	11345	GCST90274802	Interleukin-17C levels	TRUE	reported	22.7713
13	96638651	T	C	-0.0857	0.018	0.1597	1.93e-06	rs12863903	11345	GCST90274802	Interleukin-17C levels	TRUE	reported	22.6682
14	92763907	C	G	-0.1162	0.0253	0.0991	4.37e-06	rs8015296	9461	GCST90274802	Interleukin-17C levels	TRUE	reported	21.0946
14	102333234	T	C	0.1091	0.0236	0.0906	3.78e-06	rs12895022	11774	GCST90274802	Interleukin-17C levels	TRUE	reported	21.371
16	8393906	C	G	0.1077	0.0227	0.1032	2.09e-06	rs39779	11345	GCST90274802	Interleukin-17C levels	TRUE	reported	22.5102
16	76626873	C	G	-0.09	0.0195	0.1382	3.92e-06	rs12445031	11339	GCST90274802	Interleukin-17C levels	TRUE	reported	21.3018
16	88684495	T	G	-0.105	0.0136	0.3783	1.16e-14	rs17700884	11775	GCST90274802	Interleukin-17C levels	TRUE	reported	59.6075
2	32489851	T	C	-0.1857	0.0123	0.3734	1.68e-51	rs385076	14296	GCST90274803	Interleukin-18 levels	TRUE	reported	227.936
2	126751021	T	C	-0.0702	0.0153	0.7336	4.47e-06	rs12711729	11345	GCST90274803	Interleukin-18 levels	TRUE	reported	21.0519
3	115001900	A	T	-0.3049	0.0604	0.989	4.46e-07	rs139760701	13809	GCST90274803	Interleukin-18 levels	TRUE	reported	25.4824
4	121893301	A	G	0.072	0.0146	0.8077	8.16e-07	rs12648080	14743	GCST90274803	Interleukin-18 levels	TRUE	reported	24.3198
5	68682536	A	C	-0.16	0.0267	0.9351	2.07e-09	rs17229943	14744	GCST90274803	Interleukin-18 levels	TRUE	reported	35.9102
5	70375337	T	G	0.1154	0.0252	0.8692	4.66e-06	rs567093451	10894	GCST90274803	Interleukin-18 levels	TRUE	reported	20.9706
6	38300402	A	G	0.2157	0.0461	0.0204	2.88e-06	rs4140444	14741	GCST90274803	Interleukin-18 levels	TRUE	reported	21.8927
6	158786921	T	C	-0.0861	0.0181	0.2688	1.97e-06	rs7755771	10893	GCST90274803	Interleukin-18 levels	TRUE	reported	22.6282
6	162785078	A	T	0.0676	0.0138	0.2767	9.65e-07	rs12201187	13245	GCST90274803	Interleukin-18 levels	TRUE	reported	23.9958
7	11104167	T	G	-0.082	0.0165	0.8341	6.71e-07	rs67424072	14296	GCST90274803	Interleukin-18 levels	TRUE	reported	24.6979
7	155637974	T	C	-0.163	0.0301	0.0477	6.12e-08	rs56836641	14743	GCST90274803	Interleukin-18 levels	TRUE	reported	29.3253
8	126402485	T	C	-0.0759	0.0156	0.3451	1.14e-06	rs2954016	13421	GCST90274803	Interleukin-18 levels	TRUE	reported	23.672
8	144606172	C	G	-0.0935	0.0157	0.8179	2.59e-09	rs12681624	13657	GCST90274803	Interleukin-18 levels	TRUE	reported	35.467
9	20069041	A	C	-0.1954	0.0425	0.0236	4.27e-06	rs112338272	14721	GCST90274803	Interleukin-18 levels	TRUE	reported	21.1384
11	268430	C	G	-0.0629	0.0137	0.7543	4.41e-06	rs11605127	14730	GCST90274803	Interleukin-18 levels	TRUE	reported	21.0795
11	86686181	C	G	-0.1248	0.0259	0.0665	1.45e-06	rs57954386	12201	GCST90274803	Interleukin-18 levels	TRUE	reported	23.2183
11	105060888	T	C	0.1154	0.0225	0.9237	2.91e-07	rs60235102	14722	GCST90274803	Interleukin-18 levels	TRUE	reported	26.3055
11	112025306	A	C	0.2039	0.0135	0.7618	1.53e-51	rs5744249	14742	GCST90274803	Interleukin-18 levels	TRUE	reported	228.122
11	112433719	T	C	0.1374	0.0291	0.0465	2.34e-06	rs35495214	14735	GCST90274803	Interleukin-18 levels	TRUE	reported	22.294
16	54161464	A	C	0.2532	0.0525	0.9857	1.42e-06	rs148504635	14737	GCST90274803	Interleukin-18 levels	TRUE	reported	23.26
16	84730435	C	G	-0.278	0.0581	0.9792	1.71e-06	rs113552426	11249	GCST90274803	Interleukin-18 levels	TRUE	reported	22.8948
18	28763724	A	G	-0.2314	0.0472	0.9814	9.46e-07	rs77994606	14743	GCST90274803	Interleukin-18 levels	TRUE	reported	24.0349
19	5344989	T	C	0.0581	0.0126	0.3565	4.01e-06	rs2108621	14296	GCST90274803	Interleukin-18 levels	TRUE	reported	21.2623
20	51289816	A	T	-0.0567	0.0124	0.371	4.82e-06	rs1403742	14296	GCST90274803	Interleukin-18 levels	TRUE	reported	20.9085
1	15404794	A	G	0.0921	0.0201	0.1213	4.6e-06	rs7512350	11771	GCST90274804	interleukin-18 receptor 1 levels	TRUE	reported	20.9955
2	102130347	T	C	0.184	0.0305	0.0508	1.61e-09	rs114429030	14295	GCST90274804	interleukin-18 receptor 1 levels	TRUE	reported	36.3945
2	102798245	T	G	0.1911	0.0143	0.5584	9.86e-41	rs74180212	10893	GCST90274804	interleukin-18 receptor 1 levels	TRUE	reported	178.587
2	102890970	T	C	0.1489	0.0115	0.5422	2.42e-38	rs1115282	14743	GCST90274804	interleukin-18 receptor 1 levels	TRUE	reported	167.646
2	102968356	T	C	-0.3681	0.0115	0.3754	1e-200	rs10192157	14737	GCST90274804	interleukin-18 receptor 1 levels	TRUE	reported	1024.56
3	10580281	A	C	0.0935	0.02	0.8764	2.94e-06	rs7642750	11788	GCST90274804	interleukin-18 receptor 1 levels	TRUE	reported	21.8556
3	58414784	A	G	-0.1646	0.0342	0.0317	1.49e-06	rs35021151	14735	GCST90274804	interleukin-18 receptor 1 levels	TRUE	reported	23.1637
3	79589418	A	G	-0.2015	0.042	0.9745	1.61e-06	rs62257659	14727	GCST90274804	interleukin-18 receptor 1 levels	TRUE	reported	23.0171
3	146882115	A	G	-0.0956	0.0196	0.8928	1.07e-06	rs78199195	14295	GCST90274804	interleukin-18 receptor 1 levels	TRUE	reported	23.7905
6	801754	A	C	0.1039	0.0222	0.0787	2.87e-06	rs78035061	14295	GCST90274804	interleukin-18 receptor 1 levels	TRUE	reported	21.9041
7	29690677	A	G	-0.3006	0.0649	0.0131	3.63e-06	rs117145942	13164	GCST90274804	interleukin-18 receptor 1 levels	TRUE	reported	21.453
7	47517191	A	G	0.1408	0.0299	0.0468	2.49e-06	rs80317525	14730	GCST90274804	interleukin-18 receptor 1 levels	TRUE	reported	22.175
7	156048777	T	C	-0.1045	0.022	0.0762	2.03e-06	rs73176827	14733	GCST90274804	interleukin-18 receptor 1 levels	TRUE	reported	22.5625
8	28819417	T	G	0.1906	0.0387	0.9625	8.43e-07	rs536613714	12193	GCST90274804	interleukin-18 receptor 1 levels	TRUE	reported	24.2563
10	61379709	A	G	-0.1505	0.0313	0.0389	1.52e-06	rs117195704	14730	GCST90274804	interleukin-18 receptor 1 levels	TRUE	reported	23.1198
14	20930038	A	C	0.0657	0.0142	0.7591	3.71e-06	rs1760941	14295	GCST90274804	interleukin-18 receptor 1 levels	TRUE	reported	21.4069
14	94844947	T	C	0.2643	0.0445	0.0204	2.86e-09	rs28929474	14743	GCST90274804	interleukin-18 receptor 1 levels	TRUE	reported	35.2756
16	87926882	A	C	-0.1483	0.0317	0.0536	2.89e-06	rs117599131	13231	GCST90274804	interleukin-18 receptor 1 levels	TRUE	reported	21.8859
17	64305051	A	G	-0.3382	0.0378	0.9715	3.65e-19	rs78357146	14743	GCST90274804	interleukin-18 receptor 1 levels	TRUE	reported	80.0504
20	51193977	A	G	0.073	0.0149	0.8157	9.62e-07	rs34174304	14725	GCST90274804	interleukin-18 receptor 1 levels	TRUE	reported	24.0034
22	19662319	T	C	-0.2754	0.056	0.9865	8.75e-07	rs79097546	14256	GCST90274804	interleukin-18 receptor 1 levels	TRUE	reported	24.1853
22	34904594	A	G	0.2387	0.0512	0.9848	3.13e-06	rs116935210	14733	GCST90274804	interleukin-18 receptor 1 levels	TRUE	reported	21.7353
1	105113404	T	C	0.0783	0.0171	0.174	4.67e-06	rs12047801	11785	GCST90274805	Interleukin-1-alpha levels	TRUE	reported	20.9668
1	116784131	A	G	0.2658	0.0565	0.0186	2.55e-06	rs115494443	10853	GCST90274805	Interleukin-1-alpha levels	TRUE	reported	22.1316
2	170964850	T	C	0.2215	0.0469	0.0311	2.33e-06	rs115602471	11340	GCST90274805	Interleukin-1-alpha levels	TRUE	reported	22.305
6	32586222	A	G	-0.3263	0.0266	0.0799	1.36e-34	rs11759846	11788	GCST90274805	Interleukin-1-alpha levels	TRUE	reported	150.477
6	32606006	A	T	-0.3452	0.0647	0.0283	9.53e-08	rs547199103	7943	GCST90274805	Interleukin-1-alpha levels	TRUE	reported	28.4664
6	32656094	T	C	-0.3251	0.0554	0.0358	4.4e-09	rs13195317	11301	GCST90274805	Interleukin-1-alpha levels	TRUE	reported	34.4361
7	89060931	T	G	0.131	0.0286	0.0604	4.64e-06	rs10233998	11785	GCST90274805	Interleukin-1-alpha levels	TRUE	reported	20.9802
8	89744017	A	T	0.2438	0.0524	0.9824	3.28e-06	rs16886503	11786	GCST90274805	Interleukin-1-alpha levels	TRUE	reported	21.6474
11	118755738	A	G	0.0754	0.0142	0.5264	1.1e-07	rs523604	10290	GCST90274805	Interleukin-1-alpha levels	TRUE	reported	28.1946
12	103893601	A	T	-0.0982	0.0207	0.1141	2.1e-06	rs7138836	11775	GCST90274805	Interleukin-1-alpha levels	TRUE	reported	22.5052
12	114539621	T	C	0.062	0.013	0.5326	1.85e-06	rs4767214	11772	GCST90274805	Interleukin-1-alpha levels	TRUE	reported	22.7456
17	32073614	T	C	0.2176	0.0439	0.9755	7.17e-07	rs117537822	11788	GCST90274805	Interleukin-1-alpha levels	TRUE	reported	24.5691
17	53509585	A	G	-0.0856	0.0187	0.8232	4.7e-06	rs61098036	9891	GCST90274805	Interleukin-1-alpha levels	TRUE	reported	20.9539
18	308555	A	G	0.1116	0.0221	0.9015	4.42e-07	rs11878153	11787	GCST90274805	Interleukin-1-alpha levels	TRUE	reported	25.5002
2	192579384	A	G	0.2016	0.0424	0.9733	1.99e-06	rs79419497	11789	GCST90274806	Interleukin-2 levels	TRUE	reported	22.6073
3	12396234	T	C	0.2095	0.0419	0.0287	5.73e-07	rs142641125	11789	GCST90274806	Interleukin-2 levels	TRUE	reported	25
3	64865615	T	C	-0.1048	0.0217	0.8961	1.37e-06	rs77853517	11787	GCST90274806	Interleukin-2 levels	TRUE	reported	23.324
3	125991040	A	T	0.0854	0.0174	0.8293	9.2e-07	rs7638939	11769	GCST90274806	Interleukin-2 levels	TRUE	reported	24.0889
3	137247468	T	C	0.1737	0.038	0.039	4.85e-06	rs75739108	11341	GCST90274806	Interleukin-2 levels	TRUE	reported	20.8945
4	34713434	T	G	0.1176	0.0255	0.9036	3.99e-06	rs79925007	11341	GCST90274806	Interleukin-2 levels	TRUE	reported	21.2684
4	138235156	T	G	-0.0646	0.0139	0.6861	3.36e-06	rs6535212	11784	GCST90274806	Interleukin-2 levels	TRUE	reported	21.5991
5	35188802	T	C	-0.1216	0.026	0.9334	2.91e-06	rs4703508	11789	GCST90274806	Interleukin-2 levels	TRUE	reported	21.8736
9	88775115	A	C	-0.1468	0.0309	0.9396	2.03e-06	rs201229721	9257	GCST90274806	Interleukin-2 levels	TRUE	reported	22.5702
10	2293803	T	G	-0.1999	0.0431	0.0244	3.52e-06	rs74852566	11789	GCST90274806	Interleukin-2 levels	TRUE	reported	21.5115
10	67202938	T	C	-0.1222	0.0259	0.9188	2.38e-06	rs10996419	11784	GCST90274806	Interleukin-2 levels	TRUE	reported	22.2609
13	85868678	A	G	0.1922	0.0414	0.0318	3.44e-06	rs77832761	11785	GCST90274806	Interleukin-2 levels	TRUE	reported	21.5529
14	55563894	C	G	-0.2699	0.0576	0.9727	2.79e-06	rs144129701	11341	GCST90274806	Interleukin-2 levels	TRUE	reported	21.9564
16	77431739	T	C	-0.0728	0.0153	0.7384	1.95e-06	rs36006983	11341	GCST90274806	Interleukin-2 levels	TRUE	reported	22.6402
17	103299	A	C	-0.0723	0.0149	0.6969	1.22e-06	rs28515912	10723	GCST90274806	Interleukin-2 levels	TRUE	reported	23.5453
19	55502846	C	G	-0.0849	0.017	0.2053	5.91e-07	rs1671226	11341	GCST90274806	Interleukin-2 levels	TRUE	reported	24.9412
1	9746065	T	G	-0.1722	0.0376	0.0444	4.65e-06	rs72633862	11774	GCST90274807	Interleukin-20 levels	TRUE	reported	20.9745
1	41433965	T	C	-0.2372	0.0487	0.0189	1.11e-06	rs114363239	11782	GCST90274807	Interleukin-20 levels	TRUE	reported	23.7231
2	52215130	A	G	-0.2134	0.046	0.9756	3.5e-06	rs114209791	11784	GCST90274807	Interleukin-20 levels	TRUE	reported	21.5215
2	141913966	T	C	-0.2551	0.0515	0.0228	7.29e-07	rs146918864	11438	GCST90274807	Interleukin-20 levels	TRUE	reported	24.5362
4	133183457	A	G	0.0635	0.0137	0.3202	3.57e-06	rs12498781	11763	GCST90274807	Interleukin-20 levels	TRUE	reported	21.4836
7	17753237	T	C	0.0719	0.0156	0.5043	4.05e-06	rs143181662	8587	GCST90274807	Interleukin-20 levels	TRUE	reported	21.2426
7	54991603	A	G	0.294	0.0596	0.9804	8.1e-07	rs111249483	10849	GCST90274807	Interleukin-20 levels	TRUE	reported	24.3334
7	76239511	A	G	-0.3598	0.071	0.0177	4.03e-07	rs200680034	8243	GCST90274807	Interleukin-20 levels	TRUE	reported	25.6806
8	68839107	A	G	-0.3596	0.0778	0.9909	3.8e-06	rs138771212	11336	GCST90274807	Interleukin-20 levels	TRUE	reported	21.3639
11	100596026	T	C	-0.222	0.0427	0.0255	2e-07	rs188205021	11774	GCST90274807	Interleukin-20 levels	TRUE	reported	27.0303
14	21169862	T	C	-0.1232	0.0267	0.9142	3.95e-06	rs72659995	11336	GCST90274807	Interleukin-20 levels	TRUE	reported	21.2911
15	23769949	T	C	-0.1753	0.0372	0.965	2.45e-06	rs28542561	11774	GCST90274807	Interleukin-20 levels	TRUE	reported	22.2064
16	80689313	T	G	-0.1546	0.0316	0.9553	9.96e-07	rs117977288	11784	GCST90274807	Interleukin-20 levels	TRUE	reported	23.9356
1	153082377	A	C	-0.0817	0.0155	0.4221	1.36e-07	rs540645152	8814	GCST90274808	Interleukin-20 receptor subunit alpha levels	TRUE	reported	27.7831
1	168180874	C	G	0.119	0.0256	0.1039	3.34e-06	rs12138611	11344	GCST90274808	Interleukin-20 receptor subunit alpha levels	TRUE	reported	21.608
3	113013852	A	G	0.3626	0.075	0.0114	1.33e-06	rs544388667	9261	GCST90274808	Interleukin-20 receptor subunit alpha levels	TRUE	reported	23.374
5	46131995	T	C	-0.4166	0.091	0.0114	4.69e-06	rs143067549	7315	GCST90274808	Interleukin-20 receptor subunit alpha levels	TRUE	reported	20.9583
5	154577444	A	G	0.1741	0.038	0.0321	4.61e-06	rs59446445	11790	GCST90274808	Interleukin-20 receptor subunit alpha levels	TRUE	reported	20.9909
6	158071161	A	G	-0.0664	0.0144	0.704	4.01e-06	rs6920753	11762	GCST90274808	Interleukin-20 receptor subunit alpha levels	TRUE	reported	21.2623
7	12560554	A	T	0.3176	0.0676	0.9871	2.62e-06	rs113563938	11344	GCST90274808	Interleukin-20 receptor subunit alpha levels	TRUE	reported	22.0733
8	35154239	A	G	0.1171	0.0198	0.1374	3.34e-09	rs11987533	11344	GCST90274808	Interleukin-20 receptor subunit alpha levels	TRUE	reported	34.9771
8	79840734	T	G	-0.0761	0.0166	0.7494	4.55e-06	rs12056343	9894	GCST90274808	Interleukin-20 receptor subunit alpha levels	TRUE	reported	21.0161
8	139987300	A	G	0.1913	0.0407	0.972	2.6e-06	rs113153423	11792	GCST90274808	Interleukin-20 receptor subunit alpha levels	TRUE	reported	22.0923
16	14288564	T	C	0.0897	0.0195	0.8313	4.22e-06	rs72785422	11343	GCST90274808	Interleukin-20 receptor subunit alpha levels	TRUE	reported	21.16
17	59389022	A	G	0.2357	0.0511	0.0208	3.98e-06	rs149111746	11783	GCST90274808	Interleukin-20 receptor subunit alpha levels	TRUE	reported	21.2754
2	85320044	T	C	-0.1271	0.0273	0.0671	3.23e-06	rs78594373	11767	GCST90274809	Interleukin-22 receptor subunit alpha-1 levels	TRUE	reported	21.6753
4	26143082	A	C	0.2679	0.0561	0.0253	1.79e-06	rs1473089	10916	GCST90274809	Interleukin-22 receptor subunit alpha-1 levels	TRUE	reported	22.8045
4	157031745	A	G	0.1722	0.037	0.0376	3.25e-06	rs75590335	11345	GCST90274809	Interleukin-22 receptor subunit alpha-1 levels	TRUE	reported	21.6602
7	81154741	A	T	-0.2102	0.0412	0.9695	3.36e-07	rs79229049	11781	GCST90274809	Interleukin-22 receptor subunit alpha-1 levels	TRUE	reported	26.0298
8	81502336	A	G	0.2815	0.0571	0.0165	8.23e-07	rs56282088	10919	GCST90274809	Interleukin-22 receptor subunit alpha-1 levels	TRUE	reported	24.3044
8	87485765	T	C	0.2714	0.0584	0.0167	3.36e-06	rs13257574	11306	GCST90274809	Interleukin-22 receptor subunit alpha-1 levels	TRUE	reported	21.597
9	117667449	T	C	0.27	0.0582	0.0163	3.5e-06	rs3181361	11345	GCST90274809	Interleukin-22 receptor subunit alpha-1 levels	TRUE	reported	21.5219
10	44669337	A	G	0.2203	0.047	0.9713	2.77e-06	rs12240324	11793	GCST90274809	Interleukin-22 receptor subunit alpha-1 levels	TRUE	reported	21.9702
14	62394907	T	C	-0.0751	0.0162	0.7694	3.56e-06	rs17256492	11345	GCST90274809	Interleukin-22 receptor subunit alpha-1 levels	TRUE	reported	21.4907
14	94197473	A	G	-0.0674	0.0138	0.6092	1.04e-06	rs7158900	11344	GCST90274809	Interleukin-22 receptor subunit alpha-1 levels	TRUE	reported	23.854
20	50001752	T	C	0.0632	0.0134	0.5504	2.4e-06	rs4811167	11793	GCST90274809	Interleukin-22 receptor subunit alpha-1 levels	TRUE	reported	22.2446
21	42295154	A	G	0.3467	0.0752	0.0109	4.02e-06	rs117263973	10858	GCST90274809	Interleukin-22 receptor subunit alpha-1 levels	TRUE	reported	21.2555
1	18931322	T	C	0.1729	0.0371	0.0521	3.16e-06	rs116790447	9453	GCST90274810	Interleukin-24 levels	TRUE	reported	21.7191
1	153060770	A	T	0.0762	0.0162	0.4768	2.55e-06	rs199770642	7943	GCST90274810	Interleukin-24 levels	TRUE	reported	22.1248
1	236592040	T	C	0.0815	0.0172	0.4915	2.15e-06	rs36183478	8587	GCST90274810	Interleukin-24 levels	TRUE	reported	22.4522
5	149232308	A	G	-0.1318	0.028	0.0716	2.51e-06	rs2341294	9900	GCST90274810	Interleukin-24 levels	TRUE	reported	22.1572
7	9959098	A	T	0.3063	0.0647	0.014	2.2e-06	rs145295031	11287	GCST90274810	Interleukin-24 levels	TRUE	reported	22.4122
7	155623090	A	G	0.0657	0.0136	0.4443	1.36e-06	rs167018	11336	GCST90274810	Interleukin-24 levels	TRUE	reported	23.3374
10	6122343	A	G	0.3005	0.0641	0.0145	2.76e-06	rs11256610	10850	GCST90274810	Interleukin-24 levels	TRUE	reported	21.9772
12	112883476	A	G	0.0655	0.0137	0.4172	1.74e-06	rs11066309	11336	GCST90274810	Interleukin-24 levels	TRUE	reported	22.8582
14	86024172	A	T	0.0892	0.0195	0.2392	4.78e-06	rs7401175	7943	GCST90274810	Interleukin-24 levels	TRUE	reported	20.9248
14	97741799	A	G	-0.3	0.0657	0.9862	4.97e-06	rs117613902	10850	GCST90274810	Interleukin-24 levels	TRUE	reported	20.8503
16	49575164	A	G	-0.0886	0.0191	0.1398	3.51e-06	rs60306270	11781	GCST90274810	Interleukin-24 levels	TRUE	reported	21.5179
21	26067535	A	G	0.2969	0.0644	0.0144	4.02e-06	rs143986178	10850	GCST90274810	Interleukin-24 levels	TRUE	reported	21.2544
22	48661109	A	G	0.111	0.0207	0.1327	8.22e-08	rs73169406	11337	GCST90274810	Interleukin-24 levels	TRUE	reported	28.7545
2	31896839	T	C	0.2769	0.0557	0.9745	6.65e-07	rs13001788	8243	GCST90274811	Interleukin-2 receptor subunit beta levels	TRUE	reported	24.7136
2	171243489	A	G	0.232	0.0502	0.9786	3.81e-06	rs115890206	10403	GCST90274811	Interleukin-2 receptor subunit beta levels	TRUE	reported	21.3584
4	108118301	T	C	0.0631	0.0129	0.5622	1e-06	rs17549820	11791	GCST90274811	Interleukin-2 receptor subunit beta levels	TRUE	reported	23.9265
4	136755243	A	G	-0.2101	0.0441	0.025	1.9e-06	rs116007066	10295	GCST90274811	Interleukin-2 receptor subunit beta levels	TRUE	reported	22.6973
6	131393771	A	C	-0.157	0.0325	0.9549	1.36e-06	rs9321271	11779	GCST90274811	Interleukin-2 receptor subunit beta levels	TRUE	reported	23.3363
7	98121843	C	G	0.0704	0.0144	0.346	1.01e-06	rs1472270	11344	GCST90274811	Interleukin-2 receptor subunit beta levels	TRUE	reported	23.9012
11	36198233	T	C	-0.0721	0.0156	0.2619	3.8e-06	rs34246740	11344	GCST90274811	Interleukin-2 receptor subunit beta levels	TRUE	reported	21.361
11	40470032	T	C	-0.2471	0.0535	0.9783	3.86e-06	rs141460846	11304	GCST90274811	Interleukin-2 receptor subunit beta levels	TRUE	reported	21.3323
12	13099229	T	C	-0.0984	0.021	0.7599	2.79e-06	rs56353341	7943	GCST90274811	Interleukin-2 receptor subunit beta levels	TRUE	reported	21.9559
12	111592380	T	G	-0.1133	0.0239	0.0879	2.13e-06	rs2157876	11343	GCST90274811	Interleukin-2 receptor subunit beta levels	TRUE	reported	22.4732
13	106109408	A	T	0.3764	0.0809	0.0166	3.28e-06	rs559991994	7943	GCST90274811	Interleukin-2 receptor subunit beta levels	TRUE	reported	21.6472
15	84665328	T	C	-0.2102	0.0443	0.9766	2.09e-06	rs11630708	11788	GCST90274811	Interleukin-2 receptor subunit beta levels	TRUE	reported	22.5143
16	80775714	A	G	-0.0606	0.0128	0.4465	2.2e-06	rs9921181	11786	GCST90274811	Interleukin-2 receptor subunit beta levels	TRUE	reported	22.4143
17	4507431	T	C	0.1213	0.0261	0.0695	3.36e-06	rs117538197	11774	GCST90274811	Interleukin-2 receptor subunit beta levels	TRUE	reported	21.5993
4	189492967	T	G	0.1741	0.0364	0.047	1.73e-06	rs35370544	8385	GCST90274812	Interleukin-33 levels	TRUE	reported	22.8768
6	38719850	C	G	0.0691	0.0148	0.6997	3.03e-06	rs7742625	11345	GCST90274812	Interleukin-33 levels	TRUE	reported	21.7988
6	156872261	T	C	-0.1166	0.0255	0.1064	4.82e-06	rs77792454	8817	GCST90274812	Interleukin-33 levels	TRUE	reported	20.9082
7	24423445	C	G	0.1833	0.04	0.0307	4.59e-06	rs17149396	11789	GCST90274812	Interleukin-33 levels	TRUE	reported	20.9993
8	87995921	A	G	-0.0752	0.0162	0.2321	3.45e-06	rs66755903	11345	GCST90274812	Interleukin-33 levels	TRUE	reported	21.5479
9	21663051	C	G	0.1308	0.0277	0.9172	2.34e-06	rs62556318	11345	GCST90274812	Interleukin-33 levels	TRUE	reported	22.2975
12	96439814	A	G	0.1259	0.0273	0.9273	3.99e-06	rs78455659	11345	GCST90274812	Interleukin-33 levels	TRUE	reported	21.268
15	66970271	T	C	-0.0681	0.0135	0.5496	4.55e-07	rs8042883	11345	GCST90274812	Interleukin-33 levels	TRUE	reported	25.4464
16	79491576	A	C	0.0936	0.0203	0.8755	4.01e-06	rs13336496	11780	GCST90274812	Interleukin-33 levels	TRUE	reported	21.2598
18	73359115	A	G	0.3432	0.0748	0.0112	4.47e-06	rs112495884	10858	GCST90274812	Interleukin-33 levels	TRUE	reported	21.0519
19	14299739	A	C	-0.1184	0.0233	0.1177	3.74e-07	rs10415966	10281	GCST90274812	Interleukin-33 levels	TRUE	reported	25.8221
21	40484010	T	C	-0.0732	0.0158	0.2201	3.61e-06	rs1013434	11783	GCST90274812	Interleukin-33 levels	TRUE	reported	21.4639
1	145427960	C	G	0.1919	0.0417	0.0407	4.19e-06	rs10910814	7953	GCST90274813	Interleukin-4 levels	TRUE	reported	21.1777
1	243071390	T	C	-0.077	0.0167	0.2195	4.01e-06	rs2502347	11345	GCST90274813	Interleukin-4 levels	TRUE	reported	21.2593
2	107668175	A	G	0.0701	0.0153	0.7233	4.61e-06	rs13418255	11345	GCST90274813	Interleukin-4 levels	TRUE	reported	20.992
4	40156881	A	G	-0.0773	0.0159	0.2374	1.16e-06	rs13130198	11345	GCST90274813	Interleukin-4 levels	TRUE	reported	23.6355
4	185529634	C	G	-0.1181	0.025	0.9065	2.31e-06	rs12641440	11345	GCST90274813	Interleukin-4 levels	TRUE	reported	22.3162
6	32556783	T	C	0.1212	0.0255	0.1501	2e-06	rs9270229	6252	GCST90274813	Interleukin-4 levels	TRUE	reported	22.5904
6	35764540	A	G	0.085	0.0179	0.5892	2.05e-06	rs2766594	7943	GCST90274813	Interleukin-4 levels	TRUE	reported	22.5492
7	2938066	A	T	0.449	0.0914	0.9882	8.99e-07	rs549453778	7456	GCST90274813	Interleukin-4 levels	TRUE	reported	24.1324
8	22649912	A	G	0.0678	0.0136	0.5982	6.19e-07	rs11989681	11345	GCST90274813	Interleukin-4 levels	TRUE	reported	24.8532
8	119274249	T	G	-0.1391	0.0299	0.9451	3.28e-06	rs4876407	11788	GCST90274813	Interleukin-4 levels	TRUE	reported	21.6427
9	117036047	T	G	-0.1338	0.0278	0.0752	1.49e-06	rs1490743	10281	GCST90274813	Interleukin-4 levels	TRUE	reported	23.1645
10	6800809	T	C	-0.2354	0.045	0.0253	1.68e-07	rs75610895	11787	GCST90274813	Interleukin-4 levels	TRUE	reported	27.3645
10	34284406	A	G	0.2805	0.0592	0.9846	2.16e-06	rs116963481	11793	GCST90274813	Interleukin-4 levels	TRUE	reported	22.4503
14	106921396	T	C	-0.1128	0.0244	0.7641	3.78e-06	rs7150107	8099	GCST90274813	Interleukin-4 levels	TRUE	reported	21.3717
15	79066932	A	G	0.0716	0.0152	0.4842	2.47e-06	rs12900168	10471	GCST90274813	Interleukin-4 levels	TRUE	reported	22.1891
1	37473314	T	C	0.1661	0.0361	0.0436	4.2e-06	rs114829303	11344	GCST90274814	Interleukin-5 levels	TRUE	reported	21.1702
1	208050360	A	G	-0.1169	0.0236	0.0881	7.29e-07	rs17009223	11789	GCST90274814	Interleukin-5 levels	TRUE	reported	24.5361
4	35700630	T	G	0.205	0.0424	0.0508	1.33e-06	rs534010680	7942	GCST90274814	Interleukin-5 levels	TRUE	reported	23.3763
5	95530542	A	G	0.0765	0.0147	0.7289	1.95e-07	rs34639000	11773	GCST90274814	Interleukin-5 levels	TRUE	reported	27.0825
6	124474284	A	G	0.3833	0.0825	0.9859	3.38e-06	rs141941146	10280	GCST90274814	Interleukin-5 levels	TRUE	reported	21.5859
9	132281601	A	G	0.0777	0.0167	0.2002	3.28e-06	rs10988407	11791	GCST90274814	Interleukin-5 levels	TRUE	reported	21.6476
10	4740043	T	G	-0.1939	0.0424	0.947	4.81e-06	rs201180858	7943	GCST90274814	Interleukin-5 levels	TRUE	reported	20.9134
11	10380223	A	G	-0.2747	0.0592	0.9858	3.48e-06	rs4277106	11790	GCST90274814	Interleukin-5 levels	TRUE	reported	21.5315
13	78234635	A	C	-0.2292	0.0499	0.0477	4.37e-06	rs12864018	7943	GCST90274814	Interleukin-5 levels	TRUE	reported	21.0974
14	93316119	A	G	-0.0924	0.0188	0.1442	8.88e-07	rs7142197	11773	GCST90274814	Interleukin-5 levels	TRUE	reported	24.1562
15	70546132	T	C	0.0838	0.0173	0.8068	1.27e-06	rs12592185	11344	GCST90274814	Interleukin-5 levels	TRUE	reported	23.4637
16	86933894	C	G	0.2407	0.0521	0.0351	3.84e-06	rs7193141	9377	GCST90274814	Interleukin-5 levels	TRUE	reported	21.344
17	59402478	A	G	0.2206	0.0482	0.0267	4.72e-06	rs62069649	10431	GCST90274814	Interleukin-5 levels	TRUE	reported	20.9468
22	48143913	T	C	-0.0686	0.0141	0.3408	1.14e-06	rs132210	11344	GCST90274814	Interleukin-5 levels	TRUE	reported	23.6706
1	154426970	A	C	-0.1684	0.0119	0.6128	1.83e-45	rs2228145	14742	GCST90274815	Interleukin-6 levels	TRUE	reported	200.258
2	113871806	T	G	0.0975	0.0211	0.9152	3.82e-06	rs17486819	14739	GCST90274815	Interleukin-6 levels	TRUE	reported	21.3523
5	141146747	T	G	-0.0671	0.0143	0.2276	2.7e-06	rs248536	14295	GCST90274815	Interleukin-6 levels	TRUE	reported	22.0178
6	32609094	T	C	0.067	0.0131	0.291	3.15e-07	rs550717566	14294	GCST90274815	Interleukin-6 levels	TRUE	reported	26.1581
7	28486167	T	C	0.0582	0.0127	0.6371	4.59e-06	rs10234370	14295	GCST90274815	Interleukin-6 levels	TRUE	reported	21.0009
7	76792340	T	C	-0.2244	0.0469	0.0182	1.71e-06	rs187416244	14726	GCST90274815	Interleukin-6 levels	TRUE	reported	22.8929
8	21260780	A	G	-0.0659	0.0135	0.7459	1.05e-06	rs1346147	14295	GCST90274815	Interleukin-6 levels	TRUE	reported	23.8289
9	954741	A	C	-0.3418	0.0701	0.9865	1.08e-06	rs10977774	12312	GCST90274815	Interleukin-6 levels	TRUE	reported	23.7743
10	79656931	T	C	-0.2313	0.0484	0.9602	1.76e-06	rs554155854	9830	GCST90274815	Interleukin-6 levels	TRUE	reported	22.8381
13	68942611	T	G	-0.3427	0.0682	0.0105	5.04e-07	rs185969953	12934	GCST90274815	Interleukin-6 levels	TRUE	reported	25.2499
14	77078350	A	T	0.1165	0.0244	0.118	1.8e-06	rs1642826	10893	GCST90274815	Interleukin-6 levels	TRUE	reported	22.7967
1	97287518	A	C	0.2512	0.0531	0.9836	2.24e-06	rs77336315	13801	GCST90274816	Interleukin-7 levels	TRUE	reported	22.3795
1	174141356	A	G	0.097	0.021	0.8744	3.86e-06	rs56889120	11340	GCST90274816	Interleukin-7 levels	TRUE	reported	21.3356
1	194276216	A	G	0.1372	0.0274	0.9451	5.52e-07	rs74131483	13240	GCST90274816	Interleukin-7 levels	TRUE	reported	25.073
3	35502404	T	C	0.1495	0.0316	0.0436	2.23e-06	rs144728120	14717	GCST90274816	Interleukin-7 levels	TRUE	reported	22.3825
4	147865967	A	T	0.1597	0.0345	0.9615	3.67e-06	rs576004227	12045	GCST90274816	Interleukin-7 levels	TRUE	reported	21.4275
5	35881376	T	G	-0.0647	0.0131	0.2796	7.86e-07	rs11742240	14736	GCST90274816	Interleukin-7 levels	TRUE	reported	24.393
5	131676320	T	C	-0.0651	0.0133	0.4122	9.84e-07	rs1050152	11785	GCST90274816	Interleukin-7 levels	TRUE	reported	23.9584
5	133897234	A	G	0.0729	0.0159	0.7913	4.54e-06	rs55849454	12202	GCST90274816	Interleukin-7 levels	TRUE	reported	21.0214
7	2401569	A	G	0.068	0.0138	0.2517	8.33e-07	rs12699881	14288	GCST90274816	Interleukin-7 levels	TRUE	reported	24.2806
8	79713766	A	G	0.1691	0.0225	0.9	5.67e-14	rs112359206	10894	GCST90274816	Interleukin-7 levels	TRUE	reported	56.4836
8	106546447	T	C	0.0745	0.014	0.3642	1.03e-07	rs111066336	11538	GCST90274816	Interleukin-7 levels	TRUE	reported	28.3176
9	133854336	A	G	0.0691	0.0148	0.5682	3.03e-06	rs7026771	12403	GCST90274816	Interleukin-7 levels	TRUE	reported	21.7988
12	97807415	A	G	0.0698	0.0139	0.237	5.12e-07	rs12321566	14287	GCST90274816	Interleukin-7 levels	TRUE	reported	25.2163
15	73960703	T	C	-0.2336	0.0505	0.0215	3.73e-06	rs570880779	13605	GCST90274816	Interleukin-7 levels	TRUE	reported	21.3975
15	81321256	T	C	-0.136	0.028	0.0497	1.19e-06	rs79072837	14715	GCST90274816	Interleukin-7 levels	TRUE	reported	23.5918
19	14764810	A	G	-0.0584	0.0127	0.2923	4.26e-06	rs10403201	14730	GCST90274816	Interleukin-7 levels	TRUE	reported	21.1455
1	159175354	A	G	0.0667	0.0116	0.5552	8.92e-09	rs12075	14741	GCST90274817	Interleukin-8 levels	TRUE	reported	33.0625
1	233542010	T	C	0.3186	0.0622	0.9879	3.02e-07	rs144815207	13394	GCST90274817	Interleukin-8 levels	TRUE	reported	26.2368
2	108946178	A	G	0.0562	0.0117	0.4424	1.56e-06	rs6709159	14744	GCST90274817	Interleukin-8 levels	TRUE	reported	23.0728
3	16705058	T	C	0.056	0.012	0.4104	3.06e-06	rs13064825	14296	GCST90274817	Interleukin-8 levels	TRUE	reported	21.7778
3	76218188	T	C	0.1479	0.0322	0.0386	4.37e-06	rs1516478	14741	GCST90274817	Interleukin-8 levels	TRUE	reported	21.0972
3	172877373	T	C	0.2829	0.0608	0.0146	3.27e-06	rs141979722	11669	GCST90274817	Interleukin-8 levels	TRUE	reported	21.65
4	74574265	A	G	-0.1894	0.0241	0.0665	3.87e-15	rs6446951	14729	GCST90274817	Interleukin-8 levels	TRUE	reported	61.7626
5	37903927	A	C	-0.0936	0.0184	0.1404	3.64e-07	rs972492	12412	GCST90274817	Interleukin-8 levels	TRUE	reported	25.8771
5	120608739	A	T	-0.0755	0.0147	0.2006	2.81e-07	rs12188297	14740	GCST90274817	Interleukin-8 levels	TRUE	reported	26.3791
7	17688229	A	G	0.2687	0.0555	0.9866	1.29e-06	rs145125644	14733	GCST90274817	Interleukin-8 levels	TRUE	reported	23.4396
10	118629449	T	C	0.1545	0.0325	0.9598	2e-06	rs6585420	14744	GCST90274817	Interleukin-8 levels	TRUE	reported	22.5991
15	101649801	A	C	0.0574	0.0124	0.4025	3.67e-06	rs72633250	14296	GCST90274817	Interleukin-8 levels	TRUE	reported	21.4279
17	54450134	A	G	0.0668	0.0131	0.7222	3.41e-07	rs8069322	14726	GCST90274817	Interleukin-8 levels	TRUE	reported	26.0022
17	73572798	A	G	-0.1324	0.0279	0.0541	2.08e-06	rs7216538	13672	GCST90274817	Interleukin-8 levels	TRUE	reported	22.52
18	12258051	T	C	0.0555	0.012	0.5073	3.75e-06	rs34519991	14296	GCST90274817	Interleukin-8 levels	TRUE	reported	21.3906
18	36692976	T	G	-0.3895	0.076	0.0095	2.98e-07	rs72886502	12291	GCST90274817	Interleukin-8 levels	TRUE	reported	26.2656
18	73700336	T	C	0.0941	0.02	0.9034	2.54e-06	rs906401	14729	GCST90274817	Interleukin-8 levels	TRUE	reported	22.137
2	107310081	A	G	-0.0849	0.0183	0.8857	3.5e-06	rs7570818	14729	GCST90274818	Latency-associated peptide transforming growth factor beta 1 levels	TRUE	reported	21.5235
4	5793052	A	T	0.0626	0.0121	0.5957	2.3e-07	rs7656674	14288	GCST90274818	Latency-associated peptide transforming growth factor beta 1 levels	TRUE	reported	26.7657
4	26142254	C	G	0.2053	0.0433	0.9689	2.12e-06	rs73112514	12393	GCST90274818	Latency-associated peptide transforming growth factor beta 1 levels	TRUE	reported	22.4803
4	84952443	A	C	0.1265	0.0263	0.9391	1.51e-06	rs1921885	14288	GCST90274818	Latency-associated peptide transforming growth factor beta 1 levels	TRUE	reported	23.135
4	175537640	T	C	-0.299	0.0613	0.0112	1.07e-06	rs114152855	14249	GCST90274818	Latency-associated peptide transforming growth factor beta 1 levels	TRUE	reported	23.7915
5	131705458	C	G	-0.0605	0.013	0.4529	3.26e-06	rs2631367	11785	GCST90274818	Latency-associated peptide transforming growth factor beta 1 levels	TRUE	reported	21.6583
7	16406570	T	C	-0.0931	0.0199	0.1103	2.89e-06	rs34992551	14734	GCST90274818	Latency-associated peptide transforming growth factor beta 1 levels	TRUE	reported	21.8874
8	51696312	T	C	0.1447	0.0303	0.0388	1.79e-06	rs143420877	14729	GCST90274818	Latency-associated peptide transforming growth factor beta 1 levels	TRUE	reported	22.8061
8	68719454	T	C	-0.0747	0.0155	0.8321	1.44e-06	rs7820135	14730	GCST90274818	Latency-associated peptide transforming growth factor beta 1 levels	TRUE	reported	23.2262
8	106593558	A	G	-0.0608	0.0121	0.4469	5.04e-07	rs7013321	14288	GCST90274818	Latency-associated peptide transforming growth factor beta 1 levels	TRUE	reported	25.2485
9	87111083	T	G	0.2185	0.0461	0.0182	2.14e-06	rs183319799	14733	GCST90274818	Latency-associated peptide transforming growth factor beta 1 levels	TRUE	reported	22.4647
10	18285342	T	C	0.0523	0.0114	0.4627	4.48e-06	rs10508556	14735	GCST90274818	Latency-associated peptide transforming growth factor beta 1 levels	TRUE	reported	21.0472
11	95274487	T	G	0.0989	0.021	0.9023	2.48e-06	rs34536806	14288	GCST90274818	Latency-associated peptide transforming growth factor beta 1 levels	TRUE	reported	22.1796
12	24809427	T	C	-0.2662	0.0526	0.0227	4.17e-07	rs144834546	12935	GCST90274818	Latency-associated peptide transforming growth factor beta 1 levels	TRUE	reported	25.6121
12	95312882	A	C	-0.1083	0.0232	0.0779	3.04e-06	rs60821320	12852	GCST90274818	Latency-associated peptide transforming growth factor beta 1 levels	TRUE	reported	21.7912
16	48902293	A	C	-0.2301	0.0472	0.0182	1.09e-06	rs149458216	14726	GCST90274818	Latency-associated peptide transforming growth factor beta 1 levels	TRUE	reported	23.7656
19	14764810	A	G	-0.0597	0.0125	0.292	1.79e-06	rs10403201	14730	GCST90274818	Latency-associated peptide transforming growth factor beta 1 levels	TRUE	reported	22.8102
19	41811072	A	G	-0.1921	0.0276	0.9378	3.4e-12	rs73045256	14288	GCST90274818	Latency-associated peptide transforming growth factor beta 1 levels	TRUE	reported	48.4436
19	41847860	A	G	-0.4623	0.0335	0.0345	2.55e-43	rs1800472	14736	GCST90274818	Latency-associated peptide transforming growth factor beta 1 levels	TRUE	reported	190.44
19	41981195	T	C	0.1378	0.0271	0.0525	3.68e-07	rs7247630	14729	GCST90274818	Latency-associated peptide transforming growth factor beta 1 levels	TRUE	reported	25.8559
22	45002724	T	C	-0.0873	0.019	0.1204	4.33e-06	rs2281119	14284	GCST90274818	Latency-associated peptide transforming growth factor beta 1 levels	TRUE	reported	21.1116
2	3091471	T	C	0.0707	0.0153	0.3559	3.82e-06	rs11127419	9252	GCST90274819	Leukemia inhibitory factor levels	TRUE	reported	21.3529
2	46125903	A	T	0.0993	0.0213	0.8758	3.13e-06	rs80092539	11345	GCST90274819	Leukemia inhibitory factor levels	TRUE	reported	21.734
2	222585468	A	G	-0.2119	0.0453	0.0321	2.9e-06	rs825264	10291	GCST90274819	Leukemia inhibitory factor levels	TRUE	reported	21.8809
2	224292526	C	G	-0.3015	0.0631	0.9851	1.77e-06	rs116794364	10858	GCST90274819	Leukemia inhibitory factor levels	TRUE	reported	22.8305
3	58954742	C	G	0.2548	0.0556	0.021	4.59e-06	rs145344087	10281	GCST90274819	Leukemia inhibitory factor levels	TRUE	reported	21.0014
8	109432178	A	T	0.0757	0.0158	0.6575	1.66e-06	rs13264315	9460	GCST90274819	Leukemia inhibitory factor levels	TRUE	reported	22.955
10	31490202	A	G	0.1725	0.0367	0.0351	2.6e-06	rs74992559	11784	GCST90274819	Leukemia inhibitory factor levels	TRUE	reported	22.0926
12	68026044	A	T	-0.3084	0.0661	0.0168	3.08e-06	rs11608349	9362	GCST90274819	Leukemia inhibitory factor levels	TRUE	reported	21.7684
14	97087097	A	G	-0.0635	0.0136	0.5456	3.02e-06	rs234592	11345	GCST90274819	Leukemia inhibitory factor levels	TRUE	reported	21.8007
17	28341679	T	G	0.0671	0.0143	0.486	2.7e-06	rs7225483	9849	GCST90274819	Leukemia inhibitory factor levels	TRUE	reported	22.0178
19	6801966	A	G	0.112	0.0238	0.0899	2.53e-06	rs332426	11789	GCST90274819	Leukemia inhibitory factor levels	TRUE	reported	22.1453
19	54851842	A	G	-0.1011	0.0197	0.1385	2.87e-07	rs11883375	11776	GCST90274819	Leukemia inhibitory factor levels	TRUE	reported	26.3372
1	238821453	A	G	0.0563	0.0122	0.4817	3.94e-06	rs12754806	11768	GCST90274820	Leukemia inhibitory factor receptor levels	TRUE	reported	21.296
3	12385357	A	C	-0.0951	0.0203	0.1784	2.8e-06	rs3963364	9453	GCST90274820	Leukemia inhibitory factor receptor levels	TRUE	reported	21.9467
3	58363371	T	C	-0.063	0.013	0.6603	1.26e-06	rs62258077	11762	GCST90274820	Leukemia inhibitory factor receptor levels	TRUE	reported	23.4852
5	6378192	C	G	-0.0824	0.0173	0.1414	1.91e-06	rs9313148	11777	GCST90274820	Leukemia inhibitory factor receptor levels	TRUE	reported	22.6862
5	36424241	A	T	0.1414	0.0302	0.9403	2.84e-06	rs72730728	11336	GCST90274820	Leukemia inhibitory factor receptor levels	TRUE	reported	21.9222
5	38527228	T	G	0.0788	0.0134	0.5419	4.09e-09	rs2289779	11336	GCST90274820	Leukemia inhibitory factor receptor levels	TRUE	reported	34.5814
5	110784241	T	C	-0.2181	0.0467	0.0215	3.01e-06	rs115938660	11770	GCST90274820	Leukemia inhibitory factor receptor levels	TRUE	reported	21.8111
6	68918580	A	G	-0.0681	0.0145	0.2875	2.65e-06	rs778016	9883	GCST90274820	Leukemia inhibitory factor receptor levels	TRUE	reported	22.0576
7	79349730	T	C	-0.1306	0.0285	0.9229	4.6e-06	rs73157388	11336	GCST90274820	Leukemia inhibitory factor receptor levels	TRUE	reported	20.9989
8	119917062	A	G	0.1586	0.0333	0.961	1.91e-06	rs117117000	11784	GCST90274820	Leukemia inhibitory factor receptor levels	TRUE	reported	22.6839
9	136155000	T	C	-0.2885	0.0153	0.1918	2.61e-79	rs635634	11784	GCST90274820	Leukemia inhibitory factor receptor levels	TRUE	reported	355.557
9	136336804	T	C	0.2027	0.0299	0.067	1.21e-11	rs41307428	11774	GCST90274820	Leukemia inhibitory factor receptor levels	TRUE	reported	45.9584
10	27930818	A	C	0.0904	0.0192	0.1109	2.5e-06	rs1690678	11784	GCST90274820	Leukemia inhibitory factor receptor levels	TRUE	reported	22.1684
11	126228659	T	G	0.1262	0.0248	0.9129	3.61e-07	rs4937122	11336	GCST90274820	Leukemia inhibitory factor receptor levels	TRUE	reported	25.895
17	7063650	T	C	-0.08	0.0172	0.7807	3.3e-06	rs72837682	11336	GCST90274820	Leukemia inhibitory factor receptor levels	TRUE	reported	21.6333
17	36964094	A	G	-0.2724	0.0546	0.0169	6.07e-07	rs141933232	11724	GCST90274820	Leukemia inhibitory factor receptor levels	TRUE	reported	24.8902
21	34695981	T	G	-0.0812	0.0172	0.5221	2.35e-06	rs62654645	8587	GCST90274820	Leukemia inhibitory factor receptor levels	TRUE	reported	22.2872
21	43780807	A	G	-0.2602	0.0566	0.0179	4.28e-06	rs147006060	11775	GCST90274820	Leukemia inhibitory factor receptor levels	TRUE	reported	21.134
22	41054967	A	G	0.6489	0.1417	0.0043	4.66e-06	rs6002001	6861	GCST90274820	Leukemia inhibitory factor receptor levels	TRUE	reported	20.9708
1	14260220	T	G	0.0728	0.0157	0.8345	3.54e-06	rs12133241	14713	GCST90274821	Monocyte chemoattractant protein-1 levels	TRUE	reported	21.5012
1	159175354	A	G	0.1694	0.0113	0.5552	8.39e-51	rs12075	14730	GCST90274821	Monocyte chemoattractant protein-1 levels	TRUE	reported	224.735
3	42877413	A	G	0.0576	0.0122	0.6154	2.34e-06	rs4682862	14285	GCST90274821	Monocyte chemoattractant protein-1 levels	TRUE	reported	22.2908
3	46032441	A	T	0.0856	0.0119	0.362	6.33e-13	rs1846616	14719	GCST90274821	Monocyte chemoattractant protein-1 levels	TRUE	reported	51.7432
3	46390228	A	G	0.3004	0.0198	0.0959	5.44e-52	rs35728689	14732	GCST90274821	Monocyte chemoattractant protein-1 levels	TRUE	reported	230.181
3	46519788	T	C	0.3723	0.0695	0.9872	8.47e-08	rs181998213	14285	GCST90274821	Monocyte chemoattractant protein-1 levels	TRUE	reported	28.6957
3	132269435	A	G	0.0986	0.0201	0.118	9.32e-07	rs7619350	11764	GCST90274821	Monocyte chemoattractant protein-1 levels	TRUE	reported	24.0637
3	185463545	C	G	-0.2813	0.0556	0.9851	4.21e-07	rs149604038	13798	GCST90274821	Monocyte chemoattractant protein-1 levels	TRUE	reported	25.597
4	19075878	T	C	0.0579	0.0126	0.6697	4.32e-06	rs207311	14285	GCST90274821	Monocyte chemoattractant protein-1 levels	TRUE	reported	21.1162
5	2885014	A	G	0.2553	0.0538	0.0243	2.08e-06	rs148307902	13798	GCST90274821	Monocyte chemoattractant protein-1 levels	TRUE	reported	22.5184
6	20408729	T	G	-0.2293	0.0497	0.9789	3.96e-06	rs146186562	14285	GCST90274821	Monocyte chemoattractant protein-1 levels	TRUE	reported	21.2861
7	17977054	T	C	0.0618	0.0117	0.4922	1.28e-07	rs9942602	14728	GCST90274821	Monocyte chemoattractant protein-1 levels	TRUE	reported	27.9001
8	115072929	A	T	-0.4028	0.0864	0.991	3.13e-06	rs182599222	11334	GCST90274821	Monocyte chemoattractant protein-1 levels	TRUE	reported	21.7346
9	78838039	T	C	-0.1381	0.0293	0.0491	2.44e-06	rs77344300	14733	GCST90274821	Monocyte chemoattractant protein-1 levels	TRUE	reported	22.2153
11	87277670	T	C	-0.2587	0.0562	0.9806	4.16e-06	rs117510656	14285	GCST90274821	Monocyte chemoattractant protein-1 levels	TRUE	reported	21.1895
12	30998369	A	G	0.0739	0.0159	0.1756	3.35e-06	rs12367122	14284	GCST90274821	Monocyte chemoattractant protein-1 levels	TRUE	reported	21.602
13	43553825	T	C	-0.0684	0.0134	0.2742	3.32e-07	rs34292320	14285	GCST90274821	Monocyte chemoattractant protein-1 levels	TRUE	reported	26.0557
15	91387220	A	C	0.0615	0.0133	0.4782	3.76e-06	rs11639226	14285	GCST90274821	Monocyte chemoattractant protein-1 levels	TRUE	reported	21.3819
16	4938452	C	G	0.1734	0.0377	0.0256	4.24e-06	rs117265389	14733	GCST90274821	Monocyte chemoattractant protein-1 levels	TRUE	reported	21.1551
17	32567679	T	C	0.0751	0.013	0.2772	7.61e-09	rs11870164	14733	GCST90274821	Monocyte chemoattractant protein-1 levels	TRUE	reported	33.3728
18	75133468	A	G	-0.2084	0.0455	0.0286	4.64e-06	rs190108694	11325	GCST90274821	Monocyte chemoattractant protein-1 levels	TRUE	reported	20.9784
20	9086080	T	C	-0.348	0.0653	0.0136	9.86e-08	rs79697698	13752	GCST90274821	Monocyte chemoattractant protein-1 levels	TRUE	reported	28.4009
20	15213518	T	C	-0.1063	0.0218	0.0875	1.08e-06	rs77128226	14285	GCST90274821	Monocyte chemoattractant protein-1 levels	TRUE	reported	23.7768
22	21921920	T	G	-0.3227	0.0704	0.0125	4.57e-06	rs117317477	11725	GCST90274821	Monocyte chemoattractant protein-1 levels	TRUE	reported	21.0113
1	3301962	A	C	-0.2226	0.048	0.019	3.53e-06	rs78743764	13656	GCST90274822	Monocyte chemoattractant protein 2 levels	TRUE	reported	21.5064
1	159175354	A	G	-0.0973	0.0116	0.5553	4.95e-17	rs12075	14733	GCST90274822	Monocyte chemoattractant protein 2 levels	TRUE	reported	70.3574
1	224882124	A	G	0.1462	0.0289	0.0505	4.22e-07	rs6685547	13239	GCST90274822	Monocyte chemoattractant protein 2 levels	TRUE	reported	25.5917
1	238880980	C	G	0.0566	0.0122	0.6032	3.5e-06	rs7538845	14288	GCST90274822	Monocyte chemoattractant protein 2 levels	TRUE	reported	21.5235
2	43748079	A	G	0.1092	0.0233	0.0823	2.78e-06	rs79965992	12851	GCST90274822	Monocyte chemoattractant protein 2 levels	TRUE	reported	21.9651
3	47071457	T	C	0.2198	0.0473	0.0188	3.37e-06	rs138884871	13672	GCST90274822	Monocyte chemoattractant protein 2 levels	TRUE	reported	21.594
5	125099527	A	C	0.0697	0.0147	0.2073	2.12e-06	rs407595	14287	GCST90274822	Monocyte chemoattractant protein 2 levels	TRUE	reported	22.4818
5	147351915	A	G	0.2225	0.048	0.979	3.56e-06	rs145516279	14288	GCST90274822	Monocyte chemoattractant protein 2 levels	TRUE	reported	21.4871
5	165649355	A	T	0.1121	0.0232	0.0746	1.35e-06	rs12523126	14288	GCST90274822	Monocyte chemoattractant protein 2 levels	TRUE	reported	23.3472
6	167056258	A	C	-0.3284	0.0669	0.9877	9.16e-07	rs79567569	13386	GCST90274822	Monocyte chemoattractant protein 2 levels	TRUE	reported	24.0965
7	30472091	T	C	-0.0626	0.0133	0.709	2.52e-06	rs4722985	14288	GCST90274822	Monocyte chemoattractant protein 2 levels	TRUE	reported	22.1537
9	95657986	A	G	-0.2479	0.0536	0.9838	3.75e-06	rs181726805	14736	GCST90274822	Monocyte chemoattractant protein 2 levels	TRUE	reported	21.3906
11	76919478	A	C	0.0544	0.0119	0.4764	4.84e-06	rs948962	14736	GCST90274822	Monocyte chemoattractant protein 2 levels	TRUE	reported	20.898
11	101424282	C	G	0.1906	0.0408	0.976	2.99e-06	rs75573205	14725	GCST90274822	Monocyte chemoattractant protein 2 levels	TRUE	reported	21.8236
16	4704769	T	C	-0.1553	0.0316	0.9555	8.9e-07	rs112168535	13670	GCST90274822	Monocyte chemoattractant protein 2 levels	TRUE	reported	24.1529
17	4704175	A	G	0.0609	0.0121	0.4783	4.83e-07	rs9889517	14288	GCST90274822	Monocyte chemoattractant protein 2 levels	TRUE	reported	25.3317
17	32602915	T	C	0.8196	0.0267	0.9492	1e-200	rs8081047	14730	GCST90274822	Monocyte chemoattractant protein 2 levels	TRUE	reported	942.283
17	32610534	T	G	-0.904	0.0322	0.0365	2e-173	rs80219280	14736	GCST90274822	Monocyte chemoattractant protein 2 levels	TRUE	reported	788.179
17	32625248	C	G	-0.3591	0.0509	0.981	1.73e-12	rs188234686	12847	GCST90274822	Monocyte chemoattractant protein 2 levels	TRUE	reported	49.7732
17	32632378	A	G	-0.9051	0.0354	0.0323	3.48e-144	rs11652256	14736	GCST90274822	Monocyte chemoattractant protein 2 levels	TRUE	reported	653.712
17	32633263	T	C	-0.4966	0.0757	0.9763	5.38e-11	rs16969443	10826	GCST90274822	Monocyte chemoattractant protein 2 levels	TRUE	reported	43.035
17	32645129	A	G	0.296	0.0455	0.0187	7.74e-11	rs76263310	14727	GCST90274822	Monocyte chemoattractant protein 2 levels	TRUE	reported	42.3215
17	32647357	A	T	0.6652	0.0371	0.9715	6.89e-72	rs34202026	14719	GCST90274822	Monocyte chemoattractant protein 2 levels	TRUE	reported	321.482
17	32649988	T	C	0.4013	0.0478	0.0184	4.64e-17	rs1821142	13422	GCST90274822	Monocyte chemoattractant protein 2 levels	TRUE	reported	70.4827
17	32652307	T	C	0.5171	0.0538	0.0169	7.15e-22	rs144618566	13801	GCST90274822	Monocyte chemoattractant protein 2 levels	TRUE	reported	92.3814
17	32774385	T	C	-0.3694	0.0547	0.014	1.45e-11	rs144101664	14288	GCST90274822	Monocyte chemoattractant protein 2 levels	TRUE	reported	45.6057
17	76944702	T	C	0.0761	0.0165	0.2662	3.99e-06	rs35904471	11337	GCST90274822	Monocyte chemoattractant protein 2 levels	TRUE	reported	21.2717
18	31677370	A	G	0.1962	0.0399	0.9686	8.77e-07	rs80131163	14730	GCST90274822	Monocyte chemoattractant protein 2 levels	TRUE	reported	24.1798
19	2151761	T	C	-0.0904	0.0188	0.8703	1.52e-06	rs75580960	13224	GCST90274822	Monocyte chemoattractant protein 2 levels	TRUE	reported	23.1218
21	36741897	A	G	0.2798	0.0608	0.012	4.19e-06	rs74350159	13801	GCST90274822	Monocyte chemoattractant protein 2 levels	TRUE	reported	21.1782
1	108717820	A	G	-0.0754	0.015	0.3263	4.99e-07	rs481267	9889	GCST90274823	Monocyte chemoattractant protein-3 levels	TRUE	reported	25.2674
1	159175354	A	G	-0.0899	0.013	0.5624	4.67e-12	rs12075	11780	GCST90274823	Monocyte chemoattractant protein-3 levels	TRUE	reported	47.8225
1	192799485	T	C	0.0778	0.0166	0.6951	2.78e-06	rs12142504	9448	GCST90274823	Monocyte chemoattractant protein-3 levels	TRUE	reported	21.9656
1	201769310	A	G	0.1941	0.0413	0.0345	2.6e-06	rs147793446	11770	GCST90274823	Monocyte chemoattractant protein-3 levels	TRUE	reported	22.0877
2	68614232	A	G	0.2663	0.0547	0.0247	1.13e-06	rs146174820	10469	GCST90274823	Monocyte chemoattractant protein-3 levels	TRUE	reported	23.7011
3	42906116	T	C	-0.3169	0.0252	0.9268	2.88e-36	rs2228467	11782	GCST90274823	Monocyte chemoattractant protein-3 levels	TRUE	reported	158.141
3	151048544	T	C	-0.0933	0.0165	0.7978	1.56e-08	rs4146770	11760	GCST90274823	Monocyte chemoattractant protein-3 levels	TRUE	reported	31.9739
3	177062154	T	C	-0.0849	0.0167	0.5118	3.7e-07	rs11276535	7943	GCST90274823	Monocyte chemoattractant protein-3 levels	TRUE	reported	25.8454
4	47682997	T	G	-0.0613	0.0133	0.4117	4.05e-06	rs28667091	11782	GCST90274823	Monocyte chemoattractant protein-3 levels	TRUE	reported	21.2431
4	144892144	T	G	-0.1716	0.0359	0.9096	1.75e-06	rs182239847	9453	GCST90274823	Monocyte chemoattractant protein-3 levels	TRUE	reported	22.8479
5	150634915	C	G	-0.0638	0.0134	0.4563	1.92e-06	rs153473	11335	GCST90274823	Monocyte chemoattractant protein-3 levels	TRUE	reported	22.669
6	100087282	T	G	-0.1046	0.0221	0.8991	2.21e-06	rs9968876	11774	GCST90274823	Monocyte chemoattractant protein-3 levels	TRUE	reported	22.4016
9	110584352	A	G	0.2334	0.0492	0.0249	2.1e-06	rs139796674	11335	GCST90274823	Monocyte chemoattractant protein-3 levels	TRUE	reported	22.5046
10	121143312	T	C	0.1574	0.0343	0.0404	4.46e-06	rs74157668	11781	GCST90274823	Monocyte chemoattractant protein-3 levels	TRUE	reported	21.0582
11	42245173	A	G	0.1507	0.0328	0.05	4.34e-06	rs148859911	11771	GCST90274823	Monocyte chemoattractant protein-3 levels	TRUE	reported	21.1095
11	68891695	T	C	-0.0998	0.0179	0.1822	2.47e-08	rs7116054	11335	GCST90274823	Monocyte chemoattractant protein-3 levels	TRUE	reported	31.0853
13	58931726	C	G	-0.0969	0.0194	0.1497	5.89e-07	rs7327202	10903	GCST90274823	Monocyte chemoattractant protein-3 levels	TRUE	reported	24.9485
15	53643049	A	G	0.1646	0.0339	0.9169	1.2e-06	rs28439856	7943	GCST90274823	Monocyte chemoattractant protein-3 levels	TRUE	reported	23.5755
15	93092575	A	G	0.2264	0.0487	0.9779	3.34e-06	rs16947053	11783	GCST90274823	Monocyte chemoattractant protein-3 levels	TRUE	reported	21.612
17	32522613	A	G	0.0942	0.0132	0.4161	9.58e-13	rs7213460	11780	GCST90274823	Monocyte chemoattractant protein-3 levels	TRUE	reported	50.9277
20	41126657	T	C	0.2441	0.0514	0.0198	2.04e-06	rs78848134	11296	GCST90274823	Monocyte chemoattractant protein-3 levels	TRUE	reported	22.5533
1	159175354	A	G	0.189	0.0114	0.5553	9.89e-62	rs12075	14733	GCST90274824	Monocyte chemoattractant protein-4 levels	TRUE	reported	274.861
3	42910621	T	C	0.1281	0.012	0.6276	1.33e-26	rs7612912	14714	GCST90274824	Monocyte chemoattractant protein-4 levels	TRUE	reported	113.956
3	46289113	A	G	-0.0638	0.0131	0.3598	1.11e-06	rs55842014	12404	GCST90274824	Monocyte chemoattractant protein-4 levels	TRUE	reported	23.7191
4	115566991	A	G	0.1956	0.042	0.9694	3.21e-06	rs115511138	13944	GCST90274824	Monocyte chemoattractant protein-4 levels	TRUE	reported	21.689
4	176433708	T	C	0.1569	0.0332	0.0417	2.29e-06	rs62336911	14288	GCST90274824	Monocyte chemoattractant protein-4 levels	TRUE	reported	22.3342
5	22143588	T	C	0.0674	0.0139	0.4123	1.24e-06	rs74794857	11760	GCST90274824	Monocyte chemoattractant protein-4 levels	TRUE	reported	23.512
5	131707429	A	G	0.0609	0.0131	0.5448	3.34e-06	rs2631360	11782	GCST90274824	Monocyte chemoattractant protein-4 levels	TRUE	reported	21.6119
6	31214807	A	G	0.1749	0.0368	0.963	2.01e-06	rs144118870	14735	GCST90274824	Monocyte chemoattractant protein-4 levels	TRUE	reported	22.5883
6	40051588	A	G	0.077	0.0168	0.8533	4.58e-06	rs847767	14733	GCST90274824	Monocyte chemoattractant protein-4 levels	TRUE	reported	21.0069
6	57282260	A	T	0.0873	0.019	0.5592	4.33e-06	rs1120252	9830	GCST90274824	Monocyte chemoattractant protein-4 levels	TRUE	reported	21.1116
8	116657911	T	G	-0.1201	0.0133	0.7293	1.72e-19	rs2721961	14288	GCST90274824	Monocyte chemoattractant protein-4 levels	TRUE	reported	81.5423
10	94520346	T	C	0.0668	0.0145	0.2018	4.09e-06	rs2497351	14736	GCST90274824	Monocyte chemoattractant protein-4 levels	TRUE	reported	21.2235
14	70451473	A	G	0.2704	0.0553	0.0209	1.01e-06	rs10140592	13753	GCST90274824	Monocyte chemoattractant protein-4 levels	TRUE	reported	23.9091
16	74410477	C	G	0.093	0.0196	0.2384	2.09e-06	rs62055193	9830	GCST90274824	Monocyte chemoattractant protein-4 levels	TRUE	reported	22.5141
17	32529710	T	G	-0.1997	0.0251	0.0594	1.77e-15	rs72825017	14730	GCST90274824	Monocyte chemoattractant protein-4 levels	TRUE	reported	63.3007
17	32587314	A	G	0.1557	0.012	0.6401	1.7e-38	rs3917900	14730	GCST90274824	Monocyte chemoattractant protein-4 levels	TRUE	reported	168.351
17	32683289	A	G	0.3903	0.0251	0.9384	1.6e-54	rs3136676	14728	GCST90274824	Monocyte chemoattractant protein-4 levels	TRUE	reported	241.796
17	56210459	T	C	-0.1032	0.0208	0.8805	6.99e-07	rs181250	11538	GCST90274824	Monocyte chemoattractant protein-4 levels	TRUE	reported	24.6169
19	14773077	A	G	-0.0578	0.0126	0.2923	4.49e-06	rs8112014	14724	GCST90274824	Monocyte chemoattractant protein-4 levels	TRUE	reported	21.0433
20	12689462	A	C	-0.2136	0.0451	0.9807	2.18e-06	rs62201455	14722	GCST90274824	Monocyte chemoattractant protein-4 levels	TRUE	reported	22.431
20	20023326	T	C	0.1432	0.0304	0.9545	2.47e-06	rs926646	14732	GCST90274824	Monocyte chemoattractant protein-4 levels	TRUE	reported	22.1891
2	145933927	A	C	-0.3014	0.0604	0.0147	6.04e-07	rs570499416	12229	GCST90274825	Macrophage inflammatory protein 1a levels	TRUE	reported	24.9008
4	38801285	A	G	-0.0736	0.0135	0.7503	4.98e-08	rs5743604	14737	GCST90274825	Macrophage inflammatory protein 1a levels	TRUE	reported	29.7227
6	31263051	A	G	-0.0608	0.0133	0.7392	4.84e-06	rs2853926	14743	GCST90274825	Macrophage inflammatory protein 1a levels	TRUE	reported	20.898
7	1108954	A	G	0.0818	0.0179	0.1528	4.88e-06	rs113448118	11793	GCST90274825	Macrophage inflammatory protein 1a levels	TRUE	reported	20.8834
8	56763360	T	C	-0.0718	0.0151	0.4638	1.98e-06	rs188443128	10893	GCST90274825	Macrophage inflammatory protein 1a levels	TRUE	reported	22.6097
12	67790676	T	C	-0.0644	0.0124	0.632	2.06e-07	rs1125560	13863	GCST90274825	Macrophage inflammatory protein 1a levels	TRUE	reported	26.9729
12	111932800	T	C	-0.0837	0.0133	0.5247	3.11e-10	rs7137828	11344	GCST90274825	Macrophage inflammatory protein 1a levels	TRUE	reported	39.6048
13	25675278	A	G	-0.0626	0.0133	0.4935	2.52e-06	rs9507462	11767	GCST90274825	Macrophage inflammatory protein 1a levels	TRUE	reported	22.1537
13	66085374	A	G	0.0926	0.0181	0.8776	3.12e-07	rs9540456	14295	GCST90274825	Macrophage inflammatory protein 1a levels	TRUE	reported	26.1737
16	4774017	T	C	0.1812	0.0371	0.0304	1.04e-06	rs78871521	13246	GCST90274825	Macrophage inflammatory protein 1a levels	TRUE	reported	23.8544
16	81922813	T	C	-0.1229	0.024	0.0627	3.04e-07	rs1143687	14743	GCST90274825	Macrophage inflammatory protein 1a levels	TRUE	reported	26.2229
17	15741465	T	C	-0.0668	0.0143	0.7284	2.99e-06	rs677925	12411	GCST90274825	Macrophage inflammatory protein 1a levels	TRUE	reported	21.8213
17	34042025	A	G	-0.3088	0.0623	0.978	7.17e-07	rs111734780	12412	GCST90274825	Macrophage inflammatory protein 1a levels	TRUE	reported	24.5685
17	34358060	A	C	-0.1806	0.0325	0.0383	2.75e-08	rs56675286	14743	GCST90274825	Macrophage inflammatory protein 1a levels	TRUE	reported	30.8794
17	34433029	A	G	-0.409	0.0135	0.7667	1e-200	rs1634518	14295	GCST90274825	Macrophage inflammatory protein 1a levels	TRUE	reported	917.866
17	34820996	A	G	0.176	0.0162	0.8208	1.71e-27	rs9911791	14295	GCST90274825	Macrophage inflammatory protein 1a levels	TRUE	reported	118.031
18	12747235	T	C	-0.0621	0.0136	0.2605	4.97e-06	rs2847249	14294	GCST90274825	Macrophage inflammatory protein 1a levels	TRUE	reported	20.85
1	156419786	A	G	0.0859	0.013	0.6981	3.9e-11	rs12141791	14296	GCST90274826	Matrix metalloproteinase-1 levels	TRUE	reported	43.6616
2	63657053	A	T	0.1548	0.0338	0.966	4.65e-06	rs6717478	14742	GCST90274826	Matrix metalloproteinase-1 levels	TRUE	reported	20.9753
2	75116527	A	G	-0.3153	0.0673	0.0135	2.8e-06	rs2229629	10887	GCST90274826	Matrix metalloproteinase-1 levels	TRUE	reported	21.9492
3	64991445	T	C	0.1234	0.0234	0.0684	1.34e-07	rs873675	14742	GCST90274826	Matrix metalloproteinase-1 levels	TRUE	reported	27.8098
7	120591120	T	C	-0.2509	0.053	0.0177	2.2e-06	rs188626385	12935	GCST90274826	Matrix metalloproteinase-1 levels	TRUE	reported	22.4104
8	106583124	A	G	0.1136	0.0137	0.7422	1.11e-16	rs4734879	14296	GCST90274826	Matrix metalloproteinase-1 levels	TRUE	reported	68.7568
9	99091009	T	C	0.0703	0.0135	0.253	1.91e-07	rs10990535	14734	GCST90274826	Matrix metalloproteinase-1 levels	TRUE	reported	27.1171
9	109554196	A	T	0.0649	0.014	0.7462	3.56e-06	rs10978641	14296	GCST90274826	Matrix metalloproteinase-1 levels	TRUE	reported	21.4898
11	102354473	A	G	0.3767	0.0445	0.9777	2.56e-17	rs141782294	14731	GCST90274826	Matrix metalloproteinase-1 levels	TRUE	reported	71.6591
11	102572180	T	G	-0.1416	0.0238	0.0705	2.69e-09	rs77095316	14744	GCST90274826	Matrix metalloproteinase-1 levels	TRUE	reported	35.3975
11	102604607	T	C	-0.3212	0.0264	0.9461	4.68e-34	rs2155053	14741	GCST90274826	Matrix metalloproteinase-1 levels	TRUE	reported	148.028
11	102673248	A	T	-0.3517	0.0119	0.5613	5.73e-192	rs484915	14295	GCST90274826	Matrix metalloproteinase-1 levels	TRUE	reported	873.476
11	102806398	A	G	-0.176	0.03	0.0455	4.45e-09	rs116889819	14744	GCST90274826	Matrix metalloproteinase-1 levels	TRUE	reported	34.4178
12	57098597	T	C	-0.0704	0.0126	0.3436	2.31e-08	rs2926741	14296	GCST90274826	Matrix metalloproteinase-1 levels	TRUE	reported	31.2179
12	83594043	T	G	0.0861	0.0186	0.1146	3.67e-06	rs12367368	14744	GCST90274826	Matrix metalloproteinase-1 levels	TRUE	reported	21.4279
17	4351312	A	G	0.0569	0.0121	0.5023	2.57e-06	rs7219205	14296	GCST90274826	Matrix metalloproteinase-1 levels	TRUE	reported	22.1133
19	14763748	T	C	-0.0585	0.0127	0.296	4.1e-06	rs11673125	14741	GCST90274826	Matrix metalloproteinase-1 levels	TRUE	reported	21.218
1	159990022	A	C	0.07	0.0153	0.822	4.76e-06	rs12567824	14296	GCST90274827	Matrix metalloproteinase-10 levels	TRUE	reported	20.9321
2	140567666	T	G	-0.069	0.015	0.7974	4.22e-06	rs1356799	13869	GCST90274827	Matrix metalloproteinase-10 levels	TRUE	reported	21.16
5	668045	A	G	-0.4022	0.0779	0.982	2.43e-07	rs80346512	8534	GCST90274827	Matrix metalloproteinase-10 levels	TRUE	reported	26.6569
6	31423412	A	G	-0.1769	0.0358	0.0368	7.76e-07	rs181816009	11985	GCST90274827	Matrix metalloproteinase-10 levels	TRUE	reported	24.4168
6	32551603	A	G	0.106	0.0208	0.2799	3.47e-07	rs41285646	8978	GCST90274827	Matrix metalloproteinase-10 levels	TRUE	reported	25.9708
6	134160498	T	G	0.1203	0.0249	0.0601	1.36e-06	rs112062276	14733	GCST90274827	Matrix metalloproteinase-10 levels	TRUE	reported	23.3417
8	77953661	C	G	-0.2862	0.0608	0.0153	2.51e-06	rs112327130	12456	GCST90274827	Matrix metalloproteinase-10 levels	TRUE	reported	22.1581
9	6176871	C	G	-0.0931	0.0166	0.8507	2.04e-08	rs72699188	14744	GCST90274827	Matrix metalloproteinase-10 levels	TRUE	reported	31.4545
10	1063892	A	G	-0.2185	0.0469	0.0185	3.18e-06	rs55804377	14741	GCST90274827	Matrix metalloproteinase-10 levels	TRUE	reported	21.7049
10	13585421	A	C	-0.2059	0.0444	0.9719	3.53e-06	rs539147801	11329	GCST90274827	Matrix metalloproteinase-10 levels	TRUE	reported	21.5054
11	102510046	T	C	0.2957	0.0181	0.879	5.38e-60	rs11225354	14296	GCST90274827	Matrix metalloproteinase-10 levels	TRUE	reported	266.898
11	102649482	T	C	1.1371	0.047	0.983	2.6e-129	rs17860955	14256	GCST90274827	Matrix metalloproteinase-10 levels	TRUE	reported	585.331
11	102700352	A	G	-0.2064	0.0233	0.9296	8.12e-19	rs17099622	14296	GCST90274827	Matrix metalloproteinase-10 levels	TRUE	reported	78.4707
11	102881952	A	G	-0.3256	0.0494	0.9794	4.37e-11	rs142915220	13809	GCST90274827	Matrix metalloproteinase-10 levels	TRUE	reported	43.4425
12	111251437	C	G	-0.0819	0.0178	0.1335	4.2e-06	rs7966257	14295	GCST90274827	Matrix metalloproteinase-10 levels	TRUE	reported	21.1703
14	33014869	T	C	-0.0912	0.0196	0.0978	3.27e-06	rs3742926	14744	GCST90274827	Matrix metalloproteinase-10 levels	TRUE	reported	21.651
17	47470487	A	C	-0.0597	0.0122	0.585	9.91e-07	rs2584662	14296	GCST90274827	Matrix metalloproteinase-10 levels	TRUE	reported	23.9458
19	49206145	C	G	0.1003	0.0117	0.4452	1.01e-17	rs516316	14742	GCST90274827	Matrix metalloproteinase-10 levels	TRUE	reported	73.4903
20	20711695	A	G	-0.2315	0.0503	0.0188	4.18e-06	rs113958571	14296	GCST90274827	Matrix metalloproteinase-10 levels	TRUE	reported	21.182
1	214886642	A	G	-0.0652	0.0141	0.3445	3.76e-06	rs4360502	11342	GCST90274828	Neurturin levels	TRUE	reported	21.3824
2	15734798	A	G	0.0786	0.0172	0.8077	4.88e-06	rs62120726	11343	GCST90274828	Neurturin levels	TRUE	reported	20.8828
2	172434373	C	G	-0.0622	0.0136	0.3324	4.8e-06	rs908372	11773	GCST90274828	Neurturin levels	TRUE	reported	20.9172
3	73067086	T	C	0.3387	0.0738	0.0176	4.44e-06	rs76777800	6941	GCST90274828	Neurturin levels	TRUE	reported	21.0629
4	43313220	T	C	-0.4361	0.0867	0.0118	4.91e-07	rs143131035	7585	GCST90274828	Neurturin levels	TRUE	reported	25.3008
5	21508959	C	G	-0.0879	0.0176	0.6738	5.9e-07	rs7712604	8587	GCST90274828	Neurturin levels	TRUE	reported	24.9432
5	171026588	T	C	-0.074	0.0159	0.2493	3.25e-06	rs29630	11343	GCST90274828	Neurturin levels	TRUE	reported	21.6605
8	43185781	T	G	0.3743	0.0786	0.0252	1.92e-06	rs192427410	8783	GCST90274828	Neurturin levels	TRUE	reported	22.6775
11	4475910	T	C	0.1667	0.034	0.958	9.44e-07	rs77216559	11791	GCST90274828	Neurturin levels	TRUE	reported	24.0388
11	10358788	A	G	0.1565	0.031	0.0646	4.46e-07	rs182274799	9461	GCST90274828	Neurturin levels	TRUE	reported	25.4862
11	95201232	A	G	0.087	0.0178	0.5434	1.02e-06	rs4753678	7942	GCST90274828	Neurturin levels	TRUE	reported	23.889
15	24046105	T	C	0.1332	0.0286	0.9133	3.2e-06	rs8033310	11343	GCST90274828	Neurturin levels	TRUE	reported	21.6908
16	21786236	T	C	-0.1778	0.037	0.9507	1.54e-06	rs28759830	9461	GCST90274828	Neurturin levels	TRUE	reported	23.0919
16	26080883	A	T	0.0746	0.0157	0.6725	2.02e-06	rs7202385	9460	GCST90274828	Neurturin levels	TRUE	reported	22.5776
19	14691684	A	C	-0.1731	0.0366	0.0363	2.25e-06	rs10412462	11790	GCST90274828	Neurturin levels	TRUE	reported	22.3682
20	55469957	A	G	-0.2288	0.0495	0.0208	3.8e-06	rs113580784	11768	GCST90274828	Neurturin levels	TRUE	reported	21.3649
2	46306174	C	G	-0.2464	0.0539	0.0161	4.84e-06	rs145686993	14257	GCST90274829	Neurotrophin-3 levels	TRUE	reported	20.898
4	7533099	A	G	-0.1163	0.0251	0.0638	3.6e-06	rs79759094	14728	GCST90274829	Neurotrophin-3 levels	TRUE	reported	21.469
5	1731054	A	G	-0.0555	0.0121	0.3609	4.5e-06	rs12517801	14726	GCST90274829	Neurotrophin-3 levels	TRUE	reported	21.0385
5	114451587	A	C	0.0582	0.012	0.5677	1.23e-06	rs2034246	14296	GCST90274829	Neurotrophin-3 levels	TRUE	reported	23.5225
6	111688927	A	G	0.1364	0.0294	0.0429	3.49e-06	rs3218587	14744	GCST90274829	Neurotrophin-3 levels	TRUE	reported	21.5245
6	151293888	T	C	0.1366	0.0263	0.0567	2.06e-07	rs112418830	14296	GCST90274829	Neurotrophin-3 levels	TRUE	reported	26.9768
7	8762956	A	G	-0.2393	0.0507	0.0175	2.36e-06	rs2107473	13394	GCST90274829	Neurotrophin-3 levels	TRUE	reported	22.2777
7	40026172	A	C	-0.2571	0.0553	0.9866	3.33e-06	rs17537796	14254	GCST90274829	Neurotrophin-3 levels	TRUE	reported	21.6149
7	152298228	T	C	-0.092	0.02	0.1114	4.22e-06	rs73166403	14296	GCST90274829	Neurotrophin-3 levels	TRUE	reported	21.16
8	72031901	C	G	0.058	0.0125	0.3811	3.48e-06	rs72652073	14296	GCST90274829	Neurotrophin-3 levels	TRUE	reported	21.5296
9	87478172	T	G	0.0557	0.012	0.5265	3.46e-06	rs10780690	14296	GCST90274829	Neurotrophin-3 levels	TRUE	reported	21.5451
10	115833862	T	C	-0.1859	0.0386	0.0249	1.46e-06	rs146532158	14741	GCST90274829	Neurotrophin-3 levels	TRUE	reported	23.1945
11	101727684	A	C	-0.0973	0.0203	0.8737	1.64e-06	rs11225042	12412	GCST90274829	Neurotrophin-3 levels	TRUE	reported	22.9738
11	123375056	A	G	0.0582	0.0125	0.3022	3.22e-06	rs2846299	14721	GCST90274829	Neurotrophin-3 levels	TRUE	reported	21.6783
12	5680104	A	T	0.1106	0.022	0.0799	4.98e-07	rs58399805	14737	GCST90274829	Neurotrophin-3 levels	TRUE	reported	25.2735
14	19356757	A	C	-0.1076	0.0219	0.8004	8.96e-07	rs540074689	10703	GCST90274829	Neurotrophin-3 levels	TRUE	reported	24.1399
15	88514855	C	G	-0.1168	0.0164	0.1435	1.06e-12	rs28735437	14737	GCST90274829	Neurotrophin-3 levels	TRUE	reported	50.7222
18	55310060	C	G	-0.0819	0.0172	0.7735	1.92e-06	rs376150779	10894	GCST90274829	Neurotrophin-3 levels	TRUE	reported	22.6731
18	72123860	C	G	0.0734	0.0124	0.5258	3.23e-09	rs11151953	14296	GCST90274829	Neurotrophin-3 levels	TRUE	reported	35.0388
22	43649715	T	C	0.1823	0.0398	0.0287	4.64e-06	rs5751454	13680	GCST90274829	Neurotrophin-3 levels	TRUE	reported	20.9801
1	27021913	C	G	-0.1948	0.034	0.0337	1.01e-08	rs114165349	14727	GCST90274830	Osteoprotegerin levels	TRUE	reported	32.8262
1	40045085	T	G	-0.0637	0.0139	0.3753	4.59e-06	rs56009454	10894	GCST90274830	Osteoprotegerin levels	TRUE	reported	21.0014
3	172223982	T	C	-0.1569	0.0299	0.9631	1.54e-07	rs17600346	14723	GCST90274830	Osteoprotegerin levels	TRUE	reported	27.5362
4	32870458	C	G	-0.2242	0.0486	0.9758	3.97e-06	rs28454196	14285	GCST90274830	Osteoprotegerin levels	TRUE	reported	21.2813
4	99986023	C	G	-0.0671	0.0129	0.7288	1.98e-07	rs1230164	14285	GCST90274830	Osteoprotegerin levels	TRUE	reported	27.0561
6	130506773	A	G	-0.1555	0.0334	0.962	3.23e-06	rs192337992	11978	GCST90274830	Osteoprotegerin levels	TRUE	reported	21.6754
6	134519823	T	C	0.3067	0.0628	0.0154	1.04e-06	rs144471361	12145	GCST90274830	Osteoprotegerin levels	TRUE	reported	23.8511
8	8604423	A	C	0.0522	0.0114	0.5556	4.67e-06	rs6985207	14285	GCST90274830	Osteoprotegerin levels	TRUE	reported	20.9668
8	119443927	C	G	0.0837	0.0146	0.4689	9.87e-09	rs9643126	10893	GCST90274830	Osteoprotegerin levels	TRUE	reported	32.8659
8	120081031	T	C	-0.1705	0.0114	0.5577	1.42e-50	rs2247769	14285	GCST90274830	Osteoprotegerin levels	TRUE	reported	223.686
10	55029035	A	G	0.1965	0.0429	0.9791	4.64e-06	rs77507094	14726	GCST90274830	Osteoprotegerin levels	TRUE	reported	20.9802
11	16272199	A	C	-0.079	0.0147	0.2072	7.69e-08	rs1437633	12851	GCST90274830	Osteoprotegerin levels	TRUE	reported	28.8815
12	71789031	A	G	-0.2692	0.0568	0.0133	2.14e-06	rs376613127	13154	GCST90274830	Osteoprotegerin levels	TRUE	reported	22.4623
12	85607051	T	C	-0.1471	0.0298	0.9603	7.96e-07	rs74111611	14732	GCST90274830	Osteoprotegerin levels	TRUE	reported	24.3665
12	119984130	T	C	-0.2253	0.0473	0.0196	1.91e-06	rs138557324	14285	GCST90274830	Osteoprotegerin levels	TRUE	reported	22.6882
13	109537182	A	G	-0.2671	0.0567	0.9843	2.47e-06	rs61968587	13798	GCST90274830	Osteoprotegerin levels	TRUE	reported	22.1912
14	69271784	A	G	0.057	0.0109	0.49	1.7e-07	rs10142466	14721	GCST90274830	Osteoprotegerin levels	TRUE	reported	27.3462
14	94838142	T	G	0.2618	0.0433	0.0205	1.48e-09	rs112635299	14733	GCST90274830	Osteoprotegerin levels	TRUE	reported	36.5564
15	84250648	A	G	-0.2007	0.0423	0.0206	2.09e-06	rs138408096	14721	GCST90274830	Osteoprotegerin levels	TRUE	reported	22.512
17	26694861	A	G	-0.1404	0.0111	0.4726	1.14e-36	rs704	14733	GCST90274830	Osteoprotegerin levels	TRUE	reported	159.988
17	47938521	T	C	-0.0672	0.0129	0.748	1.9e-07	rs271665	14710	GCST90274830	Osteoprotegerin levels	TRUE	reported	27.1368
18	76523646	T	C	0.172	0.0376	0.9707	4.77e-06	rs9946923	13230	GCST90274830	Osteoprotegerin levels	TRUE	reported	20.9258
20	36001673	A	G	-0.2822	0.0592	0.9756	1.87e-06	rs562335808	10894	GCST90274830	Osteoprotegerin levels	TRUE	reported	22.7233
3	155531845	A	G	0.0882	0.0167	0.5176	1.28e-07	rs7432752	10894	GCST90274831	Oncostatin-M levels	TRUE	reported	27.8936
6	31274196	T	C	-0.1048	0.0191	0.8812	4.09e-08	rs9264931	14736	GCST90274831	Oncostatin-M levels	TRUE	reported	30.1062
8	2621859	A	T	0.1155	0.0243	0.9154	2e-06	rs7007281	11775	GCST90274831	Oncostatin-M levels	TRUE	reported	22.5918
8	41555366	T	C	-0.0594	0.0125	0.6496	2.01e-06	rs559651	14715	GCST90274831	Oncostatin-M levels	TRUE	reported	22.5815
9	137876508	C	G	0.2926	0.0621	0.0172	2.46e-06	rs117867445	10471	GCST90274831	Oncostatin-M levels	TRUE	reported	22.2006
10	30032133	A	G	0.2665	0.0525	0.0176	3.85e-07	rs76275710	14735	GCST90274831	Oncostatin-M levels	TRUE	reported	25.7677
11	47424864	A	G	-0.0847	0.017	0.139	6.28e-07	rs61897429	14735	GCST90274831	Oncostatin-M levels	TRUE	reported	24.8238
11	72945341	T	C	0.177	0.0236	0.9163	6.38e-14	rs2511241	13668	GCST90274831	Oncostatin-M levels	TRUE	reported	56.25
11	102334152	T	C	-0.0803	0.0173	0.8631	3.46e-06	rs7102957	14288	GCST90274831	Oncostatin-M levels	TRUE	reported	21.5446
12	112007756	T	C	-0.0728	0.0132	0.5224	3.48e-08	rs653178	11785	GCST90274831	Oncostatin-M levels	TRUE	reported	30.4169
14	88422929	T	C	-0.1077	0.0178	0.2079	1.44e-09	rs111865607	10894	GCST90274831	Oncostatin-M levels	TRUE	reported	36.6093
15	22508018	A	G	0.1274	0.0276	0.211	3.91e-06	rs4779338	8491	GCST90274831	Oncostatin-M levels	TRUE	reported	21.3069
17	38137033	A	G	0.1101	0.0117	0.5367	4.95e-21	rs3859189	14729	GCST90274831	Oncostatin-M levels	TRUE	reported	88.5529
17	75178814	A	G	-0.2566	0.0536	0.019	1.69e-06	rs116928468	11770	GCST90274831	Oncostatin-M levels	TRUE	reported	22.9184
21	42594678	A	G	-0.152	0.0327	0.0371	3.35e-06	rs80303768	14722	GCST90274831	Oncostatin-M levels	TRUE	reported	21.6069
22	30600105	C	G	-0.159	0.0346	0.0363	4.32e-06	rs4823082	14724	GCST90274831	Oncostatin-M levels	TRUE	reported	21.1175
22	38211954	A	G	-0.0663	0.0122	0.5586	5.5e-08	rs2285179	14288	GCST90274831	Oncostatin-M levels	TRUE	reported	29.533
22	49231540	A	G	0.0636	0.0136	0.7378	2.92e-06	rs28444486	14735	GCST90274831	Oncostatin-M levels	TRUE	reported	21.8694
1	27646512	A	G	-0.4926	0.0993	0.0079	7.02e-07	rs146328951	9354	GCST90274832	Programmed cell death 1 ligand 1 levels	TRUE	reported	24.6088
1	238609559	A	G	0.0961	0.0192	0.868	5.58e-07	rs184265227	14288	GCST90274832	Programmed cell death 1 ligand 1 levels	TRUE	reported	25.0521
3	127280969	A	G	-0.0816	0.0176	0.8717	3.55e-06	rs4974444	14288	GCST90274832	Programmed cell death 1 ligand 1 levels	TRUE	reported	21.4959
5	18901704	C	G	-0.1008	0.0219	0.0929	4.17e-06	rs35024691	12825	GCST90274832	Programmed cell death 1 ligand 1 levels	TRUE	reported	21.1852
5	90058982	T	G	0.1407	0.0273	0.9234	2.55e-07	rs62373966	11777	GCST90274832	Programmed cell death 1 ligand 1 levels	TRUE	reported	26.5621
5	159936536	T	C	-0.1179	0.0248	0.0613	1.99e-06	rs10043030	14091	GCST90274832	Programmed cell death 1 ligand 1 levels	TRUE	reported	22.6008
6	19842497	T	C	0.0554	0.0116	0.4457	1.79e-06	rs6917605	14733	GCST90274832	Programmed cell death 1 ligand 1 levels	TRUE	reported	22.8089
6	134673561	A	G	0.1933	0.0385	0.0292	5.15e-07	rs75510105	14727	GCST90274832	Programmed cell death 1 ligand 1 levels	TRUE	reported	25.2082
7	151019021	C	G	0.1913	0.0407	0.966	2.6e-06	rs12539643	11337	GCST90274832	Programmed cell death 1 ligand 1 levels	TRUE	reported	22.0923
8	68297799	T	G	-0.1142	0.025	0.074	4.92e-06	rs113674769	12404	GCST90274832	Programmed cell death 1 ligand 1 levels	TRUE	reported	20.8666
9	5448218	T	C	-0.1295	0.012	0.3471	3.77e-27	rs822335	14736	GCST90274832	Programmed cell death 1 ligand 1 levels	TRUE	reported	116.46
9	5485387	A	T	0.1138	0.0213	0.916	9.16e-08	rs60830384	14718	GCST90274832	Programmed cell death 1 ligand 1 levels	TRUE	reported	28.5447
9	34007646	A	T	0.0832	0.016	0.1779	1.99e-07	rs7026097	12834	GCST90274832	Programmed cell death 1 ligand 1 levels	TRUE	reported	27.04
11	1948186	T	C	-0.0609	0.0128	0.6543	1.96e-06	rs7125631	14288	GCST90274832	Programmed cell death 1 ligand 1 levels	TRUE	reported	22.6368
11	127683667	T	G	0.061	0.0114	0.5018	8.75e-08	rs7945680	14728	GCST90274832	Programmed cell death 1 ligand 1 levels	TRUE	reported	28.6319
12	48670152	T	C	0.0537	0.0117	0.5862	4.44e-06	rs7304709	14727	GCST90274832	Programmed cell death 1 ligand 1 levels	TRUE	reported	21.0657
12	111932800	T	C	-0.0622	0.0133	0.5235	2.92e-06	rs7137828	11337	GCST90274832	Programmed cell death 1 ligand 1 levels	TRUE	reported	21.8714
15	89721461	T	C	-0.0577	0.012	0.4351	1.52e-06	rs2283438	14288	GCST90274832	Programmed cell death 1 ligand 1 levels	TRUE	reported	23.1201
19	5799008	A	G	0.1619	0.0324	0.0521	5.83e-07	rs79045618	10714	GCST90274832	Programmed cell death 1 ligand 1 levels	TRUE	reported	24.9691
1	88911632	T	C	0.1202	0.0233	0.9155	2.49e-07	rs78397068	14288	GCST90274833	Stem cell factor levels	TRUE	reported	26.6132
1	223111265	A	G	-0.1584	0.0345	0.0354	4.4e-06	rs71644719	14727	GCST90274833	Stem cell factor levels	TRUE	reported	21.0801
1	234853268	A	C	-0.0553	0.0118	0.4647	2.78e-06	rs557933	14287	GCST90274833	Stem cell factor levels	TRUE	reported	21.9627
2	71106068	A	G	-0.0567	0.0116	0.4624	1.02e-06	rs11126305	14718	GCST90274833	Stem cell factor levels	TRUE	reported	23.8919
2	174863785	T	G	0.2137	0.0434	0.9647	8.48e-07	rs573618345	10894	GCST90274833	Stem cell factor levels	TRUE	reported	24.2454
4	18944656	T	C	-0.0718	0.0153	0.185	2.69e-06	rs7664024	14288	GCST90274833	Stem cell factor levels	TRUE	reported	22.0225
4	60174833	A	G	-0.428	0.0907	0.9928	2.37e-06	rs186248365	11538	GCST90274833	Stem cell factor levels	TRUE	reported	22.2676
4	183543315	T	C	-0.1619	0.0339	0.0373	1.79e-06	rs34813411	14717	GCST90274833	Stem cell factor levels	TRUE	reported	22.8084
6	31270311	A	G	0.1407	0.0303	0.0716	3.42e-06	rs9264796	12404	GCST90274833	Stem cell factor levels	TRUE	reported	21.5627
7	94953895	A	G	0.0789	0.012	0.4598	4.87e-11	rs705379	14288	GCST90274833	Stem cell factor levels	TRUE	reported	43.2306
8	47325114	A	G	0.4722	0.1032	0.007	4.75e-06	rs2133027	8290	GCST90274833	Stem cell factor levels	TRUE	reported	20.9359
8	126507308	T	C	-0.0683	0.0126	0.2937	5.94e-08	rs2980888	14735	GCST90274833	Stem cell factor levels	TRUE	reported	29.3833
9	79147122	T	C	0.0575	0.0118	0.4446	1.1e-06	rs785900	14288	GCST90274833	Stem cell factor levels	TRUE	reported	23.745
9	107661742	A	C	0.1156	0.0133	0.7485	3.57e-18	rs2740488	14732	GCST90274833	Stem cell factor levels	TRUE	reported	75.5462
9	128807910	T	C	-0.1391	0.0205	0.0915	1.16e-11	rs138854302	14736	GCST90274833	Stem cell factor levels	TRUE	reported	46.0412
9	136065526	T	C	0.105	0.0219	0.1215	1.63e-06	rs12378537	11337	GCST90274833	Stem cell factor levels	TRUE	reported	22.9874
10	122531747	T	C	0.1548	0.0339	0.0334	4.96e-06	rs11199541	14736	GCST90274833	Stem cell factor levels	TRUE	reported	20.8518
11	834389	T	C	-0.0721	0.015	0.7926	1.53e-06	rs72847212	13659	GCST90274833	Stem cell factor levels	TRUE	reported	23.104
11	13357183	A	G	-0.0568	0.012	0.6474	2.21e-06	rs10832027	14734	GCST90274833	Stem cell factor levels	TRUE	reported	22.4044
11	61551356	T	C	-0.0735	0.0121	0.6459	1.24e-09	rs174535	14736	GCST90274833	Stem cell factor levels	TRUE	reported	36.8981
11	133206940	A	C	-0.0606	0.0129	0.3129	2.63e-06	rs10894669	14735	GCST90274833	Stem cell factor levels	TRUE	reported	22.0681
12	89369806	T	C	-0.0707	0.0122	0.6366	6.83e-09	rs11608458	14288	GCST90274833	Stem cell factor levels	TRUE	reported	33.583
13	26799167	A	C	-0.0938	0.0192	0.1062	1.03e-06	rs71431776	14714	GCST90274833	Stem cell factor levels	TRUE	reported	23.8673
15	43623397	T	G	0.2803	0.0512	0.9812	4.38e-08	rs45617141	12935	GCST90274833	Stem cell factor levels	TRUE	reported	29.9713
16	25205611	A	T	-0.0715	0.0152	0.2479	2.55e-06	rs2161465	11966	GCST90274833	Stem cell factor levels	TRUE	reported	22.1271
16	56993161	A	G	0.1146	0.0123	0.3094	1.2e-20	rs12149545	14736	GCST90274833	Stem cell factor levels	TRUE	reported	86.8079
16	67928042	A	G	0.1658	0.0171	0.1303	3.14e-22	rs16942887	14736	GCST90274833	Stem cell factor levels	TRUE	reported	94.0106
17	16356498	A	G	0.2116	0.0453	0.0274	3e-06	rs151246947	13224	GCST90274833	Stem cell factor levels	TRUE	reported	21.819
18	43867311	A	G	0.0538	0.0117	0.4265	4.26e-06	rs11877350	14728	GCST90274833	Stem cell factor levels	TRUE	reported	21.1443
19	54793830	C	G	0.095	0.0141	0.2138	1.61e-11	rs798893	14725	GCST90274833	Stem cell factor levels	TRUE	reported	45.3951
20	44109198	A	G	0.2422	0.0516	0.0144	2.68e-06	rs146276488	14728	GCST90274833	Stem cell factor levels	TRUE	reported	22.0317
20	44551855	T	C	-0.2858	0.0144	0.8039	1.16e-87	rs6073958	14730	GCST90274833	Stem cell factor levels	TRUE	reported	393.912
20	44776543	T	C	-0.1985	0.0341	0.0394	5.85e-09	rs2024570	14288	GCST90274833	Stem cell factor levels	TRUE	reported	33.8854
22	25253027	A	G	0.1104	0.024	0.9366	4.22e-06	rs139690	14734	GCST90274833	Stem cell factor levels	TRUE	reported	21.16
2	122731427	A	G	0.104	0.0218	0.9138	1.84e-06	rs138897138	14288	GCST90274834	SIR2-like protein 2 levels	TRUE	reported	22.759
3	14613224	T	C	-0.1521	0.0329	0.9617	3.78e-06	rs116198125	14727	GCST90274834	SIR2-like protein 2 levels	TRUE	reported	21.3731
4	160629137	A	G	-0.1063	0.0229	0.0886	3.45e-06	rs60459634	14288	GCST90274834	SIR2-like protein 2 levels	TRUE	reported	21.5474
5	78787853	A	G	0.1277	0.0277	0.9506	4.02e-06	rs115455827	14735	GCST90274834	SIR2-like protein 2 levels	TRUE	reported	21.2531
5	177560339	A	T	0.0639	0.0138	0.7496	3.65e-06	rs7718478	14288	GCST90274834	SIR2-like protein 2 levels	TRUE	reported	21.4409
6	63413043	A	G	-0.3428	0.0737	0.989	3.3e-06	rs72883370	12737	GCST90274834	SIR2-like protein 2 levels	TRUE	reported	21.6345
6	158193698	A	G	0.076	0.0145	0.6981	1.59e-07	rs1034059	14288	GCST90274834	SIR2-like protein 2 levels	TRUE	reported	27.4721
7	14143486	C	G	-0.1286	0.0243	0.9177	1.21e-07	rs12531843	12404	GCST90274834	SIR2-like protein 2 levels	TRUE	reported	28.0072
8	89590527	T	C	0.2573	0.0551	0.9858	3.02e-06	rs147383134	13801	GCST90274834	SIR2-like protein 2 levels	TRUE	reported	21.806
12	83600525	A	C	-0.0841	0.0184	0.8864	4.86e-06	rs11115639	14730	GCST90274834	SIR2-like protein 2 levels	TRUE	reported	20.8909
13	37413465	T	C	0.0862	0.0184	0.8546	2.8e-06	rs77381020	14288	GCST90274834	SIR2-like protein 2 levels	TRUE	reported	21.9472
19	39379770	T	C	-0.5739	0.0515	0.0161	7.69e-29	rs144373891	14736	GCST90274834	SIR2-like protein 2 levels	TRUE	reported	124.182
22	45002809	A	G	0.0965	0.0208	0.885	3.49e-06	rs12152184	12402	GCST90274834	SIR2-like protein 2 levels	TRUE	reported	21.5242
1	26973918	A	G	0.0664	0.0138	0.542	1.5e-06	rs141439288	11757	GCST90274835	Signaling lymphocytic activation molecule levels	TRUE	reported	23.1514
1	160581152	A	C	-0.1256	0.0159	0.1616	2.8e-15	rs12058421	14731	GCST90274835	Signaling lymphocytic activation molecule levels	TRUE	reported	62.4001
1	160636559	T	C	0.2209	0.0162	0.8506	2.45e-42	rs60094514	14732	GCST90274835	Signaling lymphocytic activation molecule levels	TRUE	reported	185.935
2	62575443	A	G	-0.0612	0.0123	0.3695	6.5e-07	rs13014154	14285	GCST90274835	Signaling lymphocytic activation molecule levels	TRUE	reported	24.7567
2	216910771	A	G	0.3328	0.0655	0.989	3.76e-07	rs192245879	13799	GCST90274835	Signaling lymphocytic activation molecule levels	TRUE	reported	25.8157
3	98605646	A	C	0.066	0.0132	0.4501	5.73e-07	rs1972433	11333	GCST90274835	Signaling lymphocytic activation molecule levels	TRUE	reported	25
3	186731157	A	T	0.0727	0.0121	0.6151	1.88e-09	rs10212190	14285	GCST90274835	Signaling lymphocytic activation molecule levels	TRUE	reported	36.0992
4	6642331	A	G	0.0707	0.0153	0.1909	3.82e-06	rs3806818	13853	GCST90274835	Signaling lymphocytic activation molecule levels	TRUE	reported	21.3529
4	106143797	A	G	-0.0609	0.0127	0.5964	1.62e-06	rs13147502	12843	GCST90274835	Signaling lymphocytic activation molecule levels	TRUE	reported	22.9947
5	95263427	A	G	0.1321	0.0164	0.2395	7.96e-16	rs570025519	10894	GCST90274835	Signaling lymphocytic activation molecule levels	TRUE	reported	64.8811
6	32635501	A	G	0.1017	0.0168	0.796	1.42e-09	rs114466578	12733	GCST90274835	Signaling lymphocytic activation molecule levels	TRUE	reported	36.6457
6	42462406	T	C	-0.0589	0.0119	0.4969	7.44e-07	rs7745783	14286	GCST90274835	Signaling lymphocytic activation molecule levels	TRUE	reported	24.4983
6	152893441	T	C	0.0688	0.0143	0.2204	1.5e-06	rs2623960	14286	GCST90274835	Signaling lymphocytic activation molecule levels	TRUE	reported	23.1475
7	38626562	T	C	0.058	0.0125	0.3266	3.48e-06	rs10499604	14730	GCST90274835	Signaling lymphocytic activation molecule levels	TRUE	reported	21.5296
7	134817203	A	G	-0.1585	0.0295	0.0447	7.75e-08	rs79348253	14719	GCST90274835	Signaling lymphocytic activation molecule levels	TRUE	reported	28.8679
9	78767497	C	G	-0.1982	0.043	0.0213	4.04e-06	rs17720330	14727	GCST90274835	Signaling lymphocytic activation molecule levels	TRUE	reported	21.2457
10	28873202	T	C	-0.0747	0.0126	0.2977	3.06e-09	rs2790462	14733	GCST90274835	Signaling lymphocytic activation molecule levels	TRUE	reported	35.148
10	66091335	A	G	-0.2863	0.0577	0.0181	6.98e-07	rs138657007	12790	GCST90274835	Signaling lymphocytic activation molecule levels	TRUE	reported	24.6202
12	111884608	T	C	0.097	0.013	0.4758	8.55e-14	rs3184504	11783	GCST90274835	Signaling lymphocytic activation molecule levels	TRUE	reported	55.6746
12	121218380	T	G	0.0569	0.0123	0.5251	3.73e-06	rs11065264	12848	GCST90274835	Signaling lymphocytic activation molecule levels	TRUE	reported	21.4
13	26736047	T	C	0.2712	0.0569	0.9863	1.88e-06	rs111865527	14244	GCST90274835	Signaling lymphocytic activation molecule levels	TRUE	reported	22.7172
13	78282092	C	G	-0.2791	0.0598	0.0148	3.05e-06	rs73231041	12735	GCST90274835	Signaling lymphocytic activation molecule levels	TRUE	reported	21.783
13	107639422	T	C	0.2421	0.0506	0.9791	1.71e-06	rs112742549	13499	GCST90274835	Signaling lymphocytic activation molecule levels	TRUE	reported	22.8923
14	87822926	T	C	-0.0644	0.0128	0.3774	4.87e-07	rs147616029	12850	GCST90274835	Signaling lymphocytic activation molecule levels	TRUE	reported	25.3135
15	55294543	T	G	-0.0557	0.012	0.5136	3.46e-06	rs1609310	14286	GCST90274835	Signaling lymphocytic activation molecule levels	TRUE	reported	21.5451
17	7063899	A	C	0.1013	0.0156	0.2121	8.38e-11	rs56244095	14286	GCST90274835	Signaling lymphocytic activation molecule levels	TRUE	reported	42.1667
17	79220224	C	G	0.0894	0.0141	0.4462	2.29e-10	rs2725405	10271	GCST90274835	Signaling lymphocytic activation molecule levels	TRUE	reported	40.201
18	59233474	A	G	-0.3592	0.073	0.9888	8.63e-07	rs149092077	11137	GCST90274835	Signaling lymphocytic activation molecule levels	TRUE	reported	24.2118
18	72388527	A	G	-0.1486	0.0324	0.0449	4.51e-06	rs35271532	14286	GCST90274835	Signaling lymphocytic activation molecule levels	TRUE	reported	21.0352
19	17337555	A	C	0.0674	0.0145	0.2299	3.35e-06	rs3745163	13669	GCST90274835	Signaling lymphocytic activation molecule levels	TRUE	reported	21.6065
22	22451222	T	C	0.1063	0.0229	0.0805	3.45e-06	rs73151926	14286	GCST90274835	Signaling lymphocytic activation molecule levels	TRUE	reported	21.5474
1	86468724	T	C	-0.0984	0.0206	0.8775	1.78e-06	rs1698742	11790	GCST90274836	Sulfotransferase 1A1 levels	TRUE	reported	22.8169
1	119273856	A	G	0.0702	0.0147	0.466	1.79e-06	rs2712255	9849	GCST90274836	Sulfotransferase 1A1 levels	TRUE	reported	22.8055
3	186459927	T	C	-0.0712	0.0135	0.599	1.33e-07	rs710446	11793	GCST90274836	Sulfotransferase 1A1 levels	TRUE	reported	27.8159
4	127777021	T	C	-0.3184	0.0684	0.9871	3.24e-06	rs149869672	10858	GCST90274836	Sulfotransferase 1A1 levels	TRUE	reported	21.6688
4	142303334	A	C	0.1048	0.0214	0.8462	9.72e-07	rs371387526	8817	GCST90274836	Sulfotransferase 1A1 levels	TRUE	reported	23.9825
4	187161211	T	C	-0.1678	0.0136	0.4926	5.64e-35	rs66530140	10913	GCST90274836	Sulfotransferase 1A1 levels	TRUE	reported	152.232
5	176839890	T	G	-0.083	0.0152	0.2653	4.75e-08	rs2731674	11790	GCST90274836	Sulfotransferase 1A1 levels	TRUE	reported	29.8173
6	52231674	A	G	0.0924	0.0199	0.8711	3.43e-06	rs55793562	11781	GCST90274836	Sulfotransferase 1A1 levels	TRUE	reported	21.5595
7	77960330	T	C	-0.0645	0.0135	0.5986	1.77e-06	rs2691531	11793	GCST90274836	Sulfotransferase 1A1 levels	TRUE	reported	22.8272
8	11410797	T	C	-0.3483	0.0756	0.9898	4.08e-06	rs7812322	10858	GCST90274836	Sulfotransferase 1A1 levels	TRUE	reported	21.2258
8	17377551	A	G	-0.1504	0.0318	0.95	2.25e-06	rs2213907	11790	GCST90274836	Sulfotransferase 1A1 levels	TRUE	reported	22.3687
8	126413022	A	G	0.0768	0.0166	0.4768	3.72e-06	rs55939507	9460	GCST90274836	Sulfotransferase 1A1 levels	TRUE	reported	21.4046
11	19560616	T	C	-0.1433	0.0287	0.9287	5.94e-07	rs77919742	11345	GCST90274836	Sulfotransferase 1A1 levels	TRUE	reported	24.9304
11	128596369	A	T	0.134	0.0285	0.0644	2.58e-06	rs76833948	11345	GCST90274836	Sulfotransferase 1A1 levels	TRUE	reported	22.1065
12	12719921	C	G	0.1077	0.0224	0.8871	1.52e-06	rs72656644	11345	GCST90274836	Sulfotransferase 1A1 levels	TRUE	reported	23.1172
12	23759406	T	C	-0.08	0.0173	0.8156	3.76e-06	rs10842189	11784	GCST90274836	Sulfotransferase 1A1 levels	TRUE	reported	21.3839
12	74902158	A	C	-0.1927	0.0361	0.0662	9.4e-08	rs9804965	9265	GCST90274836	Sulfotransferase 1A1 levels	TRUE	reported	28.4937
12	103074539	T	C	-0.0715	0.0147	0.2856	1.15e-06	rs703595	11789	GCST90274836	Sulfotransferase 1A1 levels	TRUE	reported	23.658
12	113112650	T	C	0.0622	0.0136	0.4128	4.8e-06	rs232928	11345	GCST90274836	Sulfotransferase 1A1 levels	TRUE	reported	20.9172
16	28285775	A	G	0.0695	0.0139	0.561	5.73e-07	rs11074902	11345	GCST90274836	Sulfotransferase 1A1 levels	TRUE	reported	25
16	28561581	T	C	-0.1882	0.0135	0.5314	3.58e-44	rs149278	11344	GCST90274836	Sulfotransferase 1A1 levels	TRUE	reported	194.344
17	54851764	A	G	0.271	0.0581	0.9826	3.1e-06	rs117222566	10403	GCST90274836	Sulfotransferase 1A1 levels	TRUE	reported	21.7564
21	28777897	A	C	-0.18	0.0376	0.9587	1.69e-06	rs72643498	11788	GCST90274836	Sulfotransferase 1A1 levels	TRUE	reported	22.9176
2	74061232	A	G	0.2195	0.0425	0.0229	2.41e-07	rs111872246	14248	GCST90274837	STAM binding protein levels	TRUE	reported	26.6742
2	122731427	A	G	0.1085	0.0218	0.9138	6.46e-07	rs138897138	14288	GCST90274837	STAM binding protein levels	TRUE	reported	24.7712
3	14613224	T	C	-0.1484	0.0325	0.9619	4.97e-06	rs116198125	14727	GCST90274837	STAM binding protein levels	TRUE	reported	20.8498
6	158193698	A	G	0.0695	0.0145	0.698	1.64e-06	rs1034059	14288	GCST90274837	STAM binding protein levels	TRUE	reported	22.9738
7	14143486	C	G	-0.1251	0.0243	0.9177	2.63e-07	rs12531843	12404	GCST90274837	STAM binding protein levels	TRUE	reported	26.5034
7	29807677	T	G	0.1578	0.0339	0.0643	3.24e-06	rs200824954	10894	GCST90274837	STAM binding protein levels	TRUE	reported	21.6678
10	6800809	T	C	-0.1908	0.0394	0.0247	1.28e-06	rs75610895	14730	GCST90274837	STAM binding protein levels	TRUE	reported	23.4512
14	104363671	A	G	-0.1722	0.0352	0.0323	9.98e-07	rs111581172	14736	GCST90274837	STAM binding protein levels	TRUE	reported	23.9321
15	81240669	A	G	-0.1571	0.0309	0.0404	3.69e-07	rs2280441	14735	GCST90274837	STAM binding protein levels	TRUE	reported	25.8485
16	84586319	T	C	0.0876	0.0169	0.3579	2.18e-07	rs114302245	10894	GCST90274837	STAM binding protein levels	TRUE	reported	26.868
17	60294757	A	G	0.235	0.0512	0.0269	4.44e-06	rs73327656	13801	GCST90274837	STAM binding protein levels	TRUE	reported	21.0667
19	6195636	A	G	0.1288	0.0272	0.0724	2.19e-06	rs140656901	13224	GCST90274837	STAM binding protein levels	TRUE	reported	22.423
19	56709656	A	G	0.2031	0.0437	0.0246	3.36e-06	rs10426867	12785	GCST90274837	STAM binding protein levels	TRUE	reported	21.6002
22	45002809	A	G	0.0961	0.0208	0.8851	3.83e-06	rs12152184	12402	GCST90274837	STAM binding protein levels	TRUE	reported	21.3462
1	166175871	C	G	-0.2692	0.056	0.9835	1.53e-06	rs78912149	13798	GCST90274838	Transforming growth factor-alpha levels	TRUE	reported	23.1086
2	70774295	A	T	0.137	0.0184	0.114	9.65e-14	rs72912115	14728	GCST90274838	Transforming growth factor-alpha levels	TRUE	reported	55.4377
4	16165036	A	G	-0.2684	0.05	0.0153	7.96e-08	rs34007466	14733	GCST90274838	Transforming growth factor-alpha levels	TRUE	reported	28.8154
5	132025905	A	C	-0.0761	0.0166	0.7246	4.55e-06	rs11242125	9453	GCST90274838	Transforming growth factor-alpha levels	TRUE	reported	21.0161
6	31034990	T	C	0.0717	0.0146	0.2343	9.06e-07	rs9262670	12842	GCST90274838	Transforming growth factor-alpha levels	TRUE	reported	24.1175
8	2654153	C	G	0.1081	0.023	0.905	2.6e-06	rs1963491	11334	GCST90274838	Transforming growth factor-alpha levels	TRUE	reported	22.09
8	13724808	C	G	0.1678	0.0361	0.9681	3.35e-06	rs34630685	14285	GCST90274838	Transforming growth factor-alpha levels	TRUE	reported	21.6058
10	30042437	T	C	-0.2601	0.0508	0.9817	3.05e-07	rs74130123	14733	GCST90274838	Transforming growth factor-alpha levels	TRUE	reported	26.2152
10	90836825	A	G	-0.095	0.0198	0.1322	1.6e-06	rs4934441	11780	GCST90274838	Transforming growth factor-alpha levels	TRUE	reported	23.0206
11	119506018	T	C	0.0959	0.019	0.1107	4.48e-07	rs12270510	14731	GCST90274838	Transforming growth factor-alpha levels	TRUE	reported	25.4759
12	112007756	T	C	-0.0708	0.0131	0.5228	6.5e-08	rs653178	11782	GCST90274838	Transforming growth factor-alpha levels	TRUE	reported	29.2095
17	38137033	A	G	0.0655	0.0116	0.5369	1.64e-08	rs3859189	14726	GCST90274838	Transforming growth factor-alpha levels	TRUE	reported	31.8835
17	52902972	A	T	-0.0581	0.0122	0.4071	1.91e-06	rs111613293	14285	GCST90274838	Transforming growth factor-alpha levels	TRUE	reported	22.6795
19	15885492	A	T	0.143	0.0307	0.9552	3.19e-06	rs78464136	14285	GCST90274838	Transforming growth factor-alpha levels	TRUE	reported	21.6968
19	58857883	A	G	0.2856	0.0569	0.9866	5.19e-07	rs149146289	14285	GCST90274838	Transforming growth factor-alpha levels	TRUE	reported	25.1937
2	86307128	A	G	-0.0649	0.013	0.478	5.97e-07	rs12328100	11784	GCST90274839	Tumor necrosis factor levels	TRUE	reported	24.9231
2	117991812	A	T	0.1289	0.0254	0.9163	3.88e-07	rs333835	11337	GCST90274839	Tumor necrosis factor levels	TRUE	reported	25.7536
3	108099780	T	C	0.0674	0.0135	0.4514	5.96e-07	rs7621032	11337	GCST90274839	Tumor necrosis factor levels	TRUE	reported	24.926
4	126954768	T	C	0.246	0.0472	0.0296	1.87e-07	rs537908127	9243	GCST90274839	Tumor necrosis factor levels	TRUE	reported	27.1635
4	146658520	T	C	-0.1517	0.031	0.9506	9.9e-07	rs4835254	11770	GCST90274839	Tumor necrosis factor levels	TRUE	reported	23.9468
6	44325149	T	C	0.1175	0.0255	0.078	4.07e-06	rs867063	11337	GCST90274839	Tumor necrosis factor levels	TRUE	reported	21.2322
6	127494091	A	G	0.2512	0.0533	0.9796	2.44e-06	rs138684734	10850	GCST90274839	Tumor necrosis factor levels	TRUE	reported	22.2119
7	80365289	A	G	-0.3062	0.0629	0.0173	1.13e-06	rs117427219	10850	GCST90274839	Tumor necrosis factor levels	TRUE	reported	23.6979
7	150140762	T	C	-0.0606	0.0131	0.5366	3.73e-06	rs7806921	11778	GCST90274839	Tumor necrosis factor levels	TRUE	reported	21.3995
8	136662225	A	G	-0.298	0.0646	0.9824	3.97e-06	rs148560093	9984	GCST90274839	Tumor necrosis factor levels	TRUE	reported	21.2798
10	11469516	A	G	-0.1207	0.0247	0.0885	1.03e-06	rs12354434	11337	GCST90274839	Tumor necrosis factor levels	TRUE	reported	23.8792
10	106909970	A	G	-0.0653	0.0142	0.2861	4.25e-06	rs1377015	11782	GCST90274839	Tumor necrosis factor levels	TRUE	reported	21.147
12	50824101	T	C	0.3405	0.066	0.0132	2.48e-07	rs141295666	11337	GCST90274839	Tumor necrosis factor levels	TRUE	reported	26.6162
17	10503956	A	T	0.1372	0.0288	0.0615	1.9e-06	rs1266163	11337	GCST90274839	Tumor necrosis factor levels	TRUE	reported	22.6946
17	15740146	T	C	-0.0836	0.0183	0.344	4.92e-06	rs9913313	7957	GCST90274839	Tumor necrosis factor levels	TRUE	reported	20.8694
19	33635097	C	G	-0.1127	0.0226	0.8939	6.14e-07	rs12975019	10278	GCST90274839	Tumor necrosis factor levels	TRUE	reported	24.8674
20	2931738	C	G	0.51	0.1077	0.0088	2.19e-06	rs6138961	7308	GCST90274839	Tumor necrosis factor levels	TRUE	reported	22.4238
22	45932279	T	C	0.0826	0.0177	0.1679	3.06e-06	rs9614693	11763	GCST90274839	Tumor necrosis factor levels	TRUE	reported	21.7778
1	63459761	T	C	-0.1917	0.041	0.9711	2.93e-06	rs77897196	11792	GCST90274840	TNF-beta levels	TRUE	reported	21.8613
1	110256931	C	G	-0.1918	0.0403	0.029	1.94e-06	rs12743015	11784	GCST90274840	TNF-beta levels	TRUE	reported	22.651
2	53931190	A	G	0.0748	0.0161	0.2098	3.38e-06	rs7583622	11769	GCST90274840	TNF-beta levels	TRUE	reported	21.585
2	119783156	T	C	-0.1441	0.0309	0.0534	3.11e-06	rs112317147	11344	GCST90274840	TNF-beta levels	TRUE	reported	21.7476
2	215575422	T	C	0.1514	0.0317	0.0511	1.79e-06	rs16852556	11344	GCST90274840	TNF-beta levels	TRUE	reported	22.8104
3	141634940	T	C	-0.3872	0.0842	0.0118	4.25e-06	rs192303297	7843	GCST90274840	TNF-beta levels	TRUE	reported	21.1469
4	35497008	T	C	0.2324	0.0499	0.0237	3.2e-06	rs113244922	10470	GCST90274840	TNF-beta levels	TRUE	reported	21.6906
5	21093728	T	C	0.2469	0.049	0.9743	4.69e-07	rs114250919	11305	GCST90274840	TNF-beta levels	TRUE	reported	25.3893
5	167809091	A	G	-0.1741	0.0379	0.967	4.36e-06	rs76913603	11782	GCST90274840	TNF-beta levels	TRUE	reported	21.1018
6	29152190	T	C	0.2813	0.056	0.9837	5.08e-07	rs72841573	11792	GCST90274840	TNF-beta levels	TRUE	reported	25.2327
6	30137890	T	C	0.2308	0.0421	0.9618	4.2e-08	rs2074475	11792	GCST90274840	TNF-beta levels	TRUE	reported	30.0544
6	31042217	T	C	-0.1991	0.0144	0.2883	1.77e-43	rs2523882	11792	GCST90274840	TNF-beta levels	TRUE	reported	191.169
6	31222566	A	G	0.147	0.03	0.1212	9.58e-07	rs75105185	9906	GCST90274840	TNF-beta levels	TRUE	reported	24.01
6	31474685	T	C	-0.6283	0.0196	0.116	1e-200	rs2844500	11791	GCST90274840	TNF-beta levels	TRUE	reported	1027.59
6	31821910	T	C	-0.3554	0.0467	0.0294	2.74e-14	rs542608643	8387	GCST90274840	TNF-beta levels	TRUE	reported	57.9163
6	32488081	T	C	0.1216	0.0223	0.3349	4.96e-08	rs191018606	7523	GCST90274840	TNF-beta levels	TRUE	reported	29.7343
7	46566236	T	C	0.2496	0.0532	0.0218	2.71e-06	rs74363807	11344	GCST90274840	TNF-beta levels	TRUE	reported	22.0123
11	72666063	T	C	-0.3418	0.0735	0.0137	3.31e-06	rs138471526	9983	GCST90274840	TNF-beta levels	TRUE	reported	21.6257
12	6429443	A	G	-0.2485	0.0521	0.0294	1.85e-06	rs139511528	10280	GCST90274840	TNF-beta levels	TRUE	reported	22.7498
12	6514963	A	C	0.1759	0.0189	0.1645	1.32e-20	rs2364485	11344	GCST90274840	TNF-beta levels	TRUE	reported	86.618
12	52132524	A	G	0.1732	0.035	0.0415	7.48e-07	rs147423408	11344	GCST90274840	TNF-beta levels	TRUE	reported	24.4884
12	111865049	C	G	0.1356	0.0134	0.4758	4.53e-24	rs7310615	11344	GCST90274840	TNF-beta levels	TRUE	reported	102.402
13	23714434	C	G	-0.229	0.0491	0.9731	3.1e-06	rs537860389	9240	GCST90274840	TNF-beta levels	TRUE	reported	21.7524
13	47656376	T	C	0.2122	0.0451	0.9751	2.54e-06	rs143019966	10913	GCST90274840	TNF-beta levels	TRUE	reported	22.138
14	34880659	A	G	-0.1252	0.0259	0.0934	1.34e-06	rs12883833	9259	GCST90274840	TNF-beta levels	TRUE	reported	23.3673
15	100064767	T	C	-0.0626	0.0136	0.5824	4.17e-06	rs28700215	11344	GCST90274840	TNF-beta levels	TRUE	reported	21.1871
17	65264208	A	G	0.0748	0.0159	0.7583	2.55e-06	rs55914821	11344	GCST90274840	TNF-beta levels	TRUE	reported	22.1314
1	7972201	A	G	-0.1301	0.013	0.5203	1.41e-23	rs1776354	11783	GCST90274841	Tumor necrosis factor receptor superfamily member 9 levels	TRUE	reported	100.154
2	8443803	A	G	-0.0682	0.0144	0.3043	2.18e-06	rs10178845	11765	GCST90274841	Tumor necrosis factor receptor superfamily member 9 levels	TRUE	reported	22.4307
2	120226781	A	C	-0.0968	0.0199	0.1322	1.15e-06	rs2579649	11336	GCST90274841	Tumor necrosis factor receptor superfamily member 9 levels	TRUE	reported	23.6616
3	177868759	A	G	0.375	0.0809	0.0104	3.56e-06	rs150949259	8674	GCST90274841	Tumor necrosis factor receptor superfamily member 9 levels	TRUE	reported	21.4865
4	28155085	T	G	0.2317	0.0504	0.9796	4.28e-06	rs140214797	11769	GCST90274841	Tumor necrosis factor receptor superfamily member 9 levels	TRUE	reported	21.1345
4	153651229	A	C	0.3111	0.065	0.9869	1.7e-06	rs72964492	9983	GCST90274841	Tumor necrosis factor receptor superfamily member 9 levels	TRUE	reported	22.9073
5	124329728	A	G	0.0924	0.0201	0.1947	4.29e-06	rs7737635	9453	GCST90274841	Tumor necrosis factor receptor superfamily member 9 levels	TRUE	reported	21.1325
5	174179760	T	C	-0.0982	0.0203	0.1231	1.32e-06	rs75246422	11784	GCST90274841	Tumor necrosis factor receptor superfamily member 9 levels	TRUE	reported	23.4008
5	176766177	A	G	-0.0693	0.0139	0.6695	6.18e-07	rs4976685	11763	GCST90274841	Tumor necrosis factor receptor superfamily member 9 levels	TRUE	reported	24.8563
6	31312538	A	G	0.0926	0.0149	0.2629	5.14e-10	rs2854008	11784	GCST90274841	Tumor necrosis factor receptor superfamily member 9 levels	TRUE	reported	38.6233
8	50188685	A	G	0.3742	0.0814	0.0105	4.29e-06	rs146380867	10849	GCST90274841	Tumor necrosis factor receptor superfamily member 9 levels	TRUE	reported	21.1329
8	99918668	C	G	-0.4015	0.0847	0.9895	2.13e-06	rs10101219	9540	GCST90274841	Tumor necrosis factor receptor superfamily member 9 levels	TRUE	reported	22.4701
8	118333064	A	G	-0.1626	0.0313	0.9533	2.05e-07	rs1846520	11782	GCST90274841	Tumor necrosis factor receptor superfamily member 9 levels	TRUE	reported	26.9869
9	87717237	A	G	0.0707	0.0152	0.7165	3.3e-06	rs7858310	11336	GCST90274841	Tumor necrosis factor receptor superfamily member 9 levels	TRUE	reported	21.6347
10	90880926	T	C	-0.0995	0.0212	0.1219	2.69e-06	rs11202989	11336	GCST90274841	Tumor necrosis factor receptor superfamily member 9 levels	TRUE	reported	22.028
11	2632174	A	T	-0.1438	0.0281	0.0736	3.1e-07	rs72850206	11336	GCST90274841	Tumor necrosis factor receptor superfamily member 9 levels	TRUE	reported	26.1882
12	6503786	T	C	0.0703	0.015	0.2853	2.78e-06	rs9669611	11783	GCST90274841	Tumor necrosis factor receptor superfamily member 9 levels	TRUE	reported	21.9648
12	67215987	A	G	-0.0669	0.014	0.3517	1.77e-06	rs12227836	11336	GCST90274841	Tumor necrosis factor receptor superfamily member 9 levels	TRUE	reported	22.8347
12	111884608	T	C	0.0681	0.013	0.476	1.62e-07	rs3184504	11784	GCST90274841	Tumor necrosis factor receptor superfamily member 9 levels	TRUE	reported	27.4415
12	129783438	A	G	0.064	0.0131	0.4447	1.03e-06	rs10744409	11764	GCST90274841	Tumor necrosis factor receptor superfamily member 9 levels	TRUE	reported	23.8681
13	28604007	T	C	-0.2714	0.0593	0.9828	4.72e-06	rs76428106	10849	GCST90274841	Tumor necrosis factor receptor superfamily member 9 levels	TRUE	reported	20.9464
13	58754621	A	T	-0.3325	0.0719	0.9767	3.76e-06	rs143274881	9353	GCST90274841	Tumor necrosis factor receptor superfamily member 9 levels	TRUE	reported	21.3858
13	108993494	A	G	-0.1402	0.0296	0.9406	2.17e-06	rs12874404	11336	GCST90274841	Tumor necrosis factor receptor superfamily member 9 levels	TRUE	reported	22.4343
14	20709993	C	G	0.0889	0.0182	0.2828	1.04e-06	rs8005108	9453	GCST90274841	Tumor necrosis factor receptor superfamily member 9 levels	TRUE	reported	23.8595
14	63713358	C	G	-0.1155	0.0228	0.901	4.07e-07	rs57700441	11773	GCST90274841	Tumor necrosis factor receptor superfamily member 9 levels	TRUE	reported	25.6622
17	16522922	A	G	0.3284	0.0668	0.019	8.83e-07	rs118083884	9785	GCST90274841	Tumor necrosis factor receptor superfamily member 9 levels	TRUE	reported	24.1687
19	49126012	C	G	0.097	0.0206	0.8419	2.49e-06	rs1645331	9033	GCST90274841	Tumor necrosis factor receptor superfamily member 9 levels	TRUE	reported	22.1722
20	2629394	A	T	0.1189	0.0242	0.8742	8.96e-07	rs192538756	9453	GCST90274841	Tumor necrosis factor receptor superfamily member 9 levels	TRUE	reported	24.1398
2	137066601	T	C	-0.0628	0.0137	0.6354	4.56e-06	rs10211598	11770	GCST90274842	Tumor necrosis factor ligand superfamily member 14 levels	TRUE	reported	21.0125
4	94769686	A	G	-0.0818	0.0166	0.2019	8.32e-07	rs7688836	11791	GCST90274842	Tumor necrosis factor ligand superfamily member 14 levels	TRUE	reported	24.2823
4	125709779	A	C	-0.2421	0.0498	0.0299	1.17e-06	rs147119146	11788	GCST90274842	Tumor necrosis factor ligand superfamily member 14 levels	TRUE	reported	23.6337
5	39861942	C	G	-0.2117	0.043	0.0273	8.51e-07	rs76778362	11791	GCST90274842	Tumor necrosis factor ligand superfamily member 14 levels	TRUE	reported	24.2384
5	131652529	A	C	0.0785	0.0132	0.5494	2.73e-09	rs11950562	11793	GCST90274842	Tumor necrosis factor ligand superfamily member 14 levels	TRUE	reported	35.3664
6	22713651	T	C	-0.0651	0.0141	0.3144	3.89e-06	rs9295562	11771	GCST90274842	Tumor necrosis factor ligand superfamily member 14 levels	TRUE	reported	21.3169
6	56788897	A	G	-0.2574	0.0506	0.0213	3.64e-07	rs115950744	11302	GCST90274842	Tumor necrosis factor ligand superfamily member 14 levels	TRUE	reported	25.8771
7	28896826	A	T	0.1692	0.0364	0.9583	3.35e-06	rs117442125	11345	GCST90274842	Tumor necrosis factor ligand superfamily member 14 levels	TRUE	reported	21.6072
8	27416526	A	C	0.2392	0.0522	0.0209	4.6e-06	rs78336300	10917	GCST90274842	Tumor necrosis factor ligand superfamily member 14 levels	TRUE	reported	20.9982
8	36844946	T	G	-0.1456	0.0303	0.0551	1.55e-06	rs117720118	11773	GCST90274842	Tumor necrosis factor ligand superfamily member 14 levels	TRUE	reported	23.0907
8	99636603	A	G	-0.2358	0.0506	0.023	3.16e-06	rs79233212	11345	GCST90274842	Tumor necrosis factor ligand superfamily member 14 levels	TRUE	reported	21.7163
9	132432461	A	G	0.229	0.0497	0.024	4.07e-06	rs59801342	10721	GCST90274842	Tumor necrosis factor ligand superfamily member 14 levels	TRUE	reported	21.2304
10	111146614	T	C	-0.2336	0.0511	0.9787	4.84e-06	rs79791117	10903	GCST90274842	Tumor necrosis factor ligand superfamily member 14 levels	TRUE	reported	20.898
12	74925803	T	C	-0.1519	0.0316	0.0635	1.53e-06	rs1461044	11792	GCST90274842	Tumor necrosis factor ligand superfamily member 14 levels	TRUE	reported	23.1069
12	91045724	T	C	-0.0683	0.0147	0.3338	3.38e-06	rs11105725	11345	GCST90274842	Tumor necrosis factor ligand superfamily member 14 levels	TRUE	reported	21.5877
13	100645723	T	C	0.0619	0.0135	0.5736	4.54e-06	rs4772260	11790	GCST90274842	Tumor necrosis factor ligand superfamily member 14 levels	TRUE	reported	21.0239
15	23989218	T	C	-0.6334	0.1109	0.0083	1.12e-08	rs184708984	6942	GCST90274842	Tumor necrosis factor ligand superfamily member 14 levels	TRUE	reported	32.6207
15	79463978	T	C	-0.2255	0.0472	0.0287	1.77e-06	rs74600570	11778	GCST90274842	Tumor necrosis factor ligand superfamily member 14 levels	TRUE	reported	22.8249
16	78681855	T	C	-0.063	0.0133	0.5474	2.17e-06	rs2738591	11789	GCST90274842	Tumor necrosis factor ligand superfamily member 14 levels	TRUE	reported	22.4377
18	11626563	A	G	0.1048	0.0208	0.1883	4.69e-07	rs9961731	9461	GCST90274842	Tumor necrosis factor ligand superfamily member 14 levels	TRUE	reported	25.3861
18	14002436	C	G	-0.0698	0.0152	0.2595	4.39e-06	rs34925583	11345	GCST90274842	Tumor necrosis factor ligand superfamily member 14 levels	TRUE	reported	21.0874
18	70105531	T	C	-0.0905	0.0186	0.1483	1.14e-06	rs9962377	11793	GCST90274842	Tumor necrosis factor ligand superfamily member 14 levels	TRUE	reported	23.674
19	5968688	A	G	-0.0811	0.0176	0.1772	4.07e-06	rs11085155	11774	GCST90274842	Tumor necrosis factor ligand superfamily member 14 levels	TRUE	reported	21.2332
19	6665020	T	C	-0.4894	0.0273	0.0625	7.29e-72	rs344560	11793	GCST90274842	Tumor necrosis factor ligand superfamily member 14 levels	TRUE	reported	321.368
19	6682873	A	G	0.2584	0.0327	0.0429	2.74e-15	rs11569551	11793	GCST90274842	Tumor necrosis factor ligand superfamily member 14 levels	TRUE	reported	62.4438
19	29938464	T	C	0.1032	0.0215	0.8112	1.59e-06	rs76688046	7942	GCST90274842	Tumor necrosis factor ligand superfamily member 14 levels	TRUE	reported	23.04
1	196710916	T	C	-0.1191	0.0147	0.8073	5.4e-16	rs16840522	14725	GCST90274843	TNF-related apoptosis-inducing ligand levels	TRUE	reported	65.6431
2	203169224	A	G	0.0882	0.0182	0.8717	1.26e-06	rs2138380	13239	GCST90274843	TNF-related apoptosis-inducing ligand levels	TRUE	reported	23.4852
2	209615008	A	G	-0.2297	0.0501	0.0323	4.54e-06	rs368805685	11760	GCST90274843	TNF-related apoptosis-inducing ligand levels	TRUE	reported	21.0207
3	113950321	A	T	-0.1311	0.0279	0.9501	2.62e-06	rs28424593	14722	GCST90274843	TNF-related apoptosis-inducing ligand levels	TRUE	reported	22.0799
3	172130799	T	G	0.1252	0.02	0.1051	3.85e-10	rs490342	13228	GCST90274843	TNF-related apoptosis-inducing ligand levels	TRUE	reported	39.1876
3	172274232	A	C	0.5818	0.0399	0.9715	3.69e-48	rs574044675	13173	GCST90274843	TNF-related apoptosis-inducing ligand levels	TRUE	reported	212.619
3	186449122	A	G	0.285	0.0187	0.886	1.9e-52	rs5030044	14287	GCST90274843	TNF-related apoptosis-inducing ligand levels	TRUE	reported	232.277
4	57703725	T	C	0.1622	0.0347	0.0376	2.95e-06	rs146922303	14727	GCST90274843	TNF-related apoptosis-inducing ligand levels	TRUE	reported	21.8496
4	67749461	C	G	-0.2835	0.0606	0.0106	2.89e-06	rs142889372	14238	GCST90274843	TNF-related apoptosis-inducing ligand levels	TRUE	reported	21.8857
4	69327121	T	G	0.2641	0.0535	0.019	7.96e-07	rs145386370	13386	GCST90274843	TNF-related apoptosis-inducing ligand levels	TRUE	reported	24.3685
4	181271289	T	G	0.0674	0.0138	0.7733	1.04e-06	rs17779404	14723	GCST90274843	TNF-related apoptosis-inducing ligand levels	TRUE	reported	23.854
5	75017740	T	C	-0.26	0.0564	0.0161	4.03e-06	rs114597610	14735	GCST90274843	TNF-related apoptosis-inducing ligand levels	TRUE	reported	21.2514
5	162595921	A	G	0.189	0.037	0.9721	3.25e-07	rs111257277	14729	GCST90274843	TNF-related apoptosis-inducing ligand levels	TRUE	reported	26.0928
6	25887657	A	G	-0.0756	0.0158	0.1589	1.71e-06	rs1892247	14719	GCST90274843	TNF-related apoptosis-inducing ligand levels	TRUE	reported	22.8944
6	33692744	A	C	0.1342	0.0265	0.063	4.1e-07	rs140862652	14287	GCST90274843	TNF-related apoptosis-inducing ligand levels	TRUE	reported	25.6456
6	57391519	T	C	0.0807	0.0175	0.5094	4e-06	rs2894910	9830	GCST90274843	TNF-related apoptosis-inducing ligand levels	TRUE	reported	21.2653
6	90047013	A	G	0.0655	0.0118	0.4536	2.84e-08	rs1065657	14287	GCST90274843	TNF-related apoptosis-inducing ligand levels	TRUE	reported	30.8119
7	52792820	T	C	0.1823	0.038	0.9624	1.61e-06	rs6969337	11336	GCST90274843	TNF-related apoptosis-inducing ligand levels	TRUE	reported	23.0147
7	135852098	A	G	-0.5024	0.1076	0.0051	3.02e-06	rs141011299	9812	GCST90274843	TNF-related apoptosis-inducing ligand levels	TRUE	reported	21.8009
10	107586667	T	G	-0.1452	0.0316	0.0401	4.33e-06	rs2418781	14287	GCST90274843	TNF-related apoptosis-inducing ligand levels	TRUE	reported	21.1134
11	61549025	A	G	0.0787	0.0121	0.3509	7.81e-11	rs174533	14732	GCST90274843	TNF-related apoptosis-inducing ligand levels	TRUE	reported	42.3037
11	103163928	A	G	-0.244	0.0491	0.0227	6.71e-07	rs180941492	13800	GCST90274843	TNF-related apoptosis-inducing ligand levels	TRUE	reported	24.6954
12	104261323	A	T	-0.0881	0.0185	0.8739	1.92e-06	rs10745981	12850	GCST90274843	TNF-related apoptosis-inducing ligand levels	TRUE	reported	22.6782
14	94844947	T	C	0.6692	0.044	0.0205	3.08e-52	rs28929474	14735	GCST90274843	TNF-related apoptosis-inducing ligand levels	TRUE	reported	231.316
16	57345733	T	C	0.0691	0.0145	0.2543	1.88e-06	rs2113173	14287	GCST90274843	TNF-related apoptosis-inducing ligand levels	TRUE	reported	22.7102
16	72079657	T	C	-0.0724	0.0146	0.1946	7.09e-07	rs77303550	14728	GCST90274843	TNF-related apoptosis-inducing ligand levels	TRUE	reported	24.5907
17	64224775	T	C	0.2575	0.037	0.029	3.42e-12	rs8178824	14735	GCST90274843	TNF-related apoptosis-inducing ligand levels	TRUE	reported	48.4341
18	29804863	A	T	-0.0894	0.0115	0.4593	7.61e-15	rs654488	14735	GCST90274843	TNF-related apoptosis-inducing ligand levels	TRUE	reported	60.4337
19	44153100	A	G	0.3554	0.0163	0.8425	2.14e-105	rs4760	14287	GCST90274843	TNF-related apoptosis-inducing ligand levels	TRUE	reported	475.401
1	1973608	A	G	0.302	0.0635	0.9818	1.98e-06	rs72636362	11728	GCST90274844	TNF-related activation-induced cytokine levels	TRUE	reported	22.6186
1	22143382	A	G	0.167	0.0344	0.0349	1.21e-06	rs34221978	14734	GCST90274844	TNF-related activation-induced cytokine levels	TRUE	reported	23.5676
2	17337409	T	G	0.2368	0.0486	0.9817	1.1e-06	rs72781813	14735	GCST90274844	TNF-related activation-induced cytokine levels	TRUE	reported	23.7406
2	30655453	A	C	-0.1939	0.0416	0.976	3.15e-06	rs113835939	14732	GCST90274844	TNF-related activation-induced cytokine levels	TRUE	reported	21.7255
2	104163036	T	G	-0.1719	0.0366	0.9693	2.64e-06	rs76488966	14720	GCST90274844	TNF-related activation-induced cytokine levels	TRUE	reported	22.0592
2	136379377	A	C	0.1377	0.0285	0.9227	1.35e-06	rs201831835	10894	GCST90274844	TNF-related activation-induced cytokine levels	TRUE	reported	23.3442
3	83133339	T	C	-0.2976	0.0641	0.9853	3.44e-06	rs77980965	11337	GCST90274844	TNF-related activation-induced cytokine levels	TRUE	reported	21.5551
3	172294500	A	G	-0.4987	0.0343	0.0334	6.82e-48	rs79287178	14719	GCST90274844	TNF-related activation-induced cytokine levels	TRUE	reported	211.393
3	194061578	A	G	-0.0978	0.015	0.2943	7.03e-11	rs11713634	11336	GCST90274844	TNF-related activation-induced cytokine levels	TRUE	reported	42.5104
4	8958677	A	T	-0.1043	0.0211	0.7203	7.69e-07	rs181906998	9987	GCST90274844	TNF-related activation-induced cytokine levels	TRUE	reported	24.4345
4	105828656	A	G	-0.0777	0.0166	0.1504	2.86e-06	rs4365726	14287	GCST90274844	TNF-related activation-induced cytokine levels	TRUE	reported	21.9092
4	111911027	T	C	-0.1376	0.0281	0.9058	9.74e-07	rs150011668	11538	GCST90274844	TNF-related activation-induced cytokine levels	TRUE	reported	23.9786
5	115874345	A	G	0.2386	0.0459	0.9763	2.01e-07	rs150128402	14736	GCST90274844	TNF-related activation-induced cytokine levels	TRUE	reported	27.0219
5	160174315	T	C	-0.0549	0.0118	0.4357	3.28e-06	rs1432791	14288	GCST90274844	TNF-related activation-induced cytokine levels	TRUE	reported	21.6462
6	33048371	C	G	0.2646	0.0498	0.018	1.08e-07	rs17221073	13801	GCST90274844	TNF-related activation-induced cytokine levels	TRUE	reported	28.2307
6	90249507	A	G	0.054	0.0116	0.5245	3.24e-06	rs6932751	14730	GCST90274844	TNF-related activation-induced cytokine levels	TRUE	reported	21.6706
6	121479140	T	C	-0.2296	0.0503	0.9805	5e-06	rs1273754	10850	GCST90274844	TNF-related activation-induced cytokine levels	TRUE	reported	20.8357
7	50811081	A	G	0.0686	0.013	0.2872	1.31e-07	rs3801000	14288	GCST90274844	TNF-related activation-induced cytokine levels	TRUE	reported	27.8459
7	142245686	T	G	-0.0625	0.013	0.2875	1.53e-06	rs17302	14288	GCST90274844	TNF-related activation-induced cytokine levels	TRUE	reported	23.1139
8	19490180	T	G	-0.078	0.017	0.8529	4.47e-06	rs2975421	14288	GCST90274844	TNF-related activation-induced cytokine levels	TRUE	reported	21.0519
8	23089208	A	G	-0.1532	0.0148	0.2051	4.13e-25	rs62501135	14288	GCST90274844	TNF-related activation-induced cytokine levels	TRUE	reported	107.15
8	83420230	C	G	-0.1254	0.0272	0.9313	4.02e-06	rs183217699	12852	GCST90274844	TNF-related activation-induced cytokine levels	TRUE	reported	21.2548
8	106500173	T	G	-0.0678	0.0143	0.6393	2.12e-06	rs1839438	10894	GCST90274844	TNF-related activation-induced cytokine levels	TRUE	reported	22.4795
8	120201029	T	C	-0.1618	0.0118	0.4162	8.62e-43	rs2468187	14735	GCST90274844	TNF-related activation-induced cytokine levels	TRUE	reported	188.015
9	16905616	A	T	0.1215	0.0265	0.0705	4.54e-06	rs5001566	11982	GCST90274844	TNF-related activation-induced cytokine levels	TRUE	reported	21.0214
9	93148579	T	C	0.07	0.0148	0.8063	2.25e-06	rs1426506	14729	GCST90274844	TNF-related activation-induced cytokine levels	TRUE	reported	22.3703
11	37130843	C	G	-0.0695	0.0151	0.3443	4.17e-06	rs78045189	11760	GCST90274844	TNF-related activation-induced cytokine levels	TRUE	reported	21.1844
12	129430611	T	G	-0.2685	0.0539	0.9818	6.31e-07	rs75991751	13422	GCST90274844	TNF-related activation-induced cytokine levels	TRUE	reported	24.8148
13	43039673	A	C	0.1172	0.0116	0.4634	5.33e-24	rs4512994	14736	GCST90274844	TNF-related activation-induced cytokine levels	TRUE	reported	102.08
13	68202750	T	C	-0.1684	0.0356	0.0319	2.24e-06	rs4334157	14736	GCST90274844	TNF-related activation-induced cytokine levels	TRUE	reported	22.3761
17	26694861	A	G	-0.1085	0.0116	0.4755	8.48e-21	rs704	14736	GCST90274844	TNF-related activation-induced cytokine levels	TRUE	reported	87.487
19	35131252	C	G	0.1462	0.0315	0.0491	3.46e-06	rs150416959	13224	GCST90274844	TNF-related activation-induced cytokine levels	TRUE	reported	21.5414
20	39165692	A	G	-0.1646	0.03	0.0498	4.1e-08	rs117113213	14723	GCST90274844	TNF-related activation-induced cytokine levels	TRUE	reported	30.1035
20	46454945	T	C	0.0636	0.0126	0.3364	4.47e-07	rs6063153	14287	GCST90274844	TNF-related activation-induced cytokine levels	TRUE	reported	25.4785
1	240843947	C	G	-0.0928	0.0187	0.8143	6.96e-07	rs7550374	11345	GCST90274845	Thymic stromal lymphopoietin levels	TRUE	reported	24.6271
2	2626966	C	G	-0.074	0.0153	0.758	1.32e-06	rs12472785	11792	GCST90274845	Thymic stromal lymphopoietin levels	TRUE	reported	23.3927
2	239484610	T	C	-0.0834	0.0178	0.4567	2.79e-06	rs13414099	7943	GCST90274845	Thymic stromal lymphopoietin levels	TRUE	reported	21.9529
7	42730058	T	G	0.0846	0.0152	0.2624	2.61e-08	rs4724126	11344	GCST90274845	Thymic stromal lymphopoietin levels	TRUE	reported	30.978
7	148846775	A	T	0.0743	0.0158	0.632	2.57e-06	rs75129390	8817	GCST90274845	Thymic stromal lymphopoietin levels	TRUE	reported	22.1138
8	69813968	A	G	0.1629	0.0345	0.9535	2.34e-06	rs72652144	11782	GCST90274845	Thymic stromal lymphopoietin levels	TRUE	reported	22.2948
9	23277990	A	T	-0.0934	0.0201	0.1258	3.37e-06	rs112206094	11792	GCST90274845	Thymic stromal lymphopoietin levels	TRUE	reported	21.5924
10	34395970	A	G	-0.1569	0.0338	0.0499	3.45e-06	rs117095006	11345	GCST90274845	Thymic stromal lymphopoietin levels	TRUE	reported	21.5483
10	108726426	T	C	-0.2956	0.063	0.0141	2.7e-06	rs72811179	11345	GCST90274845	Thymic stromal lymphopoietin levels	TRUE	reported	22.0155
11	121946210	A	G	0.2674	0.0575	0.9812	3.31e-06	rs145111430	11345	GCST90274845	Thymic stromal lymphopoietin levels	TRUE	reported	21.6265
15	60209215	A	C	0.3219	0.066	0.0132	1.08e-06	rs190906347	10858	GCST90274845	Thymic stromal lymphopoietin levels	TRUE	reported	23.7878
15	79915029	A	G	0.1619	0.0351	0.0381	3.98e-06	rs140886020	11786	GCST90274845	Thymic stromal lymphopoietin levels	TRUE	reported	21.2755
16	8805947	T	G	0.1784	0.0367	0.0353	1.17e-06	rs12448125	11792	GCST90274845	Thymic stromal lymphopoietin levels	TRUE	reported	23.6297
17	27504563	A	G	-0.4423	0.0943	0.0096	2.73e-06	rs118119134	8576	GCST90274845	Thymic stromal lymphopoietin levels	TRUE	reported	21.9994
17	80919387	A	G	-0.0643	0.0139	0.4553	3.73e-06	rs7406537	11149	GCST90274845	Thymic stromal lymphopoietin levels	TRUE	reported	21.3989
20	37959633	A	G	0.3618	0.0747	0.9877	1.28e-06	rs185922111	10858	GCST90274845	Thymic stromal lymphopoietin levels	TRUE	reported	23.4583
22	47002274	T	C	0.1348	0.0294	0.8892	4.54e-06	rs577897343	7943	GCST90274845	Thymic stromal lymphopoietin levels	TRUE	reported	21.0225
1	146403678	A	C	0.2346	0.0505	0.9586	3.39e-06	rs587680479	9830	GCST90274846	Tumor necrosis factor ligand superfamily member 12 levels	TRUE	reported	21.5811
1	162517994	A	T	-0.0727	0.0141	0.2484	2.52e-07	rs12145644	14287	GCST90274846	Tumor necrosis factor ligand superfamily member 12 levels	TRUE	reported	26.5846
1	221052765	A	G	-0.0591	0.0129	0.6653	4.62e-06	rs2738752	12848	GCST90274846	Tumor necrosis factor ligand superfamily member 12 levels	TRUE	reported	20.9892
1	233623860	A	G	0.109	0.0228	0.0734	1.75e-06	rs12726054	14721	GCST90274846	Tumor necrosis factor ligand superfamily member 12 levels	TRUE	reported	22.8551
2	53077754	A	G	0.1404	0.0273	0.9522	2.71e-07	rs2163333	14719	GCST90274846	Tumor necrosis factor ligand superfamily member 12 levels	TRUE	reported	26.449
2	99371601	A	G	-0.0849	0.0168	0.8184	4.34e-07	rs201620545	11327	GCST90274846	Tumor necrosis factor ligand superfamily member 12 levels	TRUE	reported	25.5386
2	109239869	A	T	-0.0592	0.0125	0.3965	2.18e-06	rs826688	12835	GCST90274846	Tumor necrosis factor ligand superfamily member 12 levels	TRUE	reported	22.4297
3	59625877	A	G	-0.0622	0.0136	0.2327	4.8e-06	rs3821473	14736	GCST90274846	Tumor necrosis factor ligand superfamily member 12 levels	TRUE	reported	20.9172
3	98429219	C	G	0.0812	0.012	0.4558	1.32e-11	rs73133996	14288	GCST90274846	Tumor necrosis factor ligand superfamily member 12 levels	TRUE	reported	45.7878
3	142705695	A	G	-0.1312	0.028	0.9544	2.79e-06	rs1965399	14736	GCST90274846	Tumor necrosis factor ligand superfamily member 12 levels	TRUE	reported	21.9559
3	143021856	C	G	0.1192	0.014	0.748	1.68e-17	rs9842051	14288	GCST90274846	Tumor necrosis factor ligand superfamily member 12 levels	TRUE	reported	72.4931
3	174384187	T	C	-0.2108	0.0456	0.9813	3.79e-06	rs78254232	14248	GCST90274846	Tumor necrosis factor ligand superfamily member 12 levels	TRUE	reported	21.3703
4	103188709	T	C	0.2027	0.0236	0.0696	8.77e-18	rs13107325	14733	GCST90274846	Tumor necrosis factor ligand superfamily member 12 levels	TRUE	reported	73.7706
5	167311493	T	C	0.0577	0.0119	0.4339	1.24e-06	rs11738159	14288	GCST90274846	Tumor necrosis factor ligand superfamily member 12 levels	TRUE	reported	23.5103
6	70682566	T	C	-0.2262	0.0471	0.025	1.57e-06	rs575752535	10894	GCST90274846	Tumor necrosis factor ligand superfamily member 12 levels	TRUE	reported	23.0645
6	88516736	A	G	-0.2027	0.0438	0.9577	3.69e-06	rs16879825	11784	GCST90274846	Tumor necrosis factor ligand superfamily member 12 levels	TRUE	reported	21.417
8	145013345	T	C	0.0613	0.0122	0.388	5.05e-07	rs11136339	13664	GCST90274846	Tumor necrosis factor ligand superfamily member 12 levels	TRUE	reported	25.2465
9	5636355	T	C	-0.0856	0.0186	0.8764	4.18e-06	rs56023600	14287	GCST90274846	Tumor necrosis factor ligand superfamily member 12 levels	TRUE	reported	21.1798
9	33113322	T	C	-0.0897	0.0193	0.1102	3.36e-06	rs7019909	14288	GCST90274846	Tumor necrosis factor ligand superfamily member 12 levels	TRUE	reported	21.6008
9	136154168	T	C	0.1098	0.0157	0.7888	2.68e-12	rs579459	11785	GCST90274846	Tumor necrosis factor ligand superfamily member 12 levels	TRUE	reported	48.9109
10	17895807	T	C	0.1082	0.0193	0.2616	2.07e-08	rs201375822	10692	GCST90274846	Tumor necrosis factor ligand superfamily member 12 levels	TRUE	reported	31.4297
10	51775971	C	G	-0.401	0.0871	0.9859	4.15e-06	rs111641307	10446	GCST90274846	Tumor necrosis factor ligand superfamily member 12 levels	TRUE	reported	21.1959
10	132815955	T	C	0.1318	0.0286	0.0482	4.06e-06	rs76047473	14718	GCST90274846	Tumor necrosis factor ligand superfamily member 12 levels	TRUE	reported	21.2373
11	11644391	A	G	0.0692	0.0125	0.3558	3.09e-08	rs10831650	14288	GCST90274846	Tumor necrosis factor ligand superfamily member 12 levels	TRUE	reported	30.6473
11	130975896	A	G	-0.0717	0.0154	0.1931	3.23e-06	rs58743186	12818	GCST90274846	Tumor necrosis factor ligand superfamily member 12 levels	TRUE	reported	21.6769
12	592399	T	C	-0.0744	0.0161	0.1517	3.82e-06	rs73590361	14726	GCST90274846	Tumor necrosis factor ligand superfamily member 12 levels	TRUE	reported	21.3547
12	82487578	C	G	-0.1855	0.0377	0.9706	8.64e-07	rs117550445	14721	GCST90274846	Tumor necrosis factor ligand superfamily member 12 levels	TRUE	reported	24.2106
12	129101566	T	C	0.0666	0.0131	0.3457	3.7e-07	rs4882710	14288	GCST90274846	Tumor necrosis factor ligand superfamily member 12 levels	TRUE	reported	25.8467
14	55351508	A	C	0.1015	0.0218	0.1166	3.22e-06	rs552941568	10894	GCST90274846	Tumor necrosis factor ligand superfamily member 12 levels	TRUE	reported	21.678
17	7451110	T	C	0.211	0.0129	0.2563	3.9e-60	rs34790908	14732	GCST90274846	Tumor necrosis factor ligand superfamily member 12 levels	TRUE	reported	267.538
17	7789542	A	G	-0.1386	0.0238	0.0779	5.76e-09	rs7503751	14288	GCST90274846	Tumor necrosis factor ligand superfamily member 12 levels	TRUE	reported	33.9135
19	19706214	A	C	0.1896	0.0369	0.0315	2.77e-07	rs76133364	13224	GCST90274846	Tumor necrosis factor ligand superfamily member 12 levels	TRUE	reported	26.4012
1	110470764	A	G	-0.0785	0.0166	0.1578	2.26e-06	rs333947	14286	GCST90274847	Urokinase-type plasminogen activator levels	TRUE	reported	22.3626
1	152190722	T	C	0.2771	0.0607	0.9835	4.99e-06	rs202063542	10407	GCST90274847	Urokinase-type plasminogen activator levels	TRUE	reported	20.8399
2	89132295	A	C	-0.3429	0.071	0.0258	1.37e-06	rs576592832	8334	GCST90274847	Urokinase-type plasminogen activator levels	TRUE	reported	23.3248
2	160726868	A	G	-0.0852	0.0114	0.5375	7.8e-14	rs7564243	14729	GCST90274847	Urokinase-type plasminogen activator levels	TRUE	reported	55.856
3	56631258	A	G	0.0952	0.0176	0.1456	6.33e-08	rs6805474	14285	GCST90274847	Urokinase-type plasminogen activator levels	TRUE	reported	29.2583
3	193665003	T	C	-0.091	0.019	0.8498	1.67e-06	rs62286554	11335	GCST90274847	Urokinase-type plasminogen activator levels	TRUE	reported	22.9391
4	35016704	A	G	-0.0548	0.0119	0.5246	4.12e-06	rs1074669	14286	GCST90274847	Urokinase-type plasminogen activator levels	TRUE	reported	21.2064
4	131098437	A	G	-0.1817	0.0389	0.0248	3e-06	rs74607099	14723	GCST90274847	Urokinase-type plasminogen activator levels	TRUE	reported	21.8178
5	126921537	T	G	0.0627	0.0133	0.7552	2.43e-06	rs59772299	14730	GCST90274847	Urokinase-type plasminogen activator levels	TRUE	reported	22.2245
6	32900651	A	G	-0.0625	0.012	0.6344	1.91e-07	rs154972	14724	GCST90274847	Urokinase-type plasminogen activator levels	TRUE	reported	27.1267
7	29499619	C	G	0.2093	0.0456	0.0329	4.43e-06	rs577588918	10894	GCST90274847	Urokinase-type plasminogen activator levels	TRUE	reported	21.0673
8	139662968	C	G	0.1968	0.0417	0.0253	2.37e-06	rs72727847	14729	GCST90274847	Urokinase-type plasminogen activator levels	TRUE	reported	22.273
9	94784966	A	G	0.1061	0.0217	0.1034	1.01e-06	rs10992204	14286	GCST90274847	Urokinase-type plasminogen activator levels	TRUE	reported	23.9062
9	136141504	A	G	0.1	0.017	0.1744	4.04e-09	rs13299342	11781	GCST90274847	Urokinase-type plasminogen activator levels	TRUE	reported	34.6021
10	75424174	A	G	0.3099	0.0664	0.0145	3.05e-06	rs3933086	11778	GCST90274847	Urokinase-type plasminogen activator levels	TRUE	reported	21.7825
10	75677840	A	C	-0.0946	0.0115	0.5624	1.93e-16	rs2227575	14729	GCST90274847	Urokinase-type plasminogen activator levels	TRUE	reported	67.6685
11	11142087	A	G	0.0784	0.0154	0.1671	3.56e-07	rs10840566	14733	GCST90274847	Urokinase-type plasminogen activator levels	TRUE	reported	25.9174
11	126243952	A	G	-0.1024	0.0161	0.1509	2.01e-10	rs11220462	14731	GCST90274847	Urokinase-type plasminogen activator levels	TRUE	reported	40.4528
12	105734364	C	G	0.3395	0.0656	0.0119	2.28e-07	rs144470316	12303	GCST90274847	Urokinase-type plasminogen activator levels	TRUE	reported	26.7838
12	111973358	A	G	0.0662	0.0134	0.478	7.8e-07	rs597808	11334	GCST90274847	Urokinase-type plasminogen activator levels	TRUE	reported	24.4065
17	7063667	T	C	-0.1107	0.0156	0.7855	1.28e-12	rs7406661	14286	GCST90274847	Urokinase-type plasminogen activator levels	TRUE	reported	50.3554
17	26694861	A	G	0.0567	0.0115	0.4758	8.2e-07	rs704	14734	GCST90274847	Urokinase-type plasminogen activator levels	TRUE	reported	24.3092
18	24686365	T	C	-0.094	0.0125	0.3008	5.48e-14	rs4800787	14730	GCST90274847	Urokinase-type plasminogen activator levels	TRUE	reported	56.5504
19	44153100	A	G	0.1408	0.0165	0.8426	1.42e-17	rs4760	14286	GCST90274847	Urokinase-type plasminogen activator levels	TRUE	reported	72.8178
19	44174441	T	C	-0.422	0.0311	0.0405	6.1e-42	rs4251805	14734	GCST90274847	Urokinase-type plasminogen activator levels	TRUE	reported	184.121
1	32204683	A	G	-0.0734	0.0152	0.8126	1.37e-06	rs2050256	14739	GCST90274848	Vascular endothelial growth factor A levels	TRUE	reported	23.3187
1	190376438	T	C	-0.0759	0.0148	0.8114	2.92e-07	rs61818787	14732	GCST90274848	Vascular endothelial growth factor A levels	TRUE	reported	26.3003
4	31819358	A	G	-0.07	0.0152	0.6438	4.12e-06	rs183596950	11538	GCST90274848	Vascular endothelial growth factor A levels	TRUE	reported	21.2084
4	94769686	A	G	-0.0685	0.0145	0.2065	2.31e-06	rs7688836	14742	GCST90274848	Vascular endothelial growth factor A levels	TRUE	reported	22.3175
5	54043585	T	C	-0.22	0.0457	0.9797	1.48e-06	rs16883415	14744	GCST90274848	Vascular endothelial growth factor A levels	TRUE	reported	23.1746
5	88180196	T	C	-0.1625	0.0267	0.9462	1.16e-09	rs114694170	14728	GCST90274848	Vascular endothelial growth factor A levels	TRUE	reported	37.0411
5	117371187	T	C	-0.1842	0.0374	0.028	8.43e-07	rs11953790	14730	GCST90274848	Vascular endothelial growth factor A levels	TRUE	reported	24.2569
6	43855489	A	C	-0.2112	0.0333	0.0429	2.26e-10	rs62401205	14296	GCST90274848	Vascular endothelial growth factor A levels	TRUE	reported	40.2253
6	43924830	T	G	0.4259	0.0113	0.5288	1e-200	rs4349809	14734	GCST90274848	Vascular endothelial growth factor A levels	TRUE	reported	1420.56
6	43940269	A	G	-0.0602	0.0124	0.5217	1.2e-06	rs9472184	14296	GCST90274848	Vascular endothelial growth factor A levels	TRUE	reported	23.5695
7	68565319	A	C	-0.0628	0.0137	0.6119	4.56e-06	rs7808444	14296	GCST90274848	Vascular endothelial growth factor A levels	TRUE	reported	21.0125
7	144108520	T	C	-0.079	0.0166	0.8309	1.95e-06	rs1208181	12855	GCST90274848	Vascular endothelial growth factor A levels	TRUE	reported	22.6484
8	5413008	C	G	-0.0741	0.0158	0.8345	2.73e-06	rs4875579	14296	GCST90274848	Vascular endothelial growth factor A levels	TRUE	reported	21.9949
8	73592332	C	G	-0.2163	0.0449	0.9739	1.45e-06	rs117976551	13809	GCST90274848	Vascular endothelial growth factor A levels	TRUE	reported	23.2071
8	106581528	A	T	0.1231	0.0134	0.7319	4.06e-20	rs6993770	14296	GCST90274848	Vascular endothelial growth factor A levels	TRUE	reported	84.393
9	2687795	A	T	0.1344	0.0125	0.542	5.8e-27	rs6475938	12412	GCST90274848	Vascular endothelial growth factor A levels	TRUE	reported	115.606
9	3020960	T	C	-0.2475	0.0539	0.0153	4.39e-06	rs145703410	14296	GCST90274848	Vascular endothelial growth factor A levels	TRUE	reported	21.085
10	65071215	A	C	0.0838	0.0117	0.4155	7.93e-13	rs10822155	14744	GCST90274848	Vascular endothelial growth factor A levels	TRUE	reported	51.2999
10	104076091	A	G	-0.3266	0.0715	0.0091	4.93e-06	rs12784822	14296	GCST90274848	Vascular endothelial growth factor A levels	TRUE	reported	20.8651
11	2028103	C	G	-0.0683	0.0142	0.7087	1.51e-06	rs10840177	13231	GCST90274848	Vascular endothelial growth factor A levels	TRUE	reported	23.1347
11	95274487	T	G	0.0992	0.0208	0.9024	1.85e-06	rs34536806	14296	GCST90274848	Vascular endothelial growth factor A levels	TRUE	reported	22.7456
12	46909886	C	G	-0.1288	0.0265	0.9341	1.17e-06	rs6582666	11791	GCST90274848	Vascular endothelial growth factor A levels	TRUE	reported	23.6233
12	75261276	T	C	0.2736	0.0582	0.0162	2.59e-06	rs145846107	13422	GCST90274848	Vascular endothelial growth factor A levels	TRUE	reported	22.0997
13	29335624	C	G	0.1981	0.0397	0.0248	6.04e-07	rs138648222	14739	GCST90274848	Vascular endothelial growth factor A levels	TRUE	reported	24.8993
13	77462624	A	C	-0.2779	0.0603	0.9871	4.05e-06	rs144037665	11969	GCST90274848	Vascular endothelial growth factor A levels	TRUE	reported	21.2394
16	231541	T	C	0.1174	0.0253	0.069	3.48e-06	rs1203834	13232	GCST90274848	Vascular endothelial growth factor A levels	TRUE	reported	21.5325
19	14762156	A	C	0.0671	0.0127	0.704	1.27e-07	rs34562990	14295	GCST90274848	Vascular endothelial growth factor A levels	TRUE	reported	27.915
