# Supplementary material for: Inflammatory proteins may mediate the causal relationship between gut microbiota and inflammatory bowel disease: A mediation and multivariable Mendelian randomization study
Source: Medicine (Baltimore). 2024 Jun 21;103(25):e38551. doi: 10.1097/MD.0000000000038551 (PMC11191895; doi:10.1097/MD.0000000000038551)
Supplement: Supplementary file 3 [file medi-103-e38551-s003.xls]

## Sheet: Sheet1
Supplementary Tables 3 The causal relationship between the gut microbiome and CD
method	id.exposure.x	id.outcome.x	outcome.x	exposure.x	nsnp	b	se	pval	lo_ci	up_ci	or	or_lci95	or_uci95	id.exposure.y	id.outcome.y	outcome.y	exposure.y	Q	Q_df	Q_pval	egger_intercept	pval	mp
Inverse variance weighted	ebi-a-GCST90017019	ieu-a-30	Crohn's disease || id:ieu-a-30	Gut microbiota abundance (genus Intestinimonas id.2062)	17	-0.0178794	0.0902378	0.842939	-0.194745	0.158987	0.98228	0.823044	1.17232	ebi-a-GCST90017019	ieu-a-30	Crohn's disease || id:ieu-a-30	Gut microbiota abundance (genus Intestinimonas id.2062)	12.1302	16	0.734972	-0.00470946	0.824461	0.752
MR Egger	ebi-a-GCST90017019	ieu-a-30	Crohn's disease || id:ieu-a-30	Gut microbiota abundance (genus Intestinimonas id.2062)	17	0.0300384	0.230666	0.898119	-0.422067	0.482144	1.03049	0.65569	1.61954	ebi-a-GCST90017019	ieu-a-30	Crohn's disease || id:ieu-a-30	Gut microbiota abundance (genus Intestinimonas id.2062)	12.0792	15	0.673024	-0.00470946	0.824461	0.752
Weighted median	ebi-a-GCST90017019	ieu-a-30	Crohn's disease || id:ieu-a-30	Gut microbiota abundance (genus Intestinimonas id.2062)	17	0.0273395	0.123753	0.825154	-0.215216	0.269894	1.02772	0.806368	1.30983	NA	NA	NA	NA	NA	NA	NA	-0.00470946	0.824461	0.752
Inverse variance weighted	ebi-a-GCST90017070	ieu-a-30	Crohn's disease || id:ieu-a-30	Gut microbiota abundance (genus Streptococcus id.1853)	15	-0.0991013	0.120666	0.411484	-0.335607	0.137404	0.905651	0.714904	1.14729	ebi-a-GCST90017070	ieu-a-30	Crohn's disease || id:ieu-a-30	Gut microbiota abundance (genus Streptococcus id.1853)	15.8604	14	0.321974	-0.0215918	0.532045	0.308
MR Egger	ebi-a-GCST90017070	ieu-a-30	Crohn's disease || id:ieu-a-30	Gut microbiota abundance (genus Streptococcus id.1853)	15	0.17447	0.443613	0.700476	-0.695011	1.04395	1.19062	0.499069	2.84042	ebi-a-GCST90017070	ieu-a-30	Crohn's disease || id:ieu-a-30	Gut microbiota abundance (genus Streptococcus id.1853)	15.373	13	0.284648	-0.0215918	0.532045	0.308
Weighted median	ebi-a-GCST90017070	ieu-a-30	Crohn's disease || id:ieu-a-30	Gut microbiota abundance (genus Streptococcus id.1853)	15	-0.284002	0.159025	0.0741162	-0.595691	0.027687	0.752765	0.551181	1.02807	NA	NA	NA	NA	NA	NA	NA	-0.0215918	0.532045	0.308
Inverse variance weighted	ebi-a-GCST90017042	ieu-a-30	Crohn's disease || id:ieu-a-30	Gut microbiota abundance (genus Peptococcus id.2037)	11	0.085867	0.0804289	0.285695	-0.0717737	0.243508	1.08966	0.930741	1.27572	ebi-a-GCST90017042	ieu-a-30	Crohn's disease || id:ieu-a-30	Gut microbiota abundance (genus Peptococcus id.2037)	7.19372	10	0.707039	-0.0139989	0.736253	0.717
MR Egger	ebi-a-GCST90017042	ieu-a-30	Crohn's disease || id:ieu-a-30	Gut microbiota abundance (genus Peptococcus id.2037)	11	0.190397	0.31143	0.556084	-0.420006	0.8008	1.20973	0.657043	2.22732	ebi-a-GCST90017042	ieu-a-30	Crohn's disease || id:ieu-a-30	Gut microbiota abundance (genus Peptococcus id.2037)	7.07301	9	0.629518	-0.0139989	0.736253	0.717
Weighted median	ebi-a-GCST90017042	ieu-a-30	Crohn's disease || id:ieu-a-30	Gut microbiota abundance (genus Peptococcus id.2037)	11	0.0640159	0.107174	0.550303	-0.146046	0.274078	1.06611	0.864118	1.31532	NA	NA	NA	NA	NA	NA	NA	-0.0139989	0.736253	0.717
Inverse variance weighted	ebi-a-GCST90017068	ieu-a-30	Crohn's disease || id:ieu-a-30	Gut microbiota abundance (genus Senegalimassilia id.11160)	5	0.0232033	0.219719	0.915897	-0.407447	0.453853	1.02347	0.665347	1.57437	ebi-a-GCST90017068	ieu-a-30	Crohn's disease || id:ieu-a-30	Gut microbiota abundance (genus Senegalimassilia id.11160)	11.968	4	0.017591	0.0546927	0.525284	0.042
MR Egger	ebi-a-GCST90017068	ieu-a-30	Crohn's disease || id:ieu-a-30	Gut microbiota abundance (genus Senegalimassilia id.11160)	5	-0.526758	0.802301	0.558332	-2.09927	1.04575	0.590516	0.122546	2.84553	ebi-a-GCST90017068	ieu-a-30	Crohn's disease || id:ieu-a-30	Gut microbiota abundance (genus Senegalimassilia id.11160)	10.2181	3	0.0168001	0.0546927	0.525284	0.042
Weighted median	ebi-a-GCST90017068	ieu-a-30	Crohn's disease || id:ieu-a-30	Gut microbiota abundance (genus Senegalimassilia id.11160)	5	-0.135583	0.191956	0.479988	-0.511816	0.240651	0.873207	0.599406	1.27208	NA	NA	NA	NA	NA	NA	NA	0.0546927	0.525284	0.042
Inverse variance weighted	ebi-a-GCST90017017	ieu-a-30	Crohn's disease || id:ieu-a-30	Gut microbiota abundance (genus Hungatella id.11306)	5	-0.183638	0.108465	0.0904417	-0.396229	0.0289522	0.832237	0.672853	1.02938	ebi-a-GCST90017017	ieu-a-30	Crohn's disease || id:ieu-a-30	Gut microbiota abundance (genus Hungatella id.11306)	4.14014	4	0.387372	0.0835619	0.39811	0.401
MR Egger	ebi-a-GCST90017017	ieu-a-30	Crohn's disease || id:ieu-a-30	Gut microbiota abundance (genus Hungatella id.11306)	5	-0.820696	0.657193	0.300314	-2.10879	0.467402	0.440125	0.121384	1.59584	ebi-a-GCST90017017	ieu-a-30	Crohn's disease || id:ieu-a-30	Gut microbiota abundance (genus Hungatella id.11306)	3.13156	3	0.371782	0.0835619	0.39811	0.401
Weighted median	ebi-a-GCST90017017	ieu-a-30	Crohn's disease || id:ieu-a-30	Gut microbiota abundance (genus Hungatella id.11306)	5	-0.0649944	0.148077	0.660718	-0.355226	0.225237	0.937073	0.701015	1.25262	NA	NA	NA	NA	NA	NA	NA	0.0835619	0.39811	0.401
Inverse variance weighted	ebi-a-GCST90017016	ieu-a-30	Crohn's disease || id:ieu-a-30	Gut microbiota abundance (genus Howardella id.2000)	10	-0.0639247	0.0704266	0.364048	-0.201961	0.0741115	0.938076	0.817127	1.07693	ebi-a-GCST90017016	ieu-a-30	Crohn's disease || id:ieu-a-30	Gut microbiota abundance (genus Howardella id.2000)	4.40225	9	0.883002	0.0170626	0.717026	0.88
MR Egger	ebi-a-GCST90017016	ieu-a-30	Crohn's disease || id:ieu-a-30	Gut microbiota abundance (genus Howardella id.2000)	10	-0.179144	0.314794	0.584919	-0.79614	0.437853	0.835986	0.451067	1.54938	ebi-a-GCST90017016	ieu-a-30	Crohn's disease || id:ieu-a-30	Gut microbiota abundance (genus Howardella id.2000)	4.26122	8	0.83282	0.0170626	0.717026	0.88
Weighted median	ebi-a-GCST90017016	ieu-a-30	Crohn's disease || id:ieu-a-30	Gut microbiota abundance (genus Howardella id.2000)	10	-0.0482323	0.0930511	0.604219	-0.230612	0.134148	0.952912	0.794047	1.14356	NA	NA	NA	NA	NA	NA	NA	0.0170626	0.717026	0.88
Inverse variance weighted	ebi-a-GCST90017071	ieu-a-30	Crohn's disease || id:ieu-a-30	Gut microbiota abundance (genus Subdoligranulum id.2070)	11	0.012906	0.136066	0.924433	-0.253784	0.279596	1.01299	0.77586	1.3226	ebi-a-GCST90017071	ieu-a-30	Crohn's disease || id:ieu-a-30	Gut microbiota abundance (genus Subdoligranulum id.2070)	6.85711	10	0.738863	0.0125474	0.628685	0.775
MR Egger	ebi-a-GCST90017071	ieu-a-30	Crohn's disease || id:ieu-a-30	Gut microbiota abundance (genus Subdoligranulum id.2070)	11	-0.155247	0.362433	0.678468	-0.865615	0.555121	0.856204	0.420793	1.74215	ebi-a-GCST90017071	ieu-a-30	Crohn's disease || id:ieu-a-30	Gut microbiota abundance (genus Subdoligranulum id.2070)	6.60653	9	0.678009	0.0125474	0.628685	0.775
Weighted median	ebi-a-GCST90017071	ieu-a-30	Crohn's disease || id:ieu-a-30	Gut microbiota abundance (genus Subdoligranulum id.2070)	11	-0.0189102	0.187484	0.919659	-0.386379	0.348559	0.981268	0.679513	1.41702	NA	NA	NA	NA	NA	NA	NA	0.0125474	0.628685	0.775
Inverse variance weighted	ebi-a-GCST90016984	ieu-a-30	Crohn's disease || id:ieu-a-30	Gut microbiota abundance (genus Coprococcus2 id.11302)	8	0.100715	0.136979	0.462184	-0.167764	0.369193	1.10596	0.845553	1.44657	ebi-a-GCST90016984	ieu-a-30	Crohn's disease || id:ieu-a-30	Gut microbiota abundance (genus Coprococcus2 id.11302)	1.4972	7	0.982406	0.0108167	0.895429	0.981
MR Egger	ebi-a-GCST90016984	ieu-a-30	Crohn's disease || id:ieu-a-30	Gut microbiota abundance (genus Coprococcus2 id.11302)	8	-0.0500041	1.10776	0.965461	-2.2212	2.1212	0.951225	0.108478	8.34111	ebi-a-GCST90016984	ieu-a-30	Crohn's disease || id:ieu-a-30	Gut microbiota abundance (genus Coprococcus2 id.11302)	1.4784	6	0.960916	0.0108167	0.895429	0.981
Weighted median	ebi-a-GCST90016984	ieu-a-30	Crohn's disease || id:ieu-a-30	Gut microbiota abundance (genus Coprococcus2 id.11302)	8	0.0860914	0.158774	0.587662	-0.225105	0.397288	1.08991	0.798432	1.48778	NA	NA	NA	NA	NA	NA	NA	0.0108167	0.895429	0.981
Inverse variance weighted	ebi-a-GCST90016979	ieu-a-30	Crohn's disease || id:ieu-a-30	Gut microbiota abundance (genus Clostridium innocuum group id.14397)	9	-0.124523	0.0772599	0.107018	-0.275952	0.0269063	0.882918	0.758849	1.02727	ebi-a-GCST90016979	ieu-a-30	Crohn's disease || id:ieu-a-30	Gut microbiota abundance (genus Clostridium innocuum group id.14397)	4.50853	8	0.808579	-0.0770949	0.165758	0.827
MR Egger	ebi-a-GCST90016979	ieu-a-30	Crohn's disease || id:ieu-a-30	Gut microbiota abundance (genus Clostridium innocuum group id.14397)	9	0.470916	0.392548	0.269303	-0.298478	1.24031	1.60146	0.741947	3.45668	ebi-a-GCST90016979	ieu-a-30	Crohn's disease || id:ieu-a-30	Gut microbiota abundance (genus Clostridium innocuum group id.14397)	2.11496	7	0.953204	-0.0770949	0.165758	0.827
Weighted median	ebi-a-GCST90016979	ieu-a-30	Crohn's disease || id:ieu-a-30	Gut microbiota abundance (genus Clostridium innocuum group id.14397)	9	-0.119203	0.102922	0.246788	-0.32093	0.0825243	0.887628	0.725474	1.08603	NA	NA	NA	NA	NA	NA	NA	-0.0770949	0.165758	0.827
Inverse variance weighted	ebi-a-GCST90016975	ieu-a-30	Crohn's disease || id:ieu-a-30	Gut microbiota abundance (genus Butyrivibrio id.1993)	15	-0.149738	0.0553654	0.00683994	-0.258254	-0.0412217	0.860934	0.772399	0.959616	ebi-a-GCST90016975	ieu-a-30	Crohn's disease || id:ieu-a-30	Gut microbiota abundance (genus Butyrivibrio id.1993)	8.33934	14	0.870909	-0.0328285	0.373889	0.883
MR Egger	ebi-a-GCST90016975	ieu-a-30	Crohn's disease || id:ieu-a-30	Gut microbiota abundance (genus Butyrivibrio id.1993)	15	0.0823253	0.258013	0.754739	-0.42338	0.588031	1.08581	0.65483	1.80044	ebi-a-GCST90016975	ieu-a-30	Crohn's disease || id:ieu-a-30	Gut microbiota abundance (genus Butyrivibrio id.1993)	7.49133	13	0.87509	-0.0328285	0.373889	0.883
Weighted median	ebi-a-GCST90016975	ieu-a-30	Crohn's disease || id:ieu-a-30	Gut microbiota abundance (genus Butyrivibrio id.1993)	15	-0.113021	0.0715259	0.114075	-0.253212	0.0271698	0.893132	0.776304	1.02754	NA	NA	NA	NA	NA	NA	NA	-0.0328285	0.373889	0.883
Inverse variance weighted	ebi-a-GCST90016973	ieu-a-30	Crohn's disease || id:ieu-a-30	Gut microbiota abundance (genus Butyricicoccus id.2055)	8	-0.116337	0.216424	0.590895	-0.540528	0.307855	0.890176	0.582441	1.3605	ebi-a-GCST90016973	ieu-a-30	Crohn's disease || id:ieu-a-30	Gut microbiota abundance (genus Butyricicoccus id.2055)	19.9764	7	0.0056209	0.000311168	0.993939	0.021
MR Egger	ebi-a-GCST90016973	ieu-a-30	Crohn's disease || id:ieu-a-30	Gut microbiota abundance (genus Butyricicoccus id.2055)	8	-0.119128	0.423049	0.787714	-0.948304	0.710047	0.887694	0.387398	2.03409	ebi-a-GCST90016973	ieu-a-30	Crohn's disease || id:ieu-a-30	Gut microbiota abundance (genus Butyricicoccus id.2055)	19.9762	6	0.00279656	0.000311168	0.993939	0.021
Weighted median	ebi-a-GCST90016973	ieu-a-30	Crohn's disease || id:ieu-a-30	Gut microbiota abundance (genus Butyricicoccus id.2055)	8	-0.126526	0.183221	0.48984	-0.485639	0.232587	0.881151	0.615304	1.26186	NA	NA	NA	NA	NA	NA	NA	0.000311168	0.993939	0.021
Inverse variance weighted	ebi-a-GCST90016976	ieu-a-30	Crohn's disease || id:ieu-a-30	Gut microbiota abundance (genus Candidatus Soleaferrea id.11350)	10	-0.0188271	0.0911127	0.836295	-0.197408	0.159754	0.981349	0.820856	1.17322	ebi-a-GCST90016976	ieu-a-30	Crohn's disease || id:ieu-a-30	Gut microbiota abundance (genus Candidatus Soleaferrea id.11350)	4.49992	9	0.875545	0.0553488	0.555168	0.894
MR Egger	ebi-a-GCST90016976	ieu-a-30	Crohn's disease || id:ieu-a-30	Gut microbiota abundance (genus Candidatus Soleaferrea id.11350)	10	-0.612978	0.969211	0.544741	-2.51263	1.28668	0.541735	0.0810546	3.62073	ebi-a-GCST90016976	ieu-a-30	Crohn's disease || id:ieu-a-30	Gut microbiota abundance (genus Candidatus Soleaferrea id.11350)	4.12077	8	0.846066	0.0553488	0.555168	0.894
Weighted median	ebi-a-GCST90016976	ieu-a-30	Crohn's disease || id:ieu-a-30	Gut microbiota abundance (genus Candidatus Soleaferrea id.11350)	10	-0.0545335	0.116055	0.638432	-0.282002	0.172935	0.946927	0.754272	1.18879	NA	NA	NA	NA	NA	NA	NA	0.0553488	0.555168	0.894
Inverse variance weighted	ebi-a-GCST90017021	ieu-a-30	Crohn's disease || id:ieu-a-30	Gut microbiota abundance (genus Lachnospiraceae FCS020 group id.11314)	12	0.19432	0.125765	0.12232	-0.0521785	0.440819	1.21449	0.949159	1.55398	ebi-a-GCST90017021	ieu-a-30	Crohn's disease || id:ieu-a-30	Gut microbiota abundance (genus Lachnospiraceae FCS020 group id.11314)	14.2553	11	0.219186	-0.0114926	0.650003	0.251
MR Egger	ebi-a-GCST90017021	ieu-a-30	Crohn's disease || id:ieu-a-30	Gut microbiota abundance (genus Lachnospiraceae FCS020 group id.11314)	12	0.335318	0.328477	0.331399	-0.308498	0.979133	1.39838	0.734549	2.66215	ebi-a-GCST90017021	ieu-a-30	Crohn's disease || id:ieu-a-30	Gut microbiota abundance (genus Lachnospiraceae FCS020 group id.11314)	13.9501	10	0.175278	-0.0114926	0.650003	0.251
Weighted median	ebi-a-GCST90017021	ieu-a-30	Crohn's disease || id:ieu-a-30	Gut microbiota abundance (genus Lachnospiraceae FCS020 group id.11314)	12	0.236533	0.165675	0.153381	-0.0881907	0.561257	1.26685	0.915586	1.75287	NA	NA	NA	NA	NA	NA	NA	-0.0114926	0.650003	0.251
Inverse variance weighted	ebi-a-GCST90017034	ieu-a-30	Crohn's disease || id:ieu-a-30	Gut microbiota abundance (genus Odoribacter id.952)	7	0.415138	0.166422	0.0126138	0.088951	0.741325	1.51458	1.09303	2.09871	ebi-a-GCST90017034	ieu-a-30	Crohn's disease || id:ieu-a-30	Gut microbiota abundance (genus Odoribacter id.952)	3.15381	6	0.789309	0.00612459	0.882142	0.811
MR Egger	ebi-a-GCST90017034	ieu-a-30	Crohn's disease || id:ieu-a-30	Gut microbiota abundance (genus Odoribacter id.952)	7	0.335154	0.539076	0.561373	-0.721436	1.39174	1.39816	0.486054	4.02186	ebi-a-GCST90017034	ieu-a-30	Crohn's disease || id:ieu-a-30	Gut microbiota abundance (genus Odoribacter id.952)	3.12948	5	0.680032	0.00612459	0.882142	0.811
Weighted median	ebi-a-GCST90017034	ieu-a-30	Crohn's disease || id:ieu-a-30	Gut microbiota abundance (genus Odoribacter id.952)	7	0.362718	0.219482	0.0984095	-0.0674657	0.792902	1.43723	0.93476	2.2098	NA	NA	NA	NA	NA	NA	NA	0.00612459	0.882142	0.811
Inverse variance weighted	ebi-a-GCST90016992	ieu-a-30	Crohn's disease || id:ieu-a-30	Gut microbiota abundance (genus Enterorhabdus id.820)	6	-0.173639	0.114424	0.129139	-0.397911	0.050632	0.8406	0.671722	1.05194	ebi-a-GCST90016992	ieu-a-30	Crohn's disease || id:ieu-a-30	Gut microbiota abundance (genus Enterorhabdus id.820)	4.72462	5	0.450404	-0.0403049	0.37336	0.445
MR Egger	ebi-a-GCST90016992	ieu-a-30	Crohn's disease || id:ieu-a-30	Gut microbiota abundance (genus Enterorhabdus id.820)	6	0.105638	0.301483	0.743717	-0.48527	0.696545	1.11142	0.615531	2.00681	ebi-a-GCST90016992	ieu-a-30	Crohn's disease || id:ieu-a-30	Gut microbiota abundance (genus Enterorhabdus id.820)	3.72209	4	0.444921	-0.0403049	0.37336	0.445
Weighted median	ebi-a-GCST90016992	ieu-a-30	Crohn's disease || id:ieu-a-30	Gut microbiota abundance (genus Enterorhabdus id.820)	6	-0.0647776	0.155971	0.67791	-0.370482	0.240927	0.937276	0.690402	1.27243	NA	NA	NA	NA	NA	NA	NA	-0.0403049	0.37336	0.445
Inverse variance weighted	ebi-a-GCST90016983	ieu-a-30	Crohn's disease || id:ieu-a-30	Gut microbiota abundance (genus Coprococcus1 id.11301)	11	-0.0379561	0.121428	0.754599	-0.275955	0.200043	0.962755	0.758847	1.22146	ebi-a-GCST90016983	ieu-a-30	Crohn's disease || id:ieu-a-30	Gut microbiota abundance (genus Coprococcus1 id.11301)	6.60396	10	0.762229	-0.0123103	0.572832	0.808
MR Egger	ebi-a-GCST90016983	ieu-a-30	Crohn's disease || id:ieu-a-30	Gut microbiota abundance (genus Coprococcus1 id.11301)	11	0.113251	0.285521	0.700869	-0.44637	0.672871	1.11991	0.639947	1.95986	ebi-a-GCST90016983	ieu-a-30	Crohn's disease || id:ieu-a-30	Gut microbiota abundance (genus Coprococcus1 id.11301)	6.26158	9	0.71348	-0.0123103	0.572832	0.808
Weighted median	ebi-a-GCST90016983	ieu-a-30	Crohn's disease || id:ieu-a-30	Gut microbiota abundance (genus Coprococcus1 id.11301)	11	-0.0623973	0.156685	0.690457	-0.3695	0.244705	0.93951	0.69108	1.27724	NA	NA	NA	NA	NA	NA	NA	-0.0123103	0.572832	0.808
Inverse variance weighted	ebi-a-GCST90017004	ieu-a-30	Crohn's disease || id:ieu-a-30	Gut microbiota abundance (genus Eubacterium ruminantium group id.11340)	18	0.041701	0.0736671	0.571344	-0.102686	0.186088	1.04258	0.90241	1.20453	ebi-a-GCST90017004	ieu-a-30	Crohn's disease || id:ieu-a-30	Gut microbiota abundance (genus Eubacterium ruminantium group id.11340)	13.768	17	0.683454	-0.0149201	0.570235	0.702
MR Egger	ebi-a-GCST90017004	ieu-a-30	Crohn's disease || id:ieu-a-30	Gut microbiota abundance (genus Eubacterium ruminantium group id.11340)	18	0.196921	0.277738	0.488518	-0.347446	0.741287	1.21765	0.70649	2.09864	ebi-a-GCST90017004	ieu-a-30	Crohn's disease || id:ieu-a-30	Gut microbiota abundance (genus Eubacterium ruminantium group id.11340)	13.432	16	0.640949	-0.0149201	0.570235	0.702
Weighted median	ebi-a-GCST90017004	ieu-a-30	Crohn's disease || id:ieu-a-30	Gut microbiota abundance (genus Eubacterium ruminantium group id.11340)	18	0.0662315	0.103211	0.521062	-0.136062	0.268526	1.06847	0.872788	1.30803	NA	NA	NA	NA	NA	NA	NA	-0.0149201	0.570235	0.702
Inverse variance weighted	ebi-a-GCST90016988	ieu-a-30	Crohn's disease || id:ieu-a-30	Gut microbiota abundance (genus Dialister id.2183)	11	-0.10958	0.145844	0.452442	-0.395435	0.176275	0.89621	0.673387	1.19277	ebi-a-GCST90016988	ieu-a-30	Crohn's disease || id:ieu-a-30	Gut microbiota abundance (genus Dialister id.2183)	14.9173	10	0.135106	-0.0238402	0.632904	0.155
MR Egger	ebi-a-GCST90016988	ieu-a-30	Crohn's disease || id:ieu-a-30	Gut microbiota abundance (genus Dialister id.2183)	11	0.21126	0.666511	0.7585	-1.0951	1.51762	1.23523	0.334506	4.56136	ebi-a-GCST90016988	ieu-a-30	Crohn's disease || id:ieu-a-30	Gut microbiota abundance (genus Dialister id.2183)	14.523	9	0.104901	-0.0238402	0.632904	0.155
Weighted median	ebi-a-GCST90016988	ieu-a-30	Crohn's disease || id:ieu-a-30	Gut microbiota abundance (genus Dialister id.2183)	11	-0.164198	0.171026	0.337015	-0.499409	0.171012	0.848574	0.60689	1.18651	NA	NA	NA	NA	NA	NA	NA	-0.0238402	0.632904	0.155
Inverse variance weighted	ebi-a-GCST90017006	ieu-a-30	Crohn's disease || id:ieu-a-30	Gut microbiota abundance (genus Eubacterium xylanophilum group id.14375)	9	0.076807	0.16738	0.646322	-0.251258	0.404873	1.07983	0.777821	1.49911	ebi-a-GCST90017006	ieu-a-30	Crohn's disease || id:ieu-a-30	Gut microbiota abundance (genus Eubacterium xylanophilum group id.14375)	12.0258	8	0.150057	-0.0381796	0.393645	0.165
MR Egger	ebi-a-GCST90017006	ieu-a-30	Crohn's disease || id:ieu-a-30	Gut microbiota abundance (genus Eubacterium xylanophilum group id.14375)	9	0.536241	0.533086	0.347954	-0.508609	1.58109	1.70957	0.601332	4.86025	ebi-a-GCST90017006	ieu-a-30	Crohn's disease || id:ieu-a-30	Gut microbiota abundance (genus Eubacterium xylanophilum group id.14375)	10.7565	7	0.149598	-0.0381796	0.393645	0.165
Weighted median	ebi-a-GCST90017006	ieu-a-30	Crohn's disease || id:ieu-a-30	Gut microbiota abundance (genus Eubacterium xylanophilum group id.14375)	9	0.0901782	0.194064	0.642158	-0.290187	0.470543	1.09437	0.748124	1.60086	NA	NA	NA	NA	NA	NA	NA	-0.0381796	0.393645	0.165
Inverse variance weighted	ebi-a-GCST90016999	ieu-a-30	Crohn's disease || id:ieu-a-30	Gut microbiota abundance (genus Eubacterium fissicatena group id.14373)	9	0.0201694	0.0753996	0.789084	-0.127614	0.167953	1.02037	0.880193	1.18288	ebi-a-GCST90016999	ieu-a-30	Crohn's disease || id:ieu-a-30	Gut microbiota abundance (genus Eubacterium fissicatena group id.14373)	8.10769	8	0.423022	-0.0755987	0.190502	0.444
MR Egger	ebi-a-GCST90016999	ieu-a-30	Crohn's disease || id:ieu-a-30	Gut microbiota abundance (genus Eubacterium fissicatena group id.14373)	9	0.592321	0.401793	0.183925	-0.195193	1.37983	1.80818	0.822676	3.97424	ebi-a-GCST90016999	ieu-a-30	Crohn's disease || id:ieu-a-30	Gut microbiota abundance (genus Eubacterium fissicatena group id.14373)	6.00692	7	0.538941	-0.0755987	0.190502	0.444
Weighted median	ebi-a-GCST90016999	ieu-a-30	Crohn's disease || id:ieu-a-30	Gut microbiota abundance (genus Eubacterium fissicatena group id.14373)	9	-0.0370704	0.0958469	0.698929	-0.22493	0.15079	0.963608	0.798572	1.16275	NA	NA	NA	NA	NA	NA	NA	-0.0755987	0.190502	0.444
Inverse variance weighted	ebi-a-GCST90016967	ieu-a-30	Crohn's disease || id:ieu-a-30	Gut microbiota abundance (genus Anaerotruncus id.2054)	13	-0.194322	0.124904	0.119762	-0.439133	0.0504893	0.823393	0.644595	1.05179	ebi-a-GCST90016967	ieu-a-30	Crohn's disease || id:ieu-a-30	Gut microbiota abundance (genus Anaerotruncus id.2054)	6.78822	12	0.871286	0.0155378	0.572848	0.877
MR Egger	ebi-a-GCST90016967	ieu-a-30	Crohn's disease || id:ieu-a-30	Gut microbiota abundance (genus Anaerotruncus id.2054)	13	-0.417088	0.40315	0.323077	-1.20726	0.373085	0.658963	0.299015	1.45221	ebi-a-GCST90016967	ieu-a-30	Crohn's disease || id:ieu-a-30	Gut microbiota abundance (genus Anaerotruncus id.2054)	6.45047	11	0.841682	0.0155378	0.572848	0.877
Weighted median	ebi-a-GCST90016967	ieu-a-30	Crohn's disease || id:ieu-a-30	Gut microbiota abundance (genus Anaerotruncus id.2054)	13	-0.0772735	0.166079	0.641729	-0.402788	0.248241	0.925637	0.668454	1.28177	NA	NA	NA	NA	NA	NA	NA	0.0155378	0.572848	0.877
Inverse variance weighted	ebi-a-GCST90017062	ieu-a-30	Crohn's disease || id:ieu-a-30	Gut microbiota abundance (genus Ruminococcus1 id.11373)	10	-0.0156	0.176751	0.92967	-0.362031	0.330831	0.984521	0.696261	1.39212	ebi-a-GCST90017062	ieu-a-30	Crohn's disease || id:ieu-a-30	Gut microbiota abundance (genus Ruminococcus1 id.11373)	13.6207	9	0.136472	-0.00286872	0.943662	0.145
MR Egger	ebi-a-GCST90017062	ieu-a-30	Crohn's disease || id:ieu-a-30	Gut microbiota abundance (genus Ruminococcus1 id.11373)	10	0.0209466	0.535095	0.969734	-1.02784	1.06973	1.02117	0.357779	2.9146	ebi-a-GCST90017062	ieu-a-30	Crohn's disease || id:ieu-a-30	Gut microbiota abundance (genus Ruminococcus1 id.11373)	13.6116	8	0.0924663	-0.00286872	0.943662	0.145
Weighted median	ebi-a-GCST90017062	ieu-a-30	Crohn's disease || id:ieu-a-30	Gut microbiota abundance (genus Ruminococcus1 id.11373)	10	-0.135721	0.206086	0.510173	-0.539649	0.268206	0.873086	0.582953	1.30762	NA	NA	NA	NA	NA	NA	NA	-0.00286872	0.943662	0.145
Inverse variance weighted	ebi-a-GCST90017033	ieu-a-30	Crohn's disease || id:ieu-a-30	Gut microbiota abundance (genus Methanobrevibacter id.123)	6	0.159122	0.115641	0.168822	-0.0675346	0.385779	1.17248	0.934695	1.47076	ebi-a-GCST90017033	ieu-a-30	Crohn's disease || id:ieu-a-30	Gut microbiota abundance (genus Methanobrevibacter id.123)	9.19791	5	0.101426	0.106836	0.0810516	0.173
MR Egger	ebi-a-GCST90017033	ieu-a-30	Crohn's disease || id:ieu-a-30	Gut microbiota abundance (genus Methanobrevibacter id.123)	6	-0.528544	0.30831	0.16162	-1.13283	0.0757429	0.589463	0.32212	1.07869	ebi-a-GCST90017033	ieu-a-30	Crohn's disease || id:ieu-a-30	Gut microbiota abundance (genus Methanobrevibacter id.123)	3.81107	4	0.432178	0.106836	0.0810516	0.173
Weighted median	ebi-a-GCST90017033	ieu-a-30	Crohn's disease || id:ieu-a-30	Gut microbiota abundance (genus Methanobrevibacter id.123)	6	0.122068	0.119504	0.307037	-0.112159	0.356296	1.12983	0.893902	1.42803	NA	NA	NA	NA	NA	NA	NA	0.106836	0.0810516	0.173
Inverse variance weighted	ebi-a-GCST90016997	ieu-a-30	Crohn's disease || id:ieu-a-30	Gut microbiota abundance (genus Eubacterium coprostanoligenes group id.11375)	13	0.0327164	0.129148	0.800018	-0.220414	0.285847	1.03326	0.802186	1.33089	ebi-a-GCST90016997	ieu-a-30	Crohn's disease || id:ieu-a-30	Gut microbiota abundance (genus Eubacterium coprostanoligenes group id.11375)	9.20916	12	0.684969	-0.0254798	0.448201	0.692
MR Egger	ebi-a-GCST90016997	ieu-a-30	Crohn's disease || id:ieu-a-30	Gut microbiota abundance (genus Eubacterium coprostanoligenes group id.11375)	13	0.432974	0.525057	0.427106	-0.596137	1.46208	1.54184	0.550936	4.31495	ebi-a-GCST90016997	ieu-a-30	Crohn's disease || id:ieu-a-30	Gut microbiota abundance (genus Eubacterium coprostanoligenes group id.11375)	8.59062	11	0.659622	-0.0254798	0.448201	0.692
Weighted median	ebi-a-GCST90016997	ieu-a-30	Crohn's disease || id:ieu-a-30	Gut microbiota abundance (genus Eubacterium coprostanoligenes group id.11375)	13	0.043772	0.164966	0.790748	-0.279562	0.367106	1.04474	0.756115	1.44355	NA	NA	NA	NA	NA	NA	NA	-0.0254798	0.448201	0.692
Inverse variance weighted	ebi-a-GCST90017003	ieu-a-30	Crohn's disease || id:ieu-a-30	Gut microbiota abundance (genus Eubacterium rectale group id.14374)	8	0.0545304	0.160954	0.734764	-0.260939	0.37	1.05604	0.770328	1.44773	ebi-a-GCST90017003	ieu-a-30	Crohn's disease || id:ieu-a-30	Gut microbiota abundance (genus Eubacterium rectale group id.14374)	6.24109	7	0.511897	0.00726159	0.847716	0.519
MR Egger	ebi-a-GCST90017003	ieu-a-30	Crohn's disease || id:ieu-a-30	Gut microbiota abundance (genus Eubacterium rectale group id.14374)	8	-0.0556974	0.573603	0.925809	-1.17996	1.06857	0.945825	0.307291	2.9112	ebi-a-GCST90017003	ieu-a-30	Crohn's disease || id:ieu-a-30	Gut microbiota abundance (genus Eubacterium rectale group id.14374)	6.19956	6	0.401211	0.00726159	0.847716	0.519
Weighted median	ebi-a-GCST90017003	ieu-a-30	Crohn's disease || id:ieu-a-30	Gut microbiota abundance (genus Eubacterium rectale group id.14374)	8	0.130571	0.214056	0.541871	-0.288979	0.550122	1.13948	0.749028	1.73346	NA	NA	NA	NA	NA	NA	NA	0.00726159	0.847716	0.519
Inverse variance weighted	ebi-a-GCST90017001	ieu-a-30	Crohn's disease || id:ieu-a-30	Gut microbiota abundance (genus Eubacterium nodatum group id.11297)	11	-0.0219321	0.0623356	0.72496	-0.14411	0.100246	0.978307	0.865793	1.10544	ebi-a-GCST90017001	ieu-a-30	Crohn's disease || id:ieu-a-30	Gut microbiota abundance (genus Eubacterium nodatum group id.11297)	10.3232	10	0.412612	0.026733	0.534315	0.416
MR Egger	ebi-a-GCST90017001	ieu-a-30	Crohn's disease || id:ieu-a-30	Gut microbiota abundance (genus Eubacterium nodatum group id.11297)	11	-0.200487	0.283709	0.49766	-0.756556	0.355581	0.818332	0.46928	1.42701	ebi-a-GCST90017001	ieu-a-30	Crohn's disease || id:ieu-a-30	Gut microbiota abundance (genus Eubacterium nodatum group id.11297)	9.86553	9	0.361481	0.026733	0.534315	0.416
Weighted median	ebi-a-GCST90017001	ieu-a-30	Crohn's disease || id:ieu-a-30	Gut microbiota abundance (genus Eubacterium nodatum group id.11297)	11	0.0266561	0.0803694	0.740138	-0.130868	0.18418	1.02701	0.877334	1.20223	NA	NA	NA	NA	NA	NA	NA	0.026733	0.534315	0.416
Inverse variance weighted	ebi-a-GCST90017059	ieu-a-30	Crohn's disease || id:ieu-a-30	Gut microbiota abundance (genus Ruminococcaceae UCG011 id.11368)	8	0.000442126	0.0738082	0.995221	-0.144222	0.145106	1.00044	0.865696	1.15616	ebi-a-GCST90017059	ieu-a-30	Crohn's disease || id:ieu-a-30	Gut microbiota abundance (genus Ruminococcaceae UCG011 id.11368)	5.54227	7	0.59409	0.00420535	0.934693	0.628
MR Egger	ebi-a-GCST90017059	ieu-a-30	Crohn's disease || id:ieu-a-30	Gut microbiota abundance (genus Ruminococcaceae UCG011 id.11368)	8	-0.0307635	0.372629	0.936888	-0.761117	0.69959	0.969705	0.467144	2.01293	ebi-a-GCST90017059	ieu-a-30	Crohn's disease || id:ieu-a-30	Gut microbiota abundance (genus Ruminococcaceae UCG011 id.11368)	5.53497	6	0.47724	0.00420535	0.934693	0.628
Weighted median	ebi-a-GCST90017059	ieu-a-30	Crohn's disease || id:ieu-a-30	Gut microbiota abundance (genus Ruminococcaceae UCG011 id.11368)	8	-0.0416102	0.0918958	0.650695	-0.221726	0.138506	0.959244	0.801135	1.14856	NA	NA	NA	NA	NA	NA	NA	0.00420535	0.934693	0.628
Inverse variance weighted	ebi-a-GCST90017047	ieu-a-30	Crohn's disease || id:ieu-a-30	Gut microbiota abundance (genus Romboutsia id.11347)	13	0.030822	0.138717	0.824164	-0.241064	0.302708	1.0313	0.785791	1.35352	ebi-a-GCST90017047	ieu-a-30	Crohn's disease || id:ieu-a-30	Gut microbiota abundance (genus Romboutsia id.11347)	19.7068	12	0.0728405	-0.0154111	0.639563	0.07
MR Egger	ebi-a-GCST90017047	ieu-a-30	Crohn's disease || id:ieu-a-30	Gut microbiota abundance (genus Romboutsia id.11347)	13	0.196983	0.373659	0.608541	-0.535389	0.929355	1.21772	0.585441	2.53288	ebi-a-GCST90017047	ieu-a-30	Crohn's disease || id:ieu-a-30	Gut microbiota abundance (genus Romboutsia id.11347)	19.2999	11	0.0559182	-0.0154111	0.639563	0.07
Weighted median	ebi-a-GCST90017047	ieu-a-30	Crohn's disease || id:ieu-a-30	Gut microbiota abundance (genus Romboutsia id.11347)	13	0.0581213	0.15498	0.707641	-0.245639	0.361881	1.05984	0.782205	1.43603	NA	NA	NA	NA	NA	NA	NA	-0.0154111	0.639563	0.07
Inverse variance weighted	ebi-a-GCST90017020	ieu-a-30	Crohn's disease || id:ieu-a-30	Gut microbiota abundance (genus Lachnoclostridium id.11308)	13	-0.163311	0.132769	0.218683	-0.423537	0.0969162	0.849327	0.654727	1.10177	ebi-a-GCST90017020	ieu-a-30	Crohn's disease || id:ieu-a-30	Gut microbiota abundance (genus Lachnoclostridium id.11308)	12.0162	12	0.444383	0.0364072	0.266265	0.443
MR Egger	ebi-a-GCST90017020	ieu-a-30	Crohn's disease || id:ieu-a-30	Gut microbiota abundance (genus Lachnoclostridium id.11308)	13	-0.707043	0.482841	0.171087	-1.65341	0.239326	0.4931	0.191396	1.27039	ebi-a-GCST90017020	ieu-a-30	Crohn's disease || id:ieu-a-30	Gut microbiota abundance (genus Lachnoclostridium id.11308)	10.6445	11	0.473512	0.0364072	0.266265	0.443
Weighted median	ebi-a-GCST90017020	ieu-a-30	Crohn's disease || id:ieu-a-30	Gut microbiota abundance (genus Lachnoclostridium id.11308)	13	-0.0176365	0.183286	0.923343	-0.376876	0.341603	0.982518	0.686001	1.4072	NA	NA	NA	NA	NA	NA	NA	0.0364072	0.266265	0.443
Inverse variance weighted	ebi-a-GCST90017035	ieu-a-30	Crohn's disease || id:ieu-a-30	Gut microbiota abundance (genus Olsenella id.822)	11	-0.0853572	0.0706242	0.226812	-0.223781	0.0530661	0.918184	0.799491	1.0545	ebi-a-GCST90017035	ieu-a-30	Crohn's disease || id:ieu-a-30	Gut microbiota abundance (genus Olsenella id.822)	11.1538	10	0.345659	0.060582	0.102531	0.347
MR Egger	ebi-a-GCST90017035	ieu-a-30	Crohn's disease || id:ieu-a-30	Gut microbiota abundance (genus Olsenella id.822)	11	-0.546614	0.262467	0.0669823	-1.06105	-0.0321785	0.578906	0.346092	0.968334	ebi-a-GCST90017035	ieu-a-30	Crohn's disease || id:ieu-a-30	Gut microbiota abundance (genus Olsenella id.822)	7.85103	9	0.549226	0.060582	0.102531	0.347
Weighted median	ebi-a-GCST90017035	ieu-a-30	Crohn's disease || id:ieu-a-30	Gut microbiota abundance (genus Olsenella id.822)	11	-0.144972	0.0942377	0.123958	-0.329678	0.0397334	0.865046	0.719155	1.04053	NA	NA	NA	NA	NA	NA	NA	0.060582	0.102531	0.347
Inverse variance weighted	ebi-a-GCST90017069	ieu-a-30	Crohn's disease || id:ieu-a-30	Gut microbiota abundance (genus Slackia id.825)	6	-0.00799017	0.111588	0.942917	-0.226703	0.210722	0.992042	0.797158	1.23457	ebi-a-GCST90017069	ieu-a-30	Crohn's disease || id:ieu-a-30	Gut microbiota abundance (genus Slackia id.825)	4.67876	5	0.456328	0.06192	0.404075	0.483
MR Egger	ebi-a-GCST90017069	ieu-a-30	Crohn's disease || id:ieu-a-30	Gut microbiota abundance (genus Slackia id.825)	6	-0.610702	0.656212	0.404717	-1.89688	0.675473	0.54297	0.150036	1.96496	ebi-a-GCST90017069	ieu-a-30	Crohn's disease || id:ieu-a-30	Gut microbiota abundance (genus Slackia id.825)	3.81005	4	0.432322	0.06192	0.404075	0.483
Weighted median	ebi-a-GCST90017069	ieu-a-30	Crohn's disease || id:ieu-a-30	Gut microbiota abundance (genus Slackia id.825)	6	-0.0435199	0.146641	0.766635	-0.330936	0.243896	0.957414	0.718251	1.27621	NA	NA	NA	NA	NA	NA	NA	0.06192	0.404075	0.483
Inverse variance weighted	ebi-a-GCST90017028	ieu-a-30	Crohn's disease || id:ieu-a-30	Gut microbiota abundance (genus Lachnospiraceae UCG010 id.11330)	10	0.186494	0.154659	0.227878	-0.116637	0.489625	1.20502	0.889908	1.6317	ebi-a-GCST90017028	ieu-a-30	Crohn's disease || id:ieu-a-30	Gut microbiota abundance (genus Lachnospiraceae UCG010 id.11330)	14.7896	9	0.0968786	-0.0105599	0.765251	0.098
MR Egger	ebi-a-GCST90017028	ieu-a-30	Crohn's disease || id:ieu-a-30	Gut microbiota abundance (genus Lachnospiraceae UCG010 id.11330)	10	0.30643	0.421064	0.487515	-0.518855	1.13172	1.35857	0.595202	3.10097	ebi-a-GCST90017028	ieu-a-30	Crohn's disease || id:ieu-a-30	Gut microbiota abundance (genus Lachnospiraceae UCG010 id.11330)	14.6153	8	0.0670726	-0.0105599	0.765251	0.098
Weighted median	ebi-a-GCST90017028	ieu-a-30	Crohn's disease || id:ieu-a-30	Gut microbiota abundance (genus Lachnospiraceae UCG010 id.11330)	10	0.263876	0.166838	0.113735	-0.063127	0.590879	1.30197	0.938824	1.80558	NA	NA	NA	NA	NA	NA	NA	-0.0105599	0.765251	0.098
Inverse variance weighted	ebi-a-GCST90017031	ieu-a-30	Crohn's disease || id:ieu-a-30	Gut microbiota abundance (genus Lactococcus id.1851)	9	-0.00636863	0.0797385	0.936341	-0.162656	0.149919	0.993652	0.849883	1.16174	ebi-a-GCST90017031	ieu-a-30	Crohn's disease || id:ieu-a-30	Gut microbiota abundance (genus Lactococcus id.1851)	8.99194	8	0.342976	-0.0256738	0.615425	0.337
MR Egger	ebi-a-GCST90017031	ieu-a-30	Crohn's disease || id:ieu-a-30	Gut microbiota abundance (genus Lactococcus id.1851)	9	0.180406	0.365084	0.636329	-0.535159	0.895972	1.1977	0.585576	2.44971	ebi-a-GCST90017031	ieu-a-30	Crohn's disease || id:ieu-a-30	Gut microbiota abundance (genus Lactococcus id.1851)	8.6506	7	0.278724	-0.0256738	0.615425	0.337
Weighted median	ebi-a-GCST90017031	ieu-a-30	Crohn's disease || id:ieu-a-30	Gut microbiota abundance (genus Lactococcus id.1851)	9	-0.0725165	0.102603	0.479712	-0.273619	0.128586	0.93005	0.760622	1.13722	NA	NA	NA	NA	NA	NA	NA	-0.0256738	0.615425	0.337
Inverse variance weighted	ebi-a-GCST90017011	ieu-a-30	Crohn's disease || id:ieu-a-30	Gut microbiota abundance (genus Fusicatenibacter id.11305)	18	-0.0923929	0.126543	0.46531	-0.340417	0.155631	0.911747	0.711474	1.16839	ebi-a-GCST90017011	ieu-a-30	Crohn's disease || id:ieu-a-30	Gut microbiota abundance (genus Fusicatenibacter id.11305)	22.3378	17	0.172076	-0.0149568	0.667998	0.188
MR Egger	ebi-a-GCST90017011	ieu-a-30	Crohn's disease || id:ieu-a-30	Gut microbiota abundance (genus Fusicatenibacter id.11305)	18	0.123177	0.510122	0.812262	-0.876663	1.12302	1.13108	0.416169	3.07411	ebi-a-GCST90017011	ieu-a-30	Crohn's disease || id:ieu-a-30	Gut microbiota abundance (genus Fusicatenibacter id.11305)	22.0744	16	0.140807	-0.0149568	0.667998	0.188
Weighted median	ebi-a-GCST90017011	ieu-a-30	Crohn's disease || id:ieu-a-30	Gut microbiota abundance (genus Fusicatenibacter id.11305)	18	-0.00586598	0.161233	0.970978	-0.321883	0.310151	0.994151	0.724783	1.36363	NA	NA	NA	NA	NA	NA	NA	-0.0149568	0.667998	0.188
Inverse variance weighted	ebi-a-GCST90016978	ieu-a-30	Crohn's disease || id:ieu-a-30	Gut microbiota abundance (genus Christensenellaceae R 7group id.11283)	10	-0.0158398	0.147959	0.914745	-0.305839	0.27416	0.984285	0.736505	1.31542	ebi-a-GCST90016978	ieu-a-30	Crohn's disease || id:ieu-a-30	Gut microbiota abundance (genus Christensenellaceae R 7group id.11283)	7.03996	9	0.632959	-0.0193784	0.567679	0.653
MR Egger	ebi-a-GCST90016978	ieu-a-30	Crohn's disease || id:ieu-a-30	Gut microbiota abundance (genus Christensenellaceae R 7group id.11283)	10	0.226072	0.432048	0.614975	-0.620741	1.07289	1.25367	0.537546	2.9238	ebi-a-GCST90016978	ieu-a-30	Crohn's disease || id:ieu-a-30	Gut microbiota abundance (genus Christensenellaceae R 7group id.11283)	6.68479	8	0.570991	-0.0193784	0.567679	0.653
Weighted median	ebi-a-GCST90016978	ieu-a-30	Crohn's disease || id:ieu-a-30	Gut microbiota abundance (genus Christensenellaceae R 7group id.11283)	10	-0.0352849	0.193998	0.855675	-0.415521	0.344951	0.96533	0.659996	1.41192	NA	NA	NA	NA	NA	NA	NA	-0.0193784	0.567679	0.653
Inverse variance weighted	ebi-a-GCST90016960	ieu-a-30	Crohn's disease || id:ieu-a-30	Gut microbiota abundance (genus Adlercreutzia id.812)	8	0.0439099	0.1177	0.709099	-0.186782	0.274602	1.04489	0.829624	1.31601	ebi-a-GCST90016960	ieu-a-30	Crohn's disease || id:ieu-a-30	Gut microbiota abundance (genus Adlercreutzia id.812)	2.30174	7	0.941272	-0.001069	0.982548	0.939
MR Egger	ebi-a-GCST90016960	ieu-a-30	Crohn's disease || id:ieu-a-30	Gut microbiota abundance (genus Adlercreutzia id.812)	8	0.0556455	0.527957	0.919496	-0.97915	1.09044	1.05722	0.37563	2.97559	ebi-a-GCST90016960	ieu-a-30	Crohn's disease || id:ieu-a-30	Gut microbiota abundance (genus Adlercreutzia id.812)	2.30122	6	0.890017	-0.001069	0.982548	0.939
Weighted median	ebi-a-GCST90016960	ieu-a-30	Crohn's disease || id:ieu-a-30	Gut microbiota abundance (genus Adlercreutzia id.812)	8	0.0361258	0.141525	0.798522	-0.241264	0.313516	1.03679	0.785634	1.36823	NA	NA	NA	NA	NA	NA	NA	-0.001069	0.982548	0.939
Inverse variance weighted	ebi-a-GCST90017038	ieu-a-30	Crohn's disease || id:ieu-a-30	Gut microbiota abundance (genus Oxalobacter id.2978)	11	0.256202	0.0699641	0.00025034	0.119073	0.393332	1.29201	1.12645	1.48191	ebi-a-GCST90017038	ieu-a-30	Crohn's disease || id:ieu-a-30	Gut microbiota abundance (genus Oxalobacter id.2978)	8.36631	10	0.593104	0.0986319	0.0722237	0.64
MR Egger	ebi-a-GCST90017038	ieu-a-30	Crohn's disease || id:ieu-a-30	Gut microbiota abundance (genus Oxalobacter id.2978)	11	-0.392796	0.32634	0.259431	-1.03242	0.246831	0.675166	0.356143	1.27996	ebi-a-GCST90017038	ieu-a-30	Crohn's disease || id:ieu-a-30	Gut microbiota abundance (genus Oxalobacter id.2978)	4.22077	9	0.89629	0.0986319	0.0722237	0.64
Weighted median	ebi-a-GCST90017038	ieu-a-30	Crohn's disease || id:ieu-a-30	Gut microbiota abundance (genus Oxalobacter id.2978)	11	0.254651	0.10105	0.0117342	0.0565921	0.45271	1.29001	1.05822	1.57257	NA	NA	NA	NA	NA	NA	NA	0.0986319	0.0722237	0.64
Inverse variance weighted	ebi-a-GCST90017054	ieu-a-30	Crohn's disease || id:ieu-a-30	Gut microbiota abundance (genus Ruminococcaceae UCG003 id.11361)	12	0.0773657	0.240194	0.747379	-0.393414	0.548145	1.08044	0.674749	1.73004	ebi-a-GCST90017054	ieu-a-30	Crohn's disease || id:ieu-a-30	Gut microbiota abundance (genus Ruminococcaceae UCG003 id.11361)	46.418	11	2.72719e-06	0.0717713	0.236102	<0.001
MR Egger	ebi-a-GCST90017054	ieu-a-30	Crohn's disease || id:ieu-a-30	Gut microbiota abundance (genus Ruminococcaceae UCG003 id.11361)	12	-0.857392	0.777616	0.296033	-2.38152	0.666737	0.424267	0.09241	1.94787	ebi-a-GCST90017054	ieu-a-30	Crohn's disease || id:ieu-a-30	Gut microbiota abundance (genus Ruminococcaceae UCG003 id.11361)	40.0539	10	1.65784e-05	0.0717713	0.236102	<0.001
Weighted median	ebi-a-GCST90017054	ieu-a-30	Crohn's disease || id:ieu-a-30	Gut microbiota abundance (genus Ruminococcaceae UCG003 id.11361)	12	-0.179773	0.175628	0.306023	-0.524004	0.164458	0.83546	0.592145	1.17875	NA	NA	NA	NA	NA	NA	NA	0.0717713	0.236102	<0.001
Inverse variance weighted	ebi-a-GCST90017061	ieu-a-30	Crohn's disease || id:ieu-a-30	Gut microbiota abundance (genus Ruminococcaceae UCG014 id.11371)	11	0.338618	0.121749	0.00541447	0.0999902	0.577246	1.40301	1.10516	1.78113	ebi-a-GCST90017061	ieu-a-30	Crohn's disease || id:ieu-a-30	Gut microbiota abundance (genus Ruminococcaceae UCG014 id.11371)	4.07138	10	0.944069	0.00316267	0.909579	0.952
MR Egger	ebi-a-GCST90017061	ieu-a-30	Crohn's disease || id:ieu-a-30	Gut microbiota abundance (genus Ruminococcaceae UCG014 id.11371)	11	0.300119	0.351363	0.415175	-0.388553	0.988791	1.35002	0.678037	2.68798	ebi-a-GCST90017061	ieu-a-30	Crohn's disease || id:ieu-a-30	Gut microbiota abundance (genus Ruminococcaceae UCG014 id.11371)	4.05774	9	0.907571	0.00316267	0.909579	0.952
Weighted median	ebi-a-GCST90017061	ieu-a-30	Crohn's disease || id:ieu-a-30	Gut microbiota abundance (genus Ruminococcaceae UCG014 id.11371)	11	0.382186	0.157139	0.0150096	0.074193	0.69018	1.46549	1.07701	1.99407	NA	NA	NA	NA	NA	NA	NA	0.00316267	0.909579	0.952
Inverse variance weighted	ebi-a-GCST90017000	ieu-a-30	Crohn's disease || id:ieu-a-30	Gut microbiota abundance (genus Eubacterium hallii group id.11338)	16	-0.358843	0.186433	0.0542559	-0.724252	0.00656464	0.698484	0.484687	1.00659	ebi-a-GCST90017000	ieu-a-30	Crohn's disease || id:ieu-a-30	Gut microbiota abundance (genus Eubacterium hallii group id.11338)	43.2341	15	0.000144801	-0.0487659	0.122291	<0.001
MR Egger	ebi-a-GCST90017000	ieu-a-30	Crohn's disease || id:ieu-a-30	Gut microbiota abundance (genus Eubacterium hallii group id.11338)	16	0.22348	0.395689	0.581156	-0.55207	0.99903	1.25042	0.575757	2.71565	ebi-a-GCST90017000	ieu-a-30	Crohn's disease || id:ieu-a-30	Gut microbiota abundance (genus Eubacterium hallii group id.11338)	36.2333	14	0.000962718	-0.0487659	0.122291	<0.001
Weighted median	ebi-a-GCST90017000	ieu-a-30	Crohn's disease || id:ieu-a-30	Gut microbiota abundance (genus Eubacterium hallii group id.11338)	16	-0.174883	0.160843	0.276909	-0.490134	0.140369	0.839556	0.612544	1.1507	NA	NA	NA	NA	NA	NA	NA	-0.0487659	0.122291	<0.001
Inverse variance weighted	ebi-a-GCST90016966	ieu-a-30	Crohn's disease || id:ieu-a-30	Gut microbiota abundance (genus Anaerostipes id.1991)	13	0.17007	0.128001	0.183961	-0.0808127	0.420952	1.18539	0.922366	1.52341	ebi-a-GCST90016966	ieu-a-30	Crohn's disease || id:ieu-a-30	Gut microbiota abundance (genus Anaerostipes id.1991)	8.16641	12	0.771995	-0.00928913	0.756786	0.782
MR Egger	ebi-a-GCST90016966	ieu-a-30	Crohn's disease || id:ieu-a-30	Gut microbiota abundance (genus Anaerostipes id.1991)	13	0.309101	0.456177	0.512032	-0.585006	1.20321	1.3622	0.557102	3.33079	ebi-a-GCST90016966	ieu-a-30	Crohn's disease || id:ieu-a-30	Gut microbiota abundance (genus Anaerostipes id.1991)	8.06558	11	0.707418	-0.00928913	0.756786	0.782
Weighted median	ebi-a-GCST90016966	ieu-a-30	Crohn's disease || id:ieu-a-30	Gut microbiota abundance (genus Anaerostipes id.1991)	13	0.22661	0.170756	0.184477	-0.108072	0.561292	1.25434	0.897563	1.75294	NA	NA	NA	NA	NA	NA	NA	-0.00928913	0.756786	0.782
Inverse variance weighted	ebi-a-GCST90017045	ieu-a-30	Crohn's disease || id:ieu-a-30	Gut microbiota abundance (genus Prevotella9 id.11183)	15	0.0860021	0.109044	0.430291	-0.127724	0.299728	1.08981	0.880096	1.34949	ebi-a-GCST90017045	ieu-a-30	Crohn's disease || id:ieu-a-30	Gut microbiota abundance (genus Prevotella9 id.11183)	19.6736	14	0.140773	0.047903	0.154576	0.154
MR Egger	ebi-a-GCST90017045	ieu-a-30	Crohn's disease || id:ieu-a-30	Gut microbiota abundance (genus Prevotella9 id.11183)	15	-0.395951	0.335495	0.259067	-1.05352	0.26162	0.67304	0.348707	1.29903	ebi-a-GCST90017045	ieu-a-30	Crohn's disease || id:ieu-a-30	Gut microbiota abundance (genus Prevotella9 id.11183)	16.7328	13	0.211808	0.047903	0.154576	0.154
Weighted median	ebi-a-GCST90017045	ieu-a-30	Crohn's disease || id:ieu-a-30	Gut microbiota abundance (genus Prevotella9 id.11183)	15	0.0328122	0.137874	0.811891	-0.23742	0.303045	1.03336	0.78866	1.35397	NA	NA	NA	NA	NA	NA	NA	0.047903	0.154576	0.154
Inverse variance weighted	ebi-a-GCST90017027	ieu-a-30	Crohn's disease || id:ieu-a-30	Gut microbiota abundance (genus Lachnospiraceae UCG008 id.11328)	11	0.0537652	0.0883354	0.542757	-0.119372	0.226903	1.05524	0.887477	1.25471	ebi-a-GCST90017027	ieu-a-30	Crohn's disease || id:ieu-a-30	Gut microbiota abundance (genus Lachnospiraceae UCG008 id.11328)	10.1646	10	0.426177	-0.0333016	0.504932	0.437
MR Egger	ebi-a-GCST90017027	ieu-a-30	Crohn's disease || id:ieu-a-30	Gut microbiota abundance (genus Lachnospiraceae UCG008 id.11328)	11	0.376106	0.47295	0.446942	-0.550877	1.30309	1.4566	0.576444	3.68065	ebi-a-GCST90017027	ieu-a-30	Crohn's disease || id:ieu-a-30	Gut microbiota abundance (genus Lachnospiraceae UCG008 id.11328)	9.64759	9	0.37976	-0.0333016	0.504932	0.437
Weighted median	ebi-a-GCST90017027	ieu-a-30	Crohn's disease || id:ieu-a-30	Gut microbiota abundance (genus Lachnospiraceae UCG008 id.11328)	11	0.0280778	0.118511	0.812718	-0.204204	0.260359	1.02848	0.815296	1.2974	NA	NA	NA	NA	NA	NA	NA	-0.0333016	0.504932	0.437
Inverse variance weighted	ebi-a-GCST90017013	ieu-a-30	Crohn's disease || id:ieu-a-30	Gut microbiota abundance (genus Haemophilus id.3698)	9	0.0202561	0.110252	0.854229	-0.195838	0.23635	1.02046	0.822146	1.26662	ebi-a-GCST90017013	ieu-a-30	Crohn's disease || id:ieu-a-30	Gut microbiota abundance (genus Haemophilus id.3698)	10.3161	8	0.243538	0.00233774	0.943649	0.24
MR Egger	ebi-a-GCST90017013	ieu-a-30	Crohn's disease || id:ieu-a-30	Gut microbiota abundance (genus Haemophilus id.3698)	9	0.00203094	0.275263	0.994319	-0.537484	0.541546	1.00203	0.584216	1.71866	ebi-a-GCST90017013	ieu-a-30	Crohn's disease || id:ieu-a-30	Gut microbiota abundance (genus Haemophilus id.3698)	10.3082	7	0.171772	0.00233774	0.943649	0.24
Weighted median	ebi-a-GCST90017013	ieu-a-30	Crohn's disease || id:ieu-a-30	Gut microbiota abundance (genus Haemophilus id.3698)	9	0.111447	0.138344	0.420485	-0.159706	0.3826	1.11789	0.852394	1.46609	NA	NA	NA	NA	NA	NA	NA	0.00233774	0.943649	0.24
Inverse variance weighted	ebi-a-GCST90016959	ieu-a-30	Crohn's disease || id:ieu-a-30	Gut microbiota abundance (genus Actinomyces id.423)	7	-0.0613419	0.106029	0.562901	-0.269159	0.146475	0.940502	0.764022	1.15775	ebi-a-GCST90016959	ieu-a-30	Crohn's disease || id:ieu-a-30	Gut microbiota abundance (genus Actinomyces id.423)	4.48066	6	0.61192	-0.00720167	0.829335	0.612
MR Egger	ebi-a-GCST90016959	ieu-a-30	Crohn's disease || id:ieu-a-30	Gut microbiota abundance (genus Actinomyces id.423)	7	0.000229586	0.29111	0.999401	-0.570346	0.570805	1.00023	0.56533	1.76969	ebi-a-GCST90016959	ieu-a-30	Crohn's disease || id:ieu-a-30	Gut microbiota abundance (genus Actinomyces id.423)	4.42909	5	0.489427	-0.00720167	0.829335	0.612
Weighted median	ebi-a-GCST90016959	ieu-a-30	Crohn's disease || id:ieu-a-30	Gut microbiota abundance (genus Actinomyces id.423)	7	-0.0432154	0.130707	0.740926	-0.299401	0.212971	0.957705	0.741262	1.23735	NA	NA	NA	NA	NA	NA	NA	-0.00720167	0.829335	0.612
Inverse variance weighted	ebi-a-GCST90016965	ieu-a-30	Crohn's disease || id:ieu-a-30	Gut microbiota abundance (genus Anaerofilum id.2053)	11	0.0283289	0.0760847	0.709644	-0.120797	0.177455	1.02873	0.886214	1.19417	ebi-a-GCST90016965	ieu-a-30	Crohn's disease || id:ieu-a-30	Gut microbiota abundance (genus Anaerofilum id.2053)	7.78696	10	0.649637	0.0244321	0.593611	0.617
MR Egger	ebi-a-GCST90016965	ieu-a-30	Crohn's disease || id:ieu-a-30	Gut microbiota abundance (genus Anaerofilum id.2053)	11	-0.185631	0.394192	0.648906	-0.958248	0.586986	0.83058	0.383564	1.79856	ebi-a-GCST90016965	ieu-a-30	Crohn's disease || id:ieu-a-30	Gut microbiota abundance (genus Anaerofilum id.2053)	7.48095	9	0.587176	0.0244321	0.593611	0.617
Weighted median	ebi-a-GCST90016965	ieu-a-30	Crohn's disease || id:ieu-a-30	Gut microbiota abundance (genus Anaerofilum id.2053)	11	0.0413904	0.103728	0.689873	-0.161917	0.244698	1.04226	0.850512	1.27724	NA	NA	NA	NA	NA	NA	NA	0.0244321	0.593611	0.617
Inverse variance weighted	ebi-a-GCST90017018	ieu-a-30	Crohn's disease || id:ieu-a-30	Gut microbiota abundance (genus Intestinibacter id.11345)	15	-0.0513513	0.114403	0.653529	-0.275581	0.172878	0.949945	0.759131	1.18872	ebi-a-GCST90017018	ieu-a-30	Crohn's disease || id:ieu-a-30	Gut microbiota abundance (genus Intestinibacter id.11345)	19.2064	14	0.15721	0.072479	0.0139251	0.159
MR Egger	ebi-a-GCST90017018	ieu-a-30	Crohn's disease || id:ieu-a-30	Gut microbiota abundance (genus Intestinibacter id.11345)	15	-0.916996	0.320086	0.0132738	-1.54437	-0.289627	0.399718	0.213447	0.748543	ebi-a-GCST90017018	ieu-a-30	Crohn's disease || id:ieu-a-30	Gut microbiota abundance (genus Intestinibacter id.11345)	11.1416	13	0.598952	0.072479	0.0139251	0.159
Weighted median	ebi-a-GCST90017018	ieu-a-30	Crohn's disease || id:ieu-a-30	Gut microbiota abundance (genus Intestinibacter id.11345)	15	-0.00507432	0.14368	0.971827	-0.286687	0.276538	0.994939	0.750747	1.31856	NA	NA	NA	NA	NA	NA	NA	0.072479	0.0139251	0.159
Inverse variance weighted	ebi-a-GCST90016985	ieu-a-30	Crohn's disease || id:ieu-a-30	Gut microbiota abundance (genus Coprococcus3 id.11303)	8	0.142216	0.16468	0.387813	-0.180556	0.464988	1.15283	0.834806	1.59199	ebi-a-GCST90016985	ieu-a-30	Crohn's disease || id:ieu-a-30	Gut microbiota abundance (genus Coprococcus3 id.11303)	7.22331	7	0.406006	-0.0449008	0.260482	0.421
MR Egger	ebi-a-GCST90016985	ieu-a-30	Crohn's disease || id:ieu-a-30	Gut microbiota abundance (genus Coprococcus3 id.11303)	8	0.836734	0.582094	0.200625	-0.304171	1.97764	2.30881	0.737735	7.22566	ebi-a-GCST90016985	ieu-a-30	Crohn's disease || id:ieu-a-30	Gut microbiota abundance (genus Coprococcus3 id.11303)	5.68003	6	0.45997	-0.0449008	0.260482	0.421
Weighted median	ebi-a-GCST90016985	ieu-a-30	Crohn's disease || id:ieu-a-30	Gut microbiota abundance (genus Coprococcus3 id.11303)	8	0.108589	0.223716	0.627401	-0.329894	0.547072	1.1147	0.719	1.72818	NA	NA	NA	NA	NA	NA	NA	-0.0449008	0.260482	0.421
Inverse variance weighted	ebi-a-GCST90017025	ieu-a-30	Crohn's disease || id:ieu-a-30	Gut microbiota abundance (genus Lachnospiraceae UCG001 id.11321)	12	-0.247092	0.104014	0.0175223	-0.45096	-0.0432242	0.781069	0.637016	0.957697	ebi-a-GCST90017025	ieu-a-30	Crohn's disease || id:ieu-a-30	Gut microbiota abundance (genus Lachnospiraceae UCG001 id.11321)	9.29153	11	0.595002	-0.0329033	0.467813	0.603
MR Egger	ebi-a-GCST90017025	ieu-a-30	Crohn's disease || id:ieu-a-30	Gut microbiota abundance (genus Lachnospiraceae UCG001 id.11321)	12	0.125733	0.504817	0.80835	-0.863709	1.11518	1.13398	0.421595	3.0501	ebi-a-GCST90017025	ieu-a-30	Crohn's disease || id:ieu-a-30	Gut microbiota abundance (genus Lachnospiraceae UCG001 id.11321)	8.72192	10	0.558682	-0.0329033	0.467813	0.603
Weighted median	ebi-a-GCST90017025	ieu-a-30	Crohn's disease || id:ieu-a-30	Gut microbiota abundance (genus Lachnospiraceae UCG001 id.11321)	12	-0.330049	0.140136	0.0185121	-0.604715	-0.0553834	0.718888	0.54623	0.946122	NA	NA	NA	NA	NA	NA	NA	-0.0329033	0.467813	0.603
Inverse variance weighted	ebi-a-GCST90017049	ieu-a-30	Crohn's disease || id:ieu-a-30	Gut microbiota abundance (genus Ruminiclostridium5 id.11355)	11	-0.313154	0.238543	0.189258	-0.780698	0.15439	0.731137	0.458086	1.16695	ebi-a-GCST90017049	ieu-a-30	Crohn's disease || id:ieu-a-30	Gut microbiota abundance (genus Ruminiclostridium5 id.11355)	28.4013	10	0.00155644	-0.0783081	0.217335	0.002
MR Egger	ebi-a-GCST90017049	ieu-a-30	Crohn's disease || id:ieu-a-30	Gut microbiota abundance (genus Ruminiclostridium5 id.11355)	11	0.903641	0.945659	0.364252	-0.949851	2.75713	2.46857	0.386798	15.7546	ebi-a-GCST90017049	ieu-a-30	Crohn's disease || id:ieu-a-30	Gut microbiota abundance (genus Ruminiclostridium5 id.11355)	23.7564	9	0.00470346	-0.0783081	0.217335	0.002
Weighted median	ebi-a-GCST90017049	ieu-a-30	Crohn's disease || id:ieu-a-30	Gut microbiota abundance (genus Ruminiclostridium5 id.11355)	11	-0.202272	0.219189	0.3561	-0.631882	0.227338	0.816873	0.53159	1.25525	NA	NA	NA	NA	NA	NA	NA	-0.0783081	0.217335	0.002
Inverse variance weighted	ebi-a-GCST90017050	ieu-a-30	Crohn's disease || id:ieu-a-30	Gut microbiota abundance (genus Ruminiclostridium6 id.11356)	16	0.0223033	0.17088	0.896155	-0.312622	0.357229	1.02255	0.731526	1.42936	ebi-a-GCST90017050	ieu-a-30	Crohn's disease || id:ieu-a-30	Gut microbiota abundance (genus Ruminiclostridium6 id.11356)	45.1646	15	7.2125e-05	0.0590463	0.133093	<0.001
MR Egger	ebi-a-GCST90017050	ieu-a-30	Crohn's disease || id:ieu-a-30	Gut microbiota abundance (genus Ruminiclostridium6 id.11356)	16	-0.582181	0.412501	0.179979	-1.39068	0.22632	0.558678	0.248905	1.25398	ebi-a-GCST90017050	ieu-a-30	Crohn's disease || id:ieu-a-30	Gut microbiota abundance (genus Ruminiclostridium6 id.11356)	38.2215	14	0.000480609	0.0590463	0.133093	<0.001
Weighted median	ebi-a-GCST90017050	ieu-a-30	Crohn's disease || id:ieu-a-30	Gut microbiota abundance (genus Ruminiclostridium6 id.11356)	16	-0.124882	0.14351	0.384193	-0.406161	0.156397	0.882601	0.666203	1.16929	NA	NA	NA	NA	NA	NA	NA	0.0590463	0.133093	<0.001
Inverse variance weighted	ebi-a-GCST90016970	ieu-a-30	Crohn's disease || id:ieu-a-30	Gut microbiota abundance (genus Bifidobacterium id.436)	13	-0.10973	0.119735	0.359437	-0.34441	0.124951	0.896076	0.708638	1.13309	ebi-a-GCST90016970	ieu-a-30	Crohn's disease || id:ieu-a-30	Gut microbiota abundance (genus Bifidobacterium id.436)	15.6052	12	0.209997	-0.0352021	0.147868	0.271
MR Egger	ebi-a-GCST90016970	ieu-a-30	Crohn's disease || id:ieu-a-30	Gut microbiota abundance (genus Bifidobacterium id.436)	13	0.314405	0.29507	0.309467	-0.263932	0.892743	1.36944	0.768026	2.44182	ebi-a-GCST90016970	ieu-a-30	Crohn's disease || id:ieu-a-30	Gut microbiota abundance (genus Bifidobacterium id.436)	12.7885	11	0.307376	-0.0352021	0.147868	0.271
Weighted median	ebi-a-GCST90016970	ieu-a-30	Crohn's disease || id:ieu-a-30	Gut microbiota abundance (genus Bifidobacterium id.436)	13	-0.0993991	0.147955	0.501698	-0.38939	0.190592	0.905381	0.67747	1.20997	NA	NA	NA	NA	NA	NA	NA	-0.0352021	0.147868	0.271
Inverse variance weighted	ebi-a-GCST90017040	ieu-a-30	Crohn's disease || id:ieu-a-30	Gut microbiota abundance (genus Paraprevotella id.962)	13	-0.0317468	0.0850873	0.709068	-0.198518	0.135024	0.968752	0.819945	1.14456	ebi-a-GCST90017040	ieu-a-30	Crohn's disease || id:ieu-a-30	Gut microbiota abundance (genus Paraprevotella id.962)	13.3606	12	0.343385	0.0120913	0.712323	0.354
MR Egger	ebi-a-GCST90017040	ieu-a-30	Crohn's disease || id:ieu-a-30	Gut microbiota abundance (genus Paraprevotella id.962)	13	-0.14152	0.303227	0.649812	-0.735846	0.452805	0.868038	0.4791	1.57272	ebi-a-GCST90017040	ieu-a-30	Crohn's disease || id:ieu-a-30	Gut microbiota abundance (genus Paraprevotella id.962)	13.1889	11	0.281159	0.0120913	0.712323	0.354
Weighted median	ebi-a-GCST90017040	ieu-a-30	Crohn's disease || id:ieu-a-30	Gut microbiota abundance (genus Paraprevotella id.962)	13	-0.139388	0.106597	0.191004	-0.348319	0.0695425	0.86989	0.705873	1.07202	NA	NA	NA	NA	NA	NA	NA	0.0120913	0.712323	0.354
Inverse variance weighted	ebi-a-GCST90017056	ieu-a-30	Crohn's disease || id:ieu-a-30	Gut microbiota abundance (genus Ruminococcaceae UCG005 id.11363)	14	0.0215212	0.111836	0.847402	-0.197678	0.24072	1.02175	0.820634	1.27217	ebi-a-GCST90017056	ieu-a-30	Crohn's disease || id:ieu-a-30	Gut microbiota abundance (genus Ruminococcaceae UCG005 id.11363)	12.2764	13	0.505122	0.0129029	0.629247	0.505
MR Egger	ebi-a-GCST90017056	ieu-a-30	Crohn's disease || id:ieu-a-30	Gut microbiota abundance (genus Ruminococcaceae UCG005 id.11363)	14	-0.128947	0.323699	0.697366	-0.763396	0.505503	0.879021	0.466081	1.65782	ebi-a-GCST90017056	ieu-a-30	Crohn's disease || id:ieu-a-30	Gut microbiota abundance (genus Ruminococcaceae UCG005 id.11363)	12.0303	12	0.443249	0.0129029	0.629247	0.505
Weighted median	ebi-a-GCST90017056	ieu-a-30	Crohn's disease || id:ieu-a-30	Gut microbiota abundance (genus Ruminococcaceae UCG005 id.11363)	14	0.0385095	0.154437	0.803087	-0.264186	0.341205	1.03926	0.76783	1.40664	NA	NA	NA	NA	NA	NA	NA	0.0129029	0.629247	0.505
Inverse variance weighted	ebi-a-GCST90017015	ieu-a-30	Crohn's disease || id:ieu-a-30	Gut microbiota abundance (genus Holdemania id.2157)	15	-0.0919523	0.110083	0.403547	-0.307714	0.12381	0.912149	0.735125	1.1318	ebi-a-GCST90017015	ieu-a-30	Crohn's disease || id:ieu-a-30	Gut microbiota abundance (genus Holdemania id.2157)	24.1972	14	0.0433709	-0.0484939	0.127042	0.049
MR Egger	ebi-a-GCST90017015	ieu-a-30	Crohn's disease || id:ieu-a-30	Gut microbiota abundance (genus Holdemania id.2157)	15	0.375253	0.304916	0.240247	-0.222383	0.972888	1.45536	0.800609	2.64557	ebi-a-GCST90017015	ieu-a-30	Crohn's disease || id:ieu-a-30	Gut microbiota abundance (genus Holdemania id.2157)	20.0903	13	0.092981	-0.0484939	0.127042	0.049
Weighted median	ebi-a-GCST90017015	ieu-a-30	Crohn's disease || id:ieu-a-30	Gut microbiota abundance (genus Holdemania id.2157)	15	0.074197	0.131248	0.571856	-0.183048	0.331442	1.07702	0.832728	1.39298	NA	NA	NA	NA	NA	NA	NA	-0.0484939	0.127042	0.049
Inverse variance weighted	ebi-a-GCST90016981	ieu-a-30	Crohn's disease || id:ieu-a-30	Gut microbiota abundance (genus Collinsella id.815)	9	-0.094131	0.166374	0.571544	-0.420224	0.231962	0.910164	0.656899	1.26107	ebi-a-GCST90016981	ieu-a-30	Crohn's disease || id:ieu-a-30	Gut microbiota abundance (genus Collinsella id.815)	11.1492	8	0.19339	0.0435836	0.357474	0.233
MR Egger	ebi-a-GCST90016981	ieu-a-30	Crohn's disease || id:ieu-a-30	Gut microbiota abundance (genus Collinsella id.815)	9	-0.681109	0.618835	0.30746	-1.89403	0.531808	0.506056	0.150465	1.70201	ebi-a-GCST90016981	ieu-a-30	Crohn's disease || id:ieu-a-30	Gut microbiota abundance (genus Collinsella id.815)	9.79215	7	0.200662	0.0435836	0.357474	0.233
Weighted median	ebi-a-GCST90016981	ieu-a-30	Crohn's disease || id:ieu-a-30	Gut microbiota abundance (genus Collinsella id.815)	9	-0.139353	0.202894	0.492192	-0.537025	0.258319	0.869921	0.584484	1.29475	NA	NA	NA	NA	NA	NA	NA	0.0435836	0.357474	0.233
Inverse variance weighted	ebi-a-GCST90017075	ieu-a-30	Crohn's disease || id:ieu-a-30	Gut microbiota abundance (genus Tyzzerella3 id.11335)	13	-0.0042618	0.0730826	0.953498	-0.147504	0.13898	0.995747	0.862859	1.1491	ebi-a-GCST90017075	ieu-a-30	Crohn's disease || id:ieu-a-30	Gut microbiota abundance (genus Tyzzerella3 id.11335)	12.827	12	0.381742	-0.126332	0.0433269	0.381
MR Egger	ebi-a-GCST90017075	ieu-a-30	Crohn's disease || id:ieu-a-30	Gut microbiota abundance (genus Tyzzerella3 id.11335)	13	0.866883	0.388113	0.0472294	0.10618	1.62759	2.37948	1.11202	5.09156	ebi-a-GCST90017075	ieu-a-30	Crohn's disease || id:ieu-a-30	Gut microbiota abundance (genus Tyzzerella3 id.11335)	7.61605	11	0.747228	-0.126332	0.0433269	0.381
Weighted median	ebi-a-GCST90017075	ieu-a-30	Crohn's disease || id:ieu-a-30	Gut microbiota abundance (genus Tyzzerella3 id.11335)	13	-0.000209246	0.10095	0.998346	-0.198071	0.197653	0.999791	0.820311	1.21854	NA	NA	NA	NA	NA	NA	NA	-0.126332	0.0433269	0.381
Inverse variance weighted	ebi-a-GCST90017041	ieu-a-30	Crohn's disease || id:ieu-a-30	Gut microbiota abundance (genus Parasutterella id.2892)	15	0.208029	0.0929853	0.0252716	0.0257779	0.39028	1.23125	1.02611	1.47739	ebi-a-GCST90017041	ieu-a-30	Crohn's disease || id:ieu-a-30	Gut microbiota abundance (genus Parasutterella id.2892)	12.8635	14	0.5373	0.0123802	0.585204	0.562
MR Egger	ebi-a-GCST90017041	ieu-a-30	Crohn's disease || id:ieu-a-30	Gut microbiota abundance (genus Parasutterella id.2892)	15	0.058053	0.283636	0.840997	-0.497874	0.61398	1.05977	0.607821	1.84777	ebi-a-GCST90017041	ieu-a-30	Crohn's disease || id:ieu-a-30	Gut microbiota abundance (genus Parasutterella id.2892)	12.5502	13	0.483122	0.0123802	0.585204	0.562
Weighted median	ebi-a-GCST90017041	ieu-a-30	Crohn's disease || id:ieu-a-30	Gut microbiota abundance (genus Parasutterella id.2892)	15	0.0874602	0.129591	0.499743	-0.166538	0.341459	1.0914	0.84659	1.407	NA	NA	NA	NA	NA	NA	NA	0.0123802	0.585204	0.562
Inverse variance weighted	ebi-a-GCST90017066	ieu-a-30	Crohn's disease || id:ieu-a-30	Gut microbiota abundance (genus Ruminococcus torques group id.14377)	9	-0.262697	0.28408	0.355106	-0.819494	0.294099	0.768975	0.440655	1.34192	ebi-a-GCST90017066	ieu-a-30	Crohn's disease || id:ieu-a-30	Gut microbiota abundance (genus Ruminococcus torques group id.14377)	32.201	8	8.57267e-05	0.00605066	0.909864	<0.001
MR Egger	ebi-a-GCST90017066	ieu-a-30	Crohn's disease || id:ieu-a-30	Gut microbiota abundance (genus Ruminococcus torques group id.14377)	9	-0.345514	0.768069	0.66642	-1.85093	1.1599	0.707857	0.157091	3.18962	ebi-a-GCST90017066	ieu-a-30	Crohn's disease || id:ieu-a-30	Gut microbiota abundance (genus Ruminococcus torques group id.14377)	32.1378	7	3.82952e-05	0.00605066	0.909864	<0.001
Weighted median	ebi-a-GCST90017066	ieu-a-30	Crohn's disease || id:ieu-a-30	Gut microbiota abundance (genus Ruminococcus torques group id.14377)	9	-0.0767554	0.222279	0.729861	-0.512423	0.358912	0.926116	0.599043	1.43177	NA	NA	NA	NA	NA	NA	NA	0.00605066	0.909864	<0.001
Inverse variance weighted	ebi-a-GCST90017053	ieu-a-30	Crohn's disease || id:ieu-a-30	Gut microbiota abundance (genus Ruminococcaceae UCG002 id.11360)	22	-0.0491329	0.0933535	0.598672	-0.232106	0.13384	0.952055	0.792862	1.14321	ebi-a-GCST90017053	ieu-a-30	Crohn's disease || id:ieu-a-30	Gut microbiota abundance (genus Ruminococcaceae UCG002 id.11360)	17.8975	21	0.655482	0.0338953	0.096355	0.646
MR Egger	ebi-a-GCST90017053	ieu-a-30	Crohn's disease || id:ieu-a-30	Gut microbiota abundance (genus Ruminococcaceae UCG002 id.11360)	22	-0.47878	0.263336	0.0840548	-0.994919	0.0373592	0.619539	0.369753	1.03807	ebi-a-GCST90017053	ieu-a-30	Crohn's disease || id:ieu-a-30	Gut microbiota abundance (genus Ruminococcaceae UCG002 id.11360)	14.8529	20	0.784762	0.0338953	0.096355	0.646
Weighted median	ebi-a-GCST90017053	ieu-a-30	Crohn's disease || id:ieu-a-30	Gut microbiota abundance (genus Ruminococcaceae UCG002 id.11360)	22	-0.124167	0.130302	0.340632	-0.379558	0.131224	0.883233	0.684164	1.14022	NA	NA	NA	NA	NA	NA	NA	0.0338953	0.096355	0.646
Inverse variance weighted	ebi-a-GCST90017007	ieu-a-30	Crohn's disease || id:ieu-a-30	Gut microbiota abundance (genus Faecalibacterium id.2057)	10	0.00494514	0.147428	0.973242	-0.284013	0.293904	1.00496	0.752757	1.34165	ebi-a-GCST90017007	ieu-a-30	Crohn's disease || id:ieu-a-30	Gut microbiota abundance (genus Faecalibacterium id.2057)	12.8743	9	0.168377	-0.0300565	0.320923	0.178
MR Egger	ebi-a-GCST90017007	ieu-a-30	Crohn's disease || id:ieu-a-30	Gut microbiota abundance (genus Faecalibacterium id.2057)	10	0.268024	0.288569	0.380162	-0.297572	0.83362	1.30738	0.742619	2.30163	ebi-a-GCST90017007	ieu-a-30	Crohn's disease || id:ieu-a-30	Gut microbiota abundance (genus Faecalibacterium id.2057)	11.2938	8	0.185599	-0.0300565	0.320923	0.178
Weighted median	ebi-a-GCST90017007	ieu-a-30	Crohn's disease || id:ieu-a-30	Gut microbiota abundance (genus Faecalibacterium id.2057)	10	-0.00274174	0.183564	0.988083	-0.362528	0.357044	0.997262	0.695915	1.4291	NA	NA	NA	NA	NA	NA	NA	-0.0300565	0.320923	0.178
Inverse variance weighted	ebi-a-GCST90017064	ieu-a-30	Crohn's disease || id:ieu-a-30	Gut microbiota abundance (genus Ruminococcus gauvreauii group id.11342)	12	-0.0283372	0.160582	0.859928	-0.343077	0.286403	0.97206	0.709583	1.33163	ebi-a-GCST90017064	ieu-a-30	Crohn's disease || id:ieu-a-30	Gut microbiota abundance (genus Ruminococcus gauvreauii group id.11342)	19.6496	11	0.0503833	0.0366777	0.510898	0.064
MR Egger	ebi-a-GCST90017064	ieu-a-30	Crohn's disease || id:ieu-a-30	Gut microbiota abundance (genus Ruminococcus gauvreauii group id.11342)	12	-0.549876	0.782552	0.498292	-2.08368	0.983926	0.577022	0.124472	2.67494	ebi-a-GCST90017064	ieu-a-30	Crohn's disease || id:ieu-a-30	Gut microbiota abundance (genus Ruminococcus gauvreauii group id.11342)	18.777	10	0.0431881	0.0366777	0.510898	0.064
Weighted median	ebi-a-GCST90017064	ieu-a-30	Crohn's disease || id:ieu-a-30	Gut microbiota abundance (genus Ruminococcus gauvreauii group id.11342)	12	0.157945	0.177672	0.374019	-0.190292	0.506182	1.1711	0.826718	1.65894	NA	NA	NA	NA	NA	NA	NA	0.0366777	0.510898	0.064
Inverse variance weighted	ebi-a-GCST90017024	ieu-a-30	Crohn's disease || id:ieu-a-30	Gut microbiota abundance (genus Lachnospiraceae NK4A136 group id.11319)	15	-0.203859	0.104858	0.0518787	-0.409381	0.00166316	0.815577	0.664061	1.00166	ebi-a-GCST90017024	ieu-a-30	Crohn's disease || id:ieu-a-30	Gut microbiota abundance (genus Lachnospiraceae NK4A136 group id.11319)	5.63265	14	0.974919	-0.0180167	0.264292	0.966
MR Egger	ebi-a-GCST90017024	ieu-a-30	Crohn's disease || id:ieu-a-30	Gut microbiota abundance (genus Lachnospiraceae NK4A136 group id.11319)	15	0.0196025	0.218359	0.929837	-0.408381	0.447586	1.0198	0.664725	1.56453	ebi-a-GCST90017024	ieu-a-30	Crohn's disease || id:ieu-a-30	Gut microbiota abundance (genus Lachnospiraceae NK4A136 group id.11319)	4.27148	13	0.987946	-0.0180167	0.264292	0.966
Weighted median	ebi-a-GCST90017024	ieu-a-30	Crohn's disease || id:ieu-a-30	Gut microbiota abundance (genus Lachnospiraceae NK4A136 group id.11319)	15	-0.180054	0.146299	0.218424	-0.466799	0.106691	0.835225	0.627006	1.11259	NA	NA	NA	NA	NA	NA	NA	-0.0180167	0.264292	0.966
Inverse variance weighted	ebi-a-GCST90017055	ieu-a-30	Crohn's disease || id:ieu-a-30	Gut microbiota abundance (genus Ruminococcaceae UCG004 id.11362)	10	-0.0323763	0.108192	0.76475	-0.244432	0.17968	0.968142	0.783149	1.19683	ebi-a-GCST90017055	ieu-a-30	Crohn's disease || id:ieu-a-30	Gut microbiota abundance (genus Ruminococcaceae UCG004 id.11362)	3.82829	9	0.922346	-0.0144252	0.774649	0.924
MR Egger	ebi-a-GCST90017055	ieu-a-30	Crohn's disease || id:ieu-a-30	Gut microbiota abundance (genus Ruminococcaceae UCG004 id.11362)	10	0.13561	0.577439	0.820226	-0.996171	1.26739	1.14524	0.369291	3.55158	ebi-a-GCST90017055	ieu-a-30	Crohn's disease || id:ieu-a-30	Gut microbiota abundance (genus Ruminococcaceae UCG004 id.11362)	3.74058	8	0.879738	-0.0144252	0.774649	0.924
Weighted median	ebi-a-GCST90017055	ieu-a-30	Crohn's disease || id:ieu-a-30	Gut microbiota abundance (genus Ruminococcaceae UCG004 id.11362)	10	0.0368806	0.143057	0.796558	-0.24351	0.317271	1.03757	0.783871	1.37338	NA	NA	NA	NA	NA	NA	NA	-0.0144252	0.774649	0.924
Inverse variance weighted	ebi-a-GCST90016991	ieu-a-30	Crohn's disease || id:ieu-a-30	Gut microbiota abundance (genus Eisenbergiella id.11304)	11	0.0591195	0.0806705	0.463649	-0.0989946	0.217234	1.0609	0.905748	1.24263	ebi-a-GCST90016991	ieu-a-30	Crohn's disease || id:ieu-a-30	Gut microbiota abundance (genus Eisenbergiella id.11304)	9.79916	10	0.458287	-0.0751971	0.281894	0.452
MR Egger	ebi-a-GCST90016991	ieu-a-30	Crohn's disease || id:ieu-a-30	Gut microbiota abundance (genus Eisenbergiella id.11304)	11	0.782056	0.636727	0.250506	-0.46593	2.03004	2.18596	0.627551	7.6144	ebi-a-GCST90016991	ieu-a-30	Crohn's disease || id:ieu-a-30	Gut microbiota abundance (genus Eisenbergiella id.11304)	8.48901	9	0.485713	-0.0751971	0.281894	0.452
Weighted median	ebi-a-GCST90016991	ieu-a-30	Crohn's disease || id:ieu-a-30	Gut microbiota abundance (genus Eisenbergiella id.11304)	11	0.164899	0.109703	0.132804	-0.0501192	0.379917	1.17927	0.951116	1.46216	NA	NA	NA	NA	NA	NA	NA	-0.0751971	0.281894	0.452
Inverse variance weighted	ebi-a-GCST90017074	ieu-a-30	Crohn's disease || id:ieu-a-30	Gut microbiota abundance (genus Turicibacter id.2162)	10	0.105577	0.113377	0.35175	-0.116642	0.327795	1.11135	0.889904	1.3879	ebi-a-GCST90017074	ieu-a-30	Crohn's disease || id:ieu-a-30	Gut microbiota abundance (genus Turicibacter id.2162)	10.2949	9	0.327142	0.124165	0.0278514	0.365
MR Egger	ebi-a-GCST90017074	ieu-a-30	Crohn's disease || id:ieu-a-30	Gut microbiota abundance (genus Turicibacter id.2162)	10	-1.06198	0.448096	0.0452471	-1.94025	-0.183715	0.345769	0.143668	0.832173	ebi-a-GCST90017074	ieu-a-30	Crohn's disease || id:ieu-a-30	Gut microbiota abundance (genus Turicibacter id.2162)	3.10326	8	0.927711	0.124165	0.0278514	0.365
Weighted median	ebi-a-GCST90017074	ieu-a-30	Crohn's disease || id:ieu-a-30	Gut microbiota abundance (genus Turicibacter id.2162)	10	-0.0363533	0.143444	0.799934	-0.317504	0.244797	0.964299	0.727964	1.27736	NA	NA	NA	NA	NA	NA	NA	0.124165	0.0278514	0.365
Inverse variance weighted	ebi-a-GCST90016971	ieu-a-30	Crohn's disease || id:ieu-a-30	Gut microbiota abundance (genus Bilophila id.3170)	13	0.117231	0.169062	0.488044	-0.21413	0.448592	1.12438	0.807244	1.56611	ebi-a-GCST90016971	ieu-a-30	Crohn's disease || id:ieu-a-30	Gut microbiota abundance (genus Bilophila id.3170)	26.6525	12	0.00866773	-0.0620809	0.292337	0.01
MR Egger	ebi-a-GCST90016971	ieu-a-30	Crohn's disease || id:ieu-a-30	Gut microbiota abundance (genus Bilophila id.3170)	13	0.942683	0.76492	0.243494	-0.55656	2.44193	2.56686	0.573178	11.4952	ebi-a-GCST90016971	ieu-a-30	Crohn's disease || id:ieu-a-30	Gut microbiota abundance (genus Bilophila id.3170)	23.9853	11	0.0127952	-0.0620809	0.292337	0.01
Weighted median	ebi-a-GCST90016971	ieu-a-30	Crohn's disease || id:ieu-a-30	Gut microbiota abundance (genus Bilophila id.3170)	13	0.0832428	0.17709	0.638313	-0.263854	0.430339	1.08681	0.768086	1.53778	NA	NA	NA	NA	NA	NA	NA	-0.0620809	0.292337	0.01
Inverse variance weighted	ebi-a-GCST90016962	ieu-a-30	Crohn's disease || id:ieu-a-30	Gut microbiota abundance (genus Alistipes id.968)	14	-0.0153785	0.126653	0.903357	-0.263619	0.232862	0.984739	0.768266	1.26221	ebi-a-GCST90016962	ieu-a-30	Crohn's disease || id:ieu-a-30	Gut microbiota abundance (genus Alistipes id.968)	10.3474	13	0.665311	-0.0222828	0.550334	0.647
MR Egger	ebi-a-GCST90016962	ieu-a-30	Crohn's disease || id:ieu-a-30	Gut microbiota abundance (genus Alistipes id.968)	14	0.356135	0.617664	0.574877	-0.854487	1.56676	1.4278	0.425501	4.79109	ebi-a-GCST90016962	ieu-a-30	Crohn's disease || id:ieu-a-30	Gut microbiota abundance (genus Alistipes id.968)	9.96973	12	0.618617	-0.0222828	0.550334	0.647
Weighted median	ebi-a-GCST90016962	ieu-a-30	Crohn's disease || id:ieu-a-30	Gut microbiota abundance (genus Alistipes id.968)	14	-0.0059861	0.171004	0.972075	-0.341154	0.329182	0.994032	0.710949	1.38983	NA	NA	NA	NA	NA	NA	NA	-0.0222828	0.550334	0.647
Inverse variance weighted	ebi-a-GCST90017008	ieu-a-30	Crohn's disease || id:ieu-a-30	Gut microbiota abundance (genus Family XIII AD3011 group id.11293)	12	-0.000395605	0.125482	0.997485	-0.24634	0.245549	0.999604	0.781657	1.27832	ebi-a-GCST90017008	ieu-a-30	Crohn's disease || id:ieu-a-30	Gut microbiota abundance (genus Family XIII AD3011 group id.11293)	7.92249	11	0.72023	-0.00105048	0.982158	0.703
MR Egger	ebi-a-GCST90017008	ieu-a-30	Crohn's disease || id:ieu-a-30	Gut microbiota abundance (genus Family XIII AD3011 group id.11293)	12	0.0123317	0.569093	0.983138	-1.10309	1.12775	1.01241	0.331844	3.08871	ebi-a-GCST90017008	ieu-a-30	Crohn's disease || id:ieu-a-30	Gut microbiota abundance (genus Family XIII AD3011 group id.11293)	7.92196	10	0.636459	-0.00105048	0.982158	0.703
Weighted median	ebi-a-GCST90017008	ieu-a-30	Crohn's disease || id:ieu-a-30	Gut microbiota abundance (genus Family XIII AD3011 group id.11293)	12	0.0875008	0.170146	0.607064	-0.245985	0.420987	1.09144	0.781934	1.52346	NA	NA	NA	NA	NA	NA	NA	-0.00105048	0.982158	0.703
Inverse variance weighted	ebi-a-GCST90017026	ieu-a-30	Crohn's disease || id:ieu-a-30	Gut microbiota abundance (genus Lachnospiraceae UCG004 id.11324)	12	-0.0775636	0.121636	0.523689	-0.31597	0.160843	0.925368	0.729081	1.1745	ebi-a-GCST90017026	ieu-a-30	Crohn's disease || id:ieu-a-30	Gut microbiota abundance (genus Lachnospiraceae UCG004 id.11324)	5.74603	11	0.889761	-0.0149778	0.633387	0.895
MR Egger	ebi-a-GCST90017026	ieu-a-30	Crohn's disease || id:ieu-a-30	Gut microbiota abundance (genus Lachnospiraceae UCG004 id.11324)	12	0.142102	0.462808	0.765108	-0.765001	1.04921	1.15269	0.465333	2.85538	ebi-a-GCST90017026	ieu-a-30	Crohn's disease || id:ieu-a-30	Gut microbiota abundance (genus Lachnospiraceae UCG004 id.11324)	5.50403	10	0.855071	-0.0149778	0.633387	0.895
Weighted median	ebi-a-GCST90017026	ieu-a-30	Crohn's disease || id:ieu-a-30	Gut microbiota abundance (genus Lachnospiraceae UCG004 id.11324)	12	-0.0678525	0.152942	0.657296	-0.367618	0.231913	0.934398	0.692382	1.26101	NA	NA	NA	NA	NA	NA	NA	-0.0149778	0.633387	0.895
Inverse variance weighted	ebi-a-GCST90017088	ieu-a-30	Crohn's disease || id:ieu-a-30	Gut microbiota abundance (genus Veillonella id.2198)	8	0.0105725	0.134825	0.937497	-0.253685	0.27483	1.01063	0.775936	1.31631	ebi-a-GCST90017088	ieu-a-30	Crohn's disease || id:ieu-a-30	Gut microbiota abundance (genus Veillonella id.2198)	8.5595	7	0.285847	0.0132735	0.830936	0.282
MR Egger	ebi-a-GCST90017088	ieu-a-30	Crohn's disease || id:ieu-a-30	Gut microbiota abundance (genus Veillonella id.2198)	8	-0.151056	0.73917	0.844828	-1.59983	1.29772	0.859799	0.201931	3.66093	ebi-a-GCST90017088	ieu-a-30	Crohn's disease || id:ieu-a-30	Gut microbiota abundance (genus Veillonella id.2198)	8.48914	6	0.204412	0.0132735	0.830936	0.282
Weighted median	ebi-a-GCST90017088	ieu-a-30	Crohn's disease || id:ieu-a-30	Gut microbiota abundance (genus Veillonella id.2198)	8	-0.0606417	0.161609	0.707484	-0.377395	0.256112	0.94116	0.685645	1.2919	NA	NA	NA	NA	NA	NA	NA	0.0132735	0.830936	0.282
Inverse variance weighted	ebi-a-GCST90016989	ieu-a-30	Crohn's disease || id:ieu-a-30	Gut microbiota abundance (genus Dorea id.1997)	10	-0.0711961	0.139137	0.608861	-0.343904	0.201512	0.931279	0.708997	1.22325	ebi-a-GCST90016989	ieu-a-30	Crohn's disease || id:ieu-a-30	Gut microbiota abundance (genus Dorea id.1997)	6.51257	9	0.687722	-0.00297874	0.911816	0.701
MR Egger	ebi-a-GCST90016989	ieu-a-30	Crohn's disease || id:ieu-a-30	Gut microbiota abundance (genus Dorea id.1997)	10	-0.031281	0.375909	0.935726	-0.768062	0.7055	0.969203	0.463911	2.02486	ebi-a-GCST90016989	ieu-a-30	Crohn's disease || id:ieu-a-30	Gut microbiota abundance (genus Dorea id.1997)	6.49951	8	0.591462	-0.00297874	0.911816	0.701
Weighted median	ebi-a-GCST90016989	ieu-a-30	Crohn's disease || id:ieu-a-30	Gut microbiota abundance (genus Dorea id.1997)	10	-0.0708884	0.191637	0.71145	-0.446497	0.30472	0.931566	0.639866	1.35625	NA	NA	NA	NA	NA	NA	NA	-0.00297874	0.911816	0.701
Inverse variance weighted	ebi-a-GCST90016969	ieu-a-30	Crohn's disease || id:ieu-a-30	Gut microbiota abundance (genus Barnesiella id.944)	13	0.0989597	0.120669	0.412165	-0.137552	0.335472	1.10402	0.871489	1.3986	ebi-a-GCST90016969	ieu-a-30	Crohn's disease || id:ieu-a-30	Gut microbiota abundance (genus Barnesiella id.944)	12.4602	12	0.40946	-0.0284884	0.384291	0.406
MR Egger	ebi-a-GCST90016969	ieu-a-30	Crohn's disease || id:ieu-a-30	Gut microbiota abundance (genus Barnesiella id.944)	13	0.447646	0.403562	0.29099	-0.343335	1.23863	1.56462	0.7094	3.45087	ebi-a-GCST90016969	ieu-a-30	Crohn's disease || id:ieu-a-30	Gut microbiota abundance (genus Barnesiella id.944)	11.5948	11	0.394858	-0.0284884	0.384291	0.406
Weighted median	ebi-a-GCST90016969	ieu-a-30	Crohn's disease || id:ieu-a-30	Gut microbiota abundance (genus Barnesiella id.944)	13	-0.0012217	0.159534	0.99389	-0.313908	0.311465	0.998779	0.730586	1.36542	NA	NA	NA	NA	NA	NA	NA	-0.0284884	0.384291	0.406
Inverse variance weighted	ebi-a-GCST90016987	ieu-a-30	Crohn's disease || id:ieu-a-30	Gut microbiota abundance (genus Desulfovibrio id.3173)	9	0.0388221	0.10891	0.721497	-0.174642	0.252286	1.03959	0.839758	1.28696	ebi-a-GCST90016987	ieu-a-30	Crohn's disease || id:ieu-a-30	Gut microbiota abundance (genus Desulfovibrio id.3173)	7.4946	8	0.484326	-0.02366	0.490165	0.522
MR Egger	ebi-a-GCST90016987	ieu-a-30	Crohn's disease || id:ieu-a-30	Gut microbiota abundance (genus Desulfovibrio id.3173)	9	0.251373	0.311567	0.446322	-0.359298	0.862044	1.28579	0.698166	2.368	ebi-a-GCST90016987	ieu-a-30	Crohn's disease || id:ieu-a-30	Gut microbiota abundance (genus Desulfovibrio id.3173)	6.96442	7	0.432594	-0.02366	0.490165	0.522
Weighted median	ebi-a-GCST90016987	ieu-a-30	Crohn's disease || id:ieu-a-30	Gut microbiota abundance (genus Desulfovibrio id.3173)	9	0.0457755	0.145986	0.753854	-0.240357	0.331908	1.04684	0.786347	1.39362	NA	NA	NA	NA	NA	NA	NA	-0.02366	0.490165	0.522
Inverse variance weighted	ebi-a-GCST90016961	ieu-a-30	Crohn's disease || id:ieu-a-30	Gut microbiota abundance (genus Akkermansia id.4037)	11	-0.0568294	0.126841	0.654126	-0.305437	0.191778	0.944755	0.736801	1.2114	ebi-a-GCST90016961	ieu-a-30	Crohn's disease || id:ieu-a-30	Gut microbiota abundance (genus Akkermansia id.4037)	12.6481	10	0.244016	0.0191241	0.620673	0.288
MR Egger	ebi-a-GCST90016961	ieu-a-30	Crohn's disease || id:ieu-a-30	Gut microbiota abundance (genus Akkermansia id.4037)	11	-0.295097	0.483274	0.556554	-1.24231	0.65212	0.744459	0.288715	1.91961	ebi-a-GCST90016961	ieu-a-30	Crohn's disease || id:ieu-a-30	Gut microbiota abundance (genus Akkermansia id.4037)	12.2895	9	0.197474	0.0191241	0.620673	0.288
Weighted median	ebi-a-GCST90016961	ieu-a-30	Crohn's disease || id:ieu-a-30	Gut microbiota abundance (genus Akkermansia id.4037)	11	-0.0498159	0.154605	0.74729	-0.352842	0.25321	0.951405	0.702688	1.28815	NA	NA	NA	NA	NA	NA	NA	0.0191241	0.620673	0.288
Inverse variance weighted	ebi-a-GCST90016990	ieu-a-30	Crohn's disease || id:ieu-a-30	Gut microbiota abundance (genus Eggerthella id.819)	10	-0.126316	0.0838581	0.131989	-0.290678	0.0380459	0.881336	0.747757	1.03878	ebi-a-GCST90016990	ieu-a-30	Crohn's disease || id:ieu-a-30	Gut microbiota abundance (genus Eggerthella id.819)	6.91328	9	0.646148	-0.0320382	0.487042	0.641
MR Egger	ebi-a-GCST90016990	ieu-a-30	Crohn's disease || id:ieu-a-30	Gut microbiota abundance (genus Eggerthella id.819)	10	0.161644	0.404039	0.699574	-0.630272	0.953561	1.17544	0.532447	2.59493	ebi-a-GCST90016990	ieu-a-30	Crohn's disease || id:ieu-a-30	Gut microbiota abundance (genus Eggerthella id.819)	6.38246	8	0.604472	-0.0320382	0.487042	0.641
Weighted median	ebi-a-GCST90016990	ieu-a-30	Crohn's disease || id:ieu-a-30	Gut microbiota abundance (genus Eggerthella id.819)	10	0.00161285	0.111271	0.988435	-0.216478	0.219704	1.00161	0.80535	1.24571	NA	NA	NA	NA	NA	NA	NA	-0.0320382	0.487042	0.641
Inverse variance weighted	ebi-a-GCST90016974	ieu-a-30	Crohn's disease || id:ieu-a-30	Gut microbiota abundance (genus Butyricimonas id.945)	13	-0.029505	0.124739	0.813019	-0.273994	0.214984	0.970926	0.760336	1.23984	ebi-a-GCST90016974	ieu-a-30	Crohn's disease || id:ieu-a-30	Gut microbiota abundance (genus Butyricimonas id.945)	19.014	12	0.0881918	0.00155175	0.968683	0.093
MR Egger	ebi-a-GCST90016974	ieu-a-30	Crohn's disease || id:ieu-a-30	Gut microbiota abundance (genus Butyricimonas id.945)	13	-0.0459875	0.430579	0.916868	-0.889922	0.797947	0.955054	0.410688	2.22098	ebi-a-GCST90016974	ieu-a-30	Crohn's disease || id:ieu-a-30	Gut microbiota abundance (genus Butyricimonas id.945)	19.0112	11	0.060893	0.00155175	0.968683	0.093
Weighted median	ebi-a-GCST90016974	ieu-a-30	Crohn's disease || id:ieu-a-30	Gut microbiota abundance (genus Butyricimonas id.945)	13	0.0196824	0.138109	0.886675	-0.251012	0.290376	1.01988	0.778013	1.33693	NA	NA	NA	NA	NA	NA	NA	0.00155175	0.968683	0.093
Inverse variance weighted	ebi-a-GCST90017009	ieu-a-30	Crohn's disease || id:ieu-a-30	Gut microbiota abundance (genus Family XIII UCG001 id.11294)	8	0.274137	0.135867	0.0436239	0.00783778	0.540437	1.3154	1.00787	1.71676	ebi-a-GCST90017009	ieu-a-30	Crohn's disease || id:ieu-a-30	Gut microbiota abundance (genus Family XIII UCG001 id.11294)	3.6577	7	0.818251	-0.0292285	0.39668	0.793
MR Egger	ebi-a-GCST90017009	ieu-a-30	Crohn's disease || id:ieu-a-30	Gut microbiota abundance (genus Family XIII UCG001 id.11294)	8	0.590896	0.372769	0.164025	-0.139732	1.32152	1.80561	0.869591	3.74913	ebi-a-GCST90017009	ieu-a-30	Crohn's disease || id:ieu-a-30	Gut microbiota abundance (genus Family XIII UCG001 id.11294)	2.82501	6	0.830468	-0.0292285	0.39668	0.793
Weighted median	ebi-a-GCST90017009	ieu-a-30	Crohn's disease || id:ieu-a-30	Gut microbiota abundance (genus Family XIII UCG001 id.11294)	8	0.291523	0.182555	0.110286	-0.0662842	0.64933	1.33846	0.935865	1.91426	NA	NA	NA	NA	NA	NA	NA	-0.0292285	0.39668	0.793
Inverse variance weighted	ebi-a-GCST90017052	ieu-a-30	Crohn's disease || id:ieu-a-30	Gut microbiota abundance (genus Ruminococcaceae NK4A214 group id.11358)	13	-0.226021	0.14486	0.118695	-0.509946	0.057904	0.797701	0.600528	1.05961	ebi-a-GCST90017052	ieu-a-30	Crohn's disease || id:ieu-a-30	Gut microbiota abundance (genus Ruminococcaceae NK4A214 group id.11358)	16.5709	12	0.166464	0.0411833	0.269477	0.178
MR Egger	ebi-a-GCST90017052	ieu-a-30	Crohn's disease || id:ieu-a-30	Gut microbiota abundance (genus Ruminococcaceae NK4A214 group id.11358)	13	-0.786228	0.502446	0.145925	-1.77102	0.198566	0.45556	0.170159	1.21965	ebi-a-GCST90017052	ieu-a-30	Crohn's disease || id:ieu-a-30	Gut microbiota abundance (genus Ruminococcaceae NK4A214 group id.11358)	14.7567	11	0.193908	0.0411833	0.269477	0.178
Weighted median	ebi-a-GCST90017052	ieu-a-30	Crohn's disease || id:ieu-a-30	Gut microbiota abundance (genus Ruminococcaceae NK4A214 group id.11358)	13	-0.222187	0.177755	0.211316	-0.570587	0.126214	0.800766	0.565193	1.13453	NA	NA	NA	NA	NA	NA	NA	0.0411833	0.269477	0.178
Inverse variance weighted	ebi-a-GCST90016996	ieu-a-30	Crohn's disease || id:ieu-a-30	Gut microbiota abundance (genus Eubacterium brachy group id.11296)	9	-0.0749966	0.0770063	0.330105	-0.225929	0.0759358	0.927747	0.797775	1.07889	ebi-a-GCST90016996	ieu-a-30	Crohn's disease || id:ieu-a-30	Gut microbiota abundance (genus Eubacterium brachy group id.11296)	7.91548	8	0.44177	0.0632908	0.169872	0.476
MR Egger	ebi-a-GCST90016996	ieu-a-30	Crohn's disease || id:ieu-a-30	Gut microbiota abundance (genus Eubacterium brachy group id.11296)	9	-0.582733	0.340674	0.130909	-1.25045	0.0849886	0.55837	0.286375	1.0887	ebi-a-GCST90016996	ieu-a-30	Crohn's disease || id:ieu-a-30	Gut microbiota abundance (genus Eubacterium brachy group id.11296)	5.57462	7	0.590199	0.0632908	0.169872	0.476
Weighted median	ebi-a-GCST90016996	ieu-a-30	Crohn's disease || id:ieu-a-30	Gut microbiota abundance (genus Eubacterium brachy group id.11296)	9	0.00860235	0.0999468	0.931411	-0.187293	0.204498	1.00864	0.8292	1.22691	NA	NA	NA	NA	NA	NA	NA	0.0632908	0.169872	0.476
Inverse variance weighted	ebi-a-GCST90016980	ieu-a-30	Crohn's disease || id:ieu-a-30	Gut microbiota abundance (genus Clostridium sensustricto1 id.1873)	7	-0.165505	0.164247	0.313618	-0.487428	0.156419	0.847466	0.614204	1.16932	ebi-a-GCST90016980	ieu-a-30	Crohn's disease || id:ieu-a-30	Gut microbiota abundance (genus Clostridium sensustricto1 id.1873)	8.81703	6	0.184133	-0.0460747	0.275253	0.203
MR Egger	ebi-a-GCST90016980	ieu-a-30	Crohn's disease || id:ieu-a-30	Gut microbiota abundance (genus Clostridium sensustricto1 id.1873)	7	0.218652	0.351145	0.560788	-0.469592	0.906897	1.2444	0.625257	2.47662	ebi-a-GCST90016980	ieu-a-30	Crohn's disease || id:ieu-a-30	Gut microbiota abundance (genus Clostridium sensustricto1 id.1873)	6.78258	5	0.237319	-0.0460747	0.275253	0.203
Weighted median	ebi-a-GCST90016980	ieu-a-30	Crohn's disease || id:ieu-a-30	Gut microbiota abundance (genus Clostridium sensustricto1 id.1873)	7	0.0351318	0.188039	0.851792	-0.333425	0.403689	1.03576	0.716466	1.49734	NA	NA	NA	NA	NA	NA	NA	-0.0460747	0.275253	0.203
Inverse variance weighted	ebi-a-GCST90016995	ieu-a-30	Crohn's disease || id:ieu-a-30	Gut microbiota abundance (genus Escherichia Shigella id.3504)	10	0.116661	0.127567	0.360451	-0.133371	0.366693	1.12374	0.87514	1.44295	ebi-a-GCST90016995	ieu-a-30	Crohn's disease || id:ieu-a-30	Gut microbiota abundance (genus Escherichia Shigella id.3504)	7.58732	9	0.576208	-0.0366484	0.250783	0.569
MR Egger	ebi-a-GCST90016995	ieu-a-30	Crohn's disease || id:ieu-a-30	Gut microbiota abundance (genus Escherichia Shigella id.3504)	10	0.583074	0.397733	0.180821	-0.196483	1.36263	1.79154	0.821615	3.90646	ebi-a-GCST90016995	ieu-a-30	Crohn's disease || id:ieu-a-30	Gut microbiota abundance (genus Escherichia Shigella id.3504)	6.05446	8	0.641132	-0.0366484	0.250783	0.569
Weighted median	ebi-a-GCST90016995	ieu-a-30	Crohn's disease || id:ieu-a-30	Gut microbiota abundance (genus Escherichia Shigella id.3504)	10	0.131994	0.170006	0.437508	-0.201218	0.465206	1.1411	0.817734	1.59234	NA	NA	NA	NA	NA	NA	NA	-0.0366484	0.250783	0.569
Inverse variance weighted	ebi-a-GCST90016986	ieu-a-30	Crohn's disease || id:ieu-a-30	Gut microbiota abundance (genus Defluviitaleaceae UCG011 id.11287)	9	0.236392	0.105491	0.0250348	0.0296289	0.443155	1.26667	1.03007	1.55761	ebi-a-GCST90016986	ieu-a-30	Crohn's disease || id:ieu-a-30	Gut microbiota abundance (genus Defluviitaleaceae UCG011 id.11287)	3.4118	8	0.905926	-0.00465284	0.904915	0.915
MR Egger	ebi-a-GCST90016986	ieu-a-30	Crohn's disease || id:ieu-a-30	Gut microbiota abundance (genus Defluviitaleaceae UCG011 id.11287)	9	0.279772	0.365806	0.469378	-0.437207	0.996751	1.32283	0.645838	2.70947	ebi-a-GCST90016986	ieu-a-30	Crohn's disease || id:ieu-a-30	Gut microbiota abundance (genus Defluviitaleaceae UCG011 id.11287)	3.39646	7	0.846067	-0.00465284	0.904915	0.915
Weighted median	ebi-a-GCST90016986	ieu-a-30	Crohn's disease || id:ieu-a-30	Gut microbiota abundance (genus Defluviitaleaceae UCG011 id.11287)	9	0.163756	0.132746	0.217351	-0.0964263	0.423938	1.17793	0.908077	1.52797	NA	NA	NA	NA	NA	NA	NA	-0.00465284	0.904915	0.915
Inverse variance weighted	ebi-a-GCST90017067	ieu-a-30	Crohn's disease || id:ieu-a-30	Gut microbiota abundance (genus Sellimonas id.14369)	9	-0.109506	0.0789864	0.16563	-0.264319	0.0453078	0.896277	0.767729	1.04635	ebi-a-GCST90017067	ieu-a-30	Crohn's disease || id:ieu-a-30	Gut microbiota abundance (genus Sellimonas id.14369)	10.9108	8	0.206805	0.0101024	0.888036	0.224
MR Egger	ebi-a-GCST90017067	ieu-a-30	Crohn's disease || id:ieu-a-30	Gut microbiota abundance (genus Sellimonas id.14369)	9	-0.179419	0.486225	0.723033	-1.13242	0.773582	0.835755	0.322252	2.16752	ebi-a-GCST90017067	ieu-a-30	Crohn's disease || id:ieu-a-30	Gut microbiota abundance (genus Sellimonas id.14369)	10.8777	7	0.144045	0.0101024	0.888036	0.224
Weighted median	ebi-a-GCST90017067	ieu-a-30	Crohn's disease || id:ieu-a-30	Gut microbiota abundance (genus Sellimonas id.14369)	9	-0.0928233	0.0953149	0.330127	-0.27964	0.093994	0.911355	0.756056	1.09855	NA	NA	NA	NA	NA	NA	NA	0.0101024	0.888036	0.224
Inverse variance weighted	ebi-a-GCST90017039	ieu-a-30	Crohn's disease || id:ieu-a-30	Gut microbiota abundance (genus Parabacteroides id.954)	6	-0.00687837	0.171911	0.968084	-0.343823	0.330066	0.993145	0.709054	1.39106	ebi-a-GCST90017039	ieu-a-30	Crohn's disease || id:ieu-a-30	Gut microbiota abundance (genus Parabacteroides id.954)	3.22622	5	0.665156	-0.0646118	0.282915	0.695
MR Egger	ebi-a-GCST90017039	ieu-a-30	Crohn's disease || id:ieu-a-30	Gut microbiota abundance (genus Parabacteroides id.954)	6	0.632715	0.543894	0.309371	-0.433318	1.69875	1.88272	0.648354	5.4671	ebi-a-GCST90017039	ieu-a-30	Crohn's disease || id:ieu-a-30	Gut microbiota abundance (genus Parabacteroides id.954)	1.68987	4	0.792557	-0.0646118	0.282915	0.695
Weighted median	ebi-a-GCST90017039	ieu-a-30	Crohn's disease || id:ieu-a-30	Gut microbiota abundance (genus Parabacteroides id.954)	6	0.0918936	0.218596	0.674207	-0.336554	0.520341	1.09625	0.714227	1.6826	NA	NA	NA	NA	NA	NA	NA	-0.0646118	0.282915	0.695
Inverse variance weighted	ebi-a-GCST90017072	ieu-a-30	Crohn's disease || id:ieu-a-30	Gut microbiota abundance (genus Sutterella id.2896)	12	-0.0193397	0.116569	0.868229	-0.247815	0.209136	0.980846	0.780504	1.23261	ebi-a-GCST90017072	ieu-a-30	Crohn's disease || id:ieu-a-30	Gut microbiota abundance (genus Sutterella id.2896)	8.63597	11	0.655453	0.0123067	0.75434	0.666
MR Egger	ebi-a-GCST90017072	ieu-a-30	Crohn's disease || id:ieu-a-30	Gut microbiota abundance (genus Sutterella id.2896)	12	-0.203392	0.583964	0.734839	-1.34796	0.941177	0.815958	0.259769	2.563	ebi-a-GCST90017072	ieu-a-30	Crohn's disease || id:ieu-a-30	Gut microbiota abundance (genus Sutterella id.2896)	8.53251	10	0.576968	0.0123067	0.75434	0.666
Weighted median	ebi-a-GCST90017072	ieu-a-30	Crohn's disease || id:ieu-a-30	Gut microbiota abundance (genus Sutterella id.2896)	12	0.0172786	0.150404	0.908539	-0.277512	0.312069	1.01743	0.757666	1.36625	NA	NA	NA	NA	NA	NA	NA	0.0123067	0.75434	0.666
Inverse variance weighted	ebi-a-GCST90017010	ieu-a-30	Crohn's disease || id:ieu-a-30	Gut microbiota abundance (genus Flavonifractor id.2059)	5	-0.079377	0.217635	0.715317	-0.505942	0.347188	0.923692	0.602938	1.41508	ebi-a-GCST90017010	ieu-a-30	Crohn's disease || id:ieu-a-30	Gut microbiota abundance (genus Flavonifractor id.2059)	7.47925	4	0.112628	-0.140431	0.0865278	0.174
MR Egger	ebi-a-GCST90017010	ieu-a-30	Crohn's disease || id:ieu-a-30	Gut microbiota abundance (genus Flavonifractor id.2059)	5	1.63827	0.701164	0.101544	0.263993	3.01256	5.14628	1.30212	20.3393	ebi-a-GCST90017010	ieu-a-30	Crohn's disease || id:ieu-a-30	Gut microbiota abundance (genus Flavonifractor id.2059)	1.15215	3	0.764503	-0.140431	0.0865278	0.174
Weighted median	ebi-a-GCST90017010	ieu-a-30	Crohn's disease || id:ieu-a-30	Gut microbiota abundance (genus Flavonifractor id.2059)	5	-0.30672	0.207522	0.139405	-0.713464	0.100024	0.735856	0.489944	1.1052	NA	NA	NA	NA	NA	NA	NA	-0.140431	0.0865278	0.174
Inverse variance weighted	ebi-a-GCST90016972	ieu-a-30	Crohn's disease || id:ieu-a-30	Gut microbiota abundance (genus Blautia id.1992)	2	0.364983	0.245501	0.137097	-0.116199	0.846165	1.44049	0.890298	2.33069	ebi-a-GCST90016972	ieu-a-30	Crohn's disease || id:ieu-a-30	Gut microbiota abundance (genus Blautia id.1992)	0.209367	1	0.647264	NA	NA	NA
Inverse variance weighted	ebi-a-GCST90017051	ieu-a-30	Crohn's disease || id:ieu-a-30	Gut microbiota abundance (genus Ruminiclostridium9 id.11357)	9	0.0495208	0.216412	0.819004	-0.374647	0.473689	1.05077	0.687532	1.60591	ebi-a-GCST90017051	ieu-a-30	Crohn's disease || id:ieu-a-30	Gut microbiota abundance (genus Ruminiclostridium9 id.11357)	15.9962	8	0.0424349	0.00695587	0.917856	0.056
MR Egger	ebi-a-GCST90017051	ieu-a-30	Crohn's disease || id:ieu-a-30	Gut microbiota abundance (genus Ruminiclostridium9 id.11357)	9	-0.051648	0.974084	0.959196	-1.96085	1.85756	0.949663	0.140738	6.40806	ebi-a-GCST90017051	ieu-a-30	Crohn's disease || id:ieu-a-30	Gut microbiota abundance (genus Ruminiclostridium9 id.11357)	15.9701	7	0.025391	0.00695587	0.917856	0.056
Weighted median	ebi-a-GCST90017051	ieu-a-30	Crohn's disease || id:ieu-a-30	Gut microbiota abundance (genus Ruminiclostridium9 id.11357)	9	0.23521	0.244271	0.335595	-0.243561	0.713981	1.26517	0.783831	2.0421	NA	NA	NA	NA	NA	NA	NA	0.00695587	0.917856	0.056
Inverse variance weighted	ebi-a-GCST90016982	ieu-a-30	Crohn's disease || id:ieu-a-30	Gut microbiota abundance (genus Coprobacter id.949)	11	0.0184783	0.112601	0.869649	-0.20222	0.239177	1.01865	0.816915	1.2702	ebi-a-GCST90016982	ieu-a-30	Crohn's disease || id:ieu-a-30	Gut microbiota abundance (genus Coprobacter id.949)	17.1471	10	0.0711721	-0.024165	0.593291	0.076
MR Egger	ebi-a-GCST90016982	ieu-a-30	Crohn's disease || id:ieu-a-30	Gut microbiota abundance (genus Coprobacter id.949)	11	0.228345	0.396611	0.5789	-0.549012	1.0057	1.25652	0.57752	2.73383	ebi-a-GCST90016982	ieu-a-30	Crohn's disease || id:ieu-a-30	Gut microbiota abundance (genus Coprobacter id.949)	16.5823	9	0.0556738	-0.024165	0.593291	0.076
Weighted median	ebi-a-GCST90016982	ieu-a-30	Crohn's disease || id:ieu-a-30	Gut microbiota abundance (genus Coprobacter id.949)	11	0.0138607	0.123873	0.910907	-0.22893	0.256651	1.01396	0.795384	1.29259	NA	NA	NA	NA	NA	NA	NA	-0.024165	0.593291	0.076
Inverse variance weighted	ebi-a-GCST90017060	ieu-a-30	Crohn's disease || id:ieu-a-30	Gut microbiota abundance (genus Ruminococcaceae UCG013 id.11370)	12	-0.170012	0.124884	0.173402	-0.414785	0.0747617	0.843655	0.660482	1.07763	ebi-a-GCST90017060	ieu-a-30	Crohn's disease || id:ieu-a-30	Gut microbiota abundance (genus Ruminococcaceae UCG013 id.11370)	10.414	11	0.493577	0.02289	0.388496	0.492
MR Egger	ebi-a-GCST90017060	ieu-a-30	Crohn's disease || id:ieu-a-30	Gut microbiota abundance (genus Ruminococcaceae UCG013 id.11370)	12	-0.46215	0.347274	0.212803	-1.14281	0.218507	0.629928	0.318923	1.24422	ebi-a-GCST90017060	ieu-a-30	Crohn's disease || id:ieu-a-30	Gut microbiota abundance (genus Ruminococcaceae UCG013 id.11370)	9.6012	10	0.476149	0.02289	0.388496	0.492
Weighted median	ebi-a-GCST90017060	ieu-a-30	Crohn's disease || id:ieu-a-30	Gut microbiota abundance (genus Ruminococcaceae UCG013 id.11370)	12	-0.255584	0.176551	0.147715	-0.601623	0.090456	0.774464	0.547921	1.09467	NA	NA	NA	NA	NA	NA	NA	0.02289	0.388496	0.492
Inverse variance weighted	ebi-a-GCST90016968	ieu-a-30	Crohn's disease || id:ieu-a-30	Gut microbiota abundance (genus Bacteroides id.918)	8	0.171718	0.1692	0.310164	-0.159915	0.503351	1.18734	0.852216	1.65425	ebi-a-GCST90016968	ieu-a-30	Crohn's disease || id:ieu-a-30	Gut microbiota abundance (genus Bacteroides id.918)	5.8099	7	0.562113	-0.0216843	0.733223	0.553
MR Egger	ebi-a-GCST90016968	ieu-a-30	Crohn's disease || id:ieu-a-30	Gut microbiota abundance (genus Bacteroides id.918)	8	0.516685	0.980664	0.617184	-1.40542	2.43879	1.67646	0.245265	11.4591	ebi-a-GCST90016968	ieu-a-30	Crohn's disease || id:ieu-a-30	Gut microbiota abundance (genus Bacteroides id.918)	5.68236	6	0.459695	-0.0216843	0.733223	0.553
Weighted median	ebi-a-GCST90016968	ieu-a-30	Crohn's disease || id:ieu-a-30	Gut microbiota abundance (genus Bacteroides id.918)	8	0.321565	0.219864	0.143586	-0.109368	0.752498	1.37928	0.896401	2.12229	NA	NA	NA	NA	NA	NA	NA	-0.0216843	0.733223	0.553
Inverse variance weighted	ebi-a-GCST90017065	ieu-a-30	Crohn's disease || id:ieu-a-30	Gut microbiota abundance (genus Ruminococcus gnavus group id.14376)	12	0.0737366	0.107738	0.493717	-0.137429	0.284902	1.07652	0.871596	1.32963	ebi-a-GCST90017065	ieu-a-30	Crohn's disease || id:ieu-a-30	Gut microbiota abundance (genus Ruminococcus gnavus group id.14376)	19.1286	11	0.058824	0.062049	0.251816	0.07
MR Egger	ebi-a-GCST90017065	ieu-a-30	Crohn's disease || id:ieu-a-30	Gut microbiota abundance (genus Ruminococcus gnavus group id.14376)	12	-0.496874	0.480861	0.325805	-1.43936	0.445613	0.60843	0.237079	1.56145	ebi-a-GCST90017065	ieu-a-30	Crohn's disease || id:ieu-a-30	Gut microbiota abundance (genus Ruminococcus gnavus group id.14376)	16.6636	10	0.0821477	0.062049	0.251816	0.07
Weighted median	ebi-a-GCST90017065	ieu-a-30	Crohn's disease || id:ieu-a-30	Gut microbiota abundance (genus Ruminococcus gnavus group id.14376)	12	-0.0620384	0.116064	0.592983	-0.289524	0.165447	0.939847	0.74862	1.17992	NA	NA	NA	NA	NA	NA	NA	0.062049	0.251816	0.07
Inverse variance weighted	ebi-a-GCST90017005	ieu-a-30	Crohn's disease || id:ieu-a-30	Gut microbiota abundance (genus Eubacterium ventriosum group id.11341)	15	0.0553826	0.115803	0.632474	-0.171591	0.282357	1.05694	0.842323	1.32625	ebi-a-GCST90017005	ieu-a-30	Crohn's disease || id:ieu-a-30	Gut microbiota abundance (genus Eubacterium ventriosum group id.11341)	8.36326	14	0.869556	0.0274615	0.483001	0.863
MR Egger	ebi-a-GCST90017005	ieu-a-30	Crohn's disease || id:ieu-a-30	Gut microbiota abundance (genus Eubacterium ventriosum group id.11341)	15	-0.311031	0.520452	0.560362	-1.33112	0.709055	0.732691	0.264182	2.03207	ebi-a-GCST90017005	ieu-a-30	Crohn's disease || id:ieu-a-30	Gut microbiota abundance (genus Eubacterium ventriosum group id.11341)	7.84178	13	0.853753	0.0274615	0.483001	0.863
Weighted median	ebi-a-GCST90017005	ieu-a-30	Crohn's disease || id:ieu-a-30	Gut microbiota abundance (genus Eubacterium ventriosum group id.11341)	15	0.0578296	0.153336	0.706068	-0.242709	0.358369	1.05953	0.784499	1.43099	NA	NA	NA	NA	NA	NA	NA	0.0274615	0.483001	0.863
Inverse variance weighted	ebi-a-GCST90017032	ieu-a-30	Crohn's disease || id:ieu-a-30	Gut microbiota abundance (genus Marvinbryantia id.2005)	10	-0.0343076	0.121571	0.777788	-0.272587	0.203971	0.966274	0.761407	1.22626	ebi-a-GCST90017032	ieu-a-30	Crohn's disease || id:ieu-a-30	Gut microbiota abundance (genus Marvinbryantia id.2005)	7.56984	9	0.578008	-0.00163238	0.969092	0.592
MR Egger	ebi-a-GCST90017032	ieu-a-30	Crohn's disease || id:ieu-a-30	Gut microbiota abundance (genus Marvinbryantia id.2005)	10	-0.0158456	0.477565	0.974344	-0.951873	0.920182	0.984279	0.386017	2.50975	ebi-a-GCST90017032	ieu-a-30	Crohn's disease || id:ieu-a-30	Gut microbiota abundance (genus Marvinbryantia id.2005)	7.56824	8	0.476739	-0.00163238	0.969092	0.592
Weighted median	ebi-a-GCST90017032	ieu-a-30	Crohn's disease || id:ieu-a-30	Gut microbiota abundance (genus Marvinbryantia id.2005)	10	0.049619	0.159542	0.755794	-0.263083	0.362321	1.05087	0.768678	1.43666	NA	NA	NA	NA	NA	NA	NA	-0.00163238	0.969092	0.592
Inverse variance weighted	ebi-a-GCST90017048	ieu-a-30	Crohn's disease || id:ieu-a-30	Gut microbiota abundance (genus Roseburia id.2012)	13	-0.0123904	0.135503	0.927143	-0.277976	0.253195	0.987686	0.757315	1.28813	ebi-a-GCST90017048	ieu-a-30	Crohn's disease || id:ieu-a-30	Gut microbiota abundance (genus Roseburia id.2012)	14.0319	12	0.298673	-0.0373873	0.20615	0.311
MR Egger	ebi-a-GCST90017048	ieu-a-30	Crohn's disease || id:ieu-a-30	Gut microbiota abundance (genus Roseburia id.2012)	13	0.470341	0.382489	0.244467	-0.279336	1.22002	1.60054	0.756285	3.38725	ebi-a-GCST90017048	ieu-a-30	Crohn's disease || id:ieu-a-30	Gut microbiota abundance (genus Roseburia id.2012)	12.0538	11	0.35961	-0.0373873	0.20615	0.311
Weighted median	ebi-a-GCST90017048	ieu-a-30	Crohn's disease || id:ieu-a-30	Gut microbiota abundance (genus Roseburia id.2012)	13	0.11489	0.170234	0.499742	-0.218768	0.448548	1.12175	0.803508	1.56604	NA	NA	NA	NA	NA	NA	NA	-0.0373873	0.20615	0.311
Inverse variance weighted	ebi-a-GCST90017036	ieu-a-30	Crohn's disease || id:ieu-a-30	Gut microbiota abundance (genus Oscillibacter id.2063)	13	-0.0273755	0.0925421	0.76737	-0.208758	0.154007	0.972996	0.811592	1.1665	ebi-a-GCST90017036	ieu-a-30	Crohn's disease || id:ieu-a-30	Gut microbiota abundance (genus Oscillibacter id.2063)	12.529	12	0.404183	-0.00939793	0.785565	0.405
MR Egger	ebi-a-GCST90017036	ieu-a-30	Crohn's disease || id:ieu-a-30	Gut microbiota abundance (genus Oscillibacter id.2063)	13	0.0718557	0.368717	0.849039	-0.65083	0.794542	1.0745	0.521613	2.21343	ebi-a-GCST90017036	ieu-a-30	Crohn's disease || id:ieu-a-30	Gut microbiota abundance (genus Oscillibacter id.2063)	12.4411	11	0.331418	-0.00939793	0.785565	0.405
Weighted median	ebi-a-GCST90017036	ieu-a-30	Crohn's disease || id:ieu-a-30	Gut microbiota abundance (genus Oscillibacter id.2063)	13	0.0269707	0.124348	0.828289	-0.216752	0.270693	1.02734	0.80513	1.31087	NA	NA	NA	NA	NA	NA	NA	-0.00939793	0.785565	0.405
Inverse variance weighted	ebi-a-GCST90017030	ieu-a-30	Crohn's disease || id:ieu-a-30	Gut microbiota abundance (genus Lactobacillus id.1837)	10	-0.176138	0.0985972	0.0740286	-0.369388	0.0171129	0.838503	0.691157	1.01726	ebi-a-GCST90017030	ieu-a-30	Crohn's disease || id:ieu-a-30	Gut microbiota abundance (genus Lactobacillus id.1837)	9.8195	9	0.365295	-0.0223877	0.523111	0.411
MR Egger	ebi-a-GCST90017030	ieu-a-30	Crohn's disease || id:ieu-a-30	Gut microbiota abundance (genus Lactobacillus id.1837)	10	0.0229896	0.315115	0.943632	-0.594635	0.640615	1.02326	0.551764	1.89765	ebi-a-GCST90017030	ieu-a-30	Crohn's disease || id:ieu-a-30	Gut microbiota abundance (genus Lactobacillus id.1837)	9.30115	8	0.317532	-0.0223877	0.523111	0.411
Weighted median	ebi-a-GCST90017030	ieu-a-30	Crohn's disease || id:ieu-a-30	Gut microbiota abundance (genus Lactobacillus id.1837)	10	-0.159173	0.127848	0.213125	-0.409754	0.0914085	0.852849	0.663814	1.09572	NA	NA	NA	NA	NA	NA	NA	-0.0223877	0.523111	0.411
Inverse variance weighted	ebi-a-GCST90017012	ieu-a-30	Crohn's disease || id:ieu-a-30	Gut microbiota abundance (genus Gordonibacter id.821)	12	-0.00611248	0.0616246	0.920988	-0.126897	0.114672	0.993906	0.880825	1.12151	ebi-a-GCST90017012	ieu-a-30	Crohn's disease || id:ieu-a-30	Gut microbiota abundance (genus Gordonibacter id.821)	5.04833	11	0.928803	-0.0359955	0.3928	0.934
MR Egger	ebi-a-GCST90017012	ieu-a-30	Crohn's disease || id:ieu-a-30	Gut microbiota abundance (genus Gordonibacter id.821)	12	0.226022	0.267132	0.417279	-0.297556	0.749601	1.2536	0.742631	2.11615	ebi-a-GCST90017012	ieu-a-30	Crohn's disease || id:ieu-a-30	Gut microbiota abundance (genus Gordonibacter id.821)	4.25074	10	0.935327	-0.0359955	0.3928	0.934
Weighted median	ebi-a-GCST90017012	ieu-a-30	Crohn's disease || id:ieu-a-30	Gut microbiota abundance (genus Gordonibacter id.821)	12	-0.0538394	0.0786393	0.493572	-0.207972	0.100294	0.947584	0.812229	1.1055	NA	NA	NA	NA	NA	NA	NA	-0.0359955	0.3928	0.934
Inverse variance weighted	ebi-a-GCST90017022	ieu-a-30	Crohn's disease || id:ieu-a-30	Gut microbiota abundance (genus Lachnospiraceae NC2004 group id.11316)	9	0.00262332	0.0949669	0.977962	-0.183512	0.188758	1.00263	0.832342	1.20775	ebi-a-GCST90017022	ieu-a-30	Crohn's disease || id:ieu-a-30	Gut microbiota abundance (genus Lachnospiraceae NC2004 group id.11316)	3.91703	8	0.864531	-0.014513	0.754983	0.876
MR Egger	ebi-a-GCST90017022	ieu-a-30	Crohn's disease || id:ieu-a-30	Gut microbiota abundance (genus Lachnospiraceae NC2004 group id.11316)	9	0.129533	0.402364	0.756907	-0.6591	0.918166	1.1383	0.517317	2.50469	ebi-a-GCST90017022	ieu-a-30	Crohn's disease || id:ieu-a-30	Gut microbiota abundance (genus Lachnospiraceae NC2004 group id.11316)	3.81167	7	0.801196	-0.014513	0.754983	0.876
Weighted median	ebi-a-GCST90017022	ieu-a-30	Crohn's disease || id:ieu-a-30	Gut microbiota abundance (genus Lachnospiraceae NC2004 group id.11316)	9	0.075434	0.119159	0.526698	-0.158117	0.308985	1.07835	0.85375	1.36204	NA	NA	NA	NA	NA	NA	NA	-0.014513	0.754983	0.876
Inverse variance weighted	ebi-a-GCST90017044	ieu-a-30	Crohn's disease || id:ieu-a-30	Gut microbiota abundance (genus Prevotella7 id.11182)	11	0.0275727	0.065834	0.675347	-0.101462	0.156607	1.02796	0.903515	1.16954	ebi-a-GCST90017044	ieu-a-30	Crohn's disease || id:ieu-a-30	Gut microbiota abundance (genus Prevotella7 id.11182)	9.42746	10	0.492073	-0.0472082	0.410212	0.495
MR Egger	ebi-a-GCST90017044	ieu-a-30	Crohn's disease || id:ieu-a-30	Gut microbiota abundance (genus Prevotella7 id.11182)	11	0.357604	0.38777	0.380479	-0.402426	1.11763	1.4299	0.668696	3.05761	ebi-a-GCST90017044	ieu-a-30	Crohn's disease || id:ieu-a-30	Gut microbiota abundance (genus Prevotella7 id.11182)	8.68159	9	0.46717	-0.0472082	0.410212	0.495
Weighted median	ebi-a-GCST90017044	ieu-a-30	Crohn's disease || id:ieu-a-30	Gut microbiota abundance (genus Prevotella7 id.11182)	11	0.0866238	0.0935106	0.354263	-0.096657	0.269905	1.09049	0.907867	1.30984	NA	NA	NA	NA	NA	NA	NA	-0.0472082	0.410212	0.495
Inverse variance weighted	ebi-a-GCST90017089	ieu-a-30	Crohn's disease || id:ieu-a-30	Gut microbiota abundance (genus Victivallis id.2256)	9	-0.0156387	0.0692084	0.821229	-0.151287	0.12001	0.984483	0.859601	1.12751	ebi-a-GCST90017089	ieu-a-30	Crohn's disease || id:ieu-a-30	Gut microbiota abundance (genus Victivallis id.2256)	2.30382	8	0.970252	-0.0163101	0.809286	0.973
MR Egger	ebi-a-GCST90017089	ieu-a-30	Crohn's disease || id:ieu-a-30	Gut microbiota abundance (genus Victivallis id.2256)	9	0.107669	0.496804	0.834605	-0.866068	1.08141	1.11368	0.420602	2.94882	ebi-a-GCST90017089	ieu-a-30	Crohn's disease || id:ieu-a-30	Gut microbiota abundance (genus Victivallis id.2256)	2.241	7	0.945307	-0.0163101	0.809286	0.973
Weighted median	ebi-a-GCST90017089	ieu-a-30	Crohn's disease || id:ieu-a-30	Gut microbiota abundance (genus Victivallis id.2256)	9	-0.0461791	0.0865764	0.593762	-0.215869	0.123511	0.954871	0.805841	1.13146	NA	NA	NA	NA	NA	NA	NA	-0.0163101	0.809286	0.973
Inverse variance weighted	ebi-a-GCST90017043	ieu-a-30	Crohn's disease || id:ieu-a-30	Gut microbiota abundance (genus Phascolarctobacterium id.2168)	9	0.123972	0.126641	0.327619	-0.124245	0.372188	1.13198	0.883164	1.45091	ebi-a-GCST90017043	ieu-a-30	Crohn's disease || id:ieu-a-30	Gut microbiota abundance (genus Phascolarctobacterium id.2168)	7.6571	8	0.467662	-0.064074	0.256543	0.48
MR Egger	ebi-a-GCST90017043	ieu-a-30	Crohn's disease || id:ieu-a-30	Gut microbiota abundance (genus Phascolarctobacterium id.2168)	9	0.86143	0.610239	0.20093	-0.33464	2.0575	2.36654	0.715596	7.82637	ebi-a-GCST90017043	ieu-a-30	Crohn's disease || id:ieu-a-30	Gut microbiota abundance (genus Phascolarctobacterium id.2168)	6.13097	7	0.524543	-0.064074	0.256543	0.48
Weighted median	ebi-a-GCST90017043	ieu-a-30	Crohn's disease || id:ieu-a-30	Gut microbiota abundance (genus Phascolarctobacterium id.2168)	9	0.207566	0.172347	0.228455	-0.130235	0.545367	1.23068	0.877889	1.72524	NA	NA	NA	NA	NA	NA	NA	-0.064074	0.256543	0.48
Inverse variance weighted	ebi-a-GCST90017002	ieu-a-30	Crohn's disease || id:ieu-a-30	Gut microbiota abundance (genus Eubacterium oxidoreducens group id.11339)	4	-0.172092	0.163166	0.291562	-0.491898	0.147714	0.841902	0.611465	1.15918	ebi-a-GCST90017002	ieu-a-30	Crohn's disease || id:ieu-a-30	Gut microbiota abundance (genus Eubacterium oxidoreducens group id.11339)	4.71768	3	0.193676	0.0724237	0.265733	0.271
MR Egger	ebi-a-GCST90017002	ieu-a-30	Crohn's disease || id:ieu-a-30	Gut microbiota abundance (genus Eubacterium oxidoreducens group id.11339)	4	-0.780534	0.420267	0.204399	-1.60426	0.0431896	0.458161	0.201039	1.04414	ebi-a-GCST90017002	ieu-a-30	Crohn's disease || id:ieu-a-30	Gut microbiota abundance (genus Eubacterium oxidoreducens group id.11339)	2.17415	2	0.337201	0.0724237	0.265733	0.271
Weighted median	ebi-a-GCST90017002	ieu-a-30	Crohn's disease || id:ieu-a-30	Gut microbiota abundance (genus Eubacterium oxidoreducens group id.11339)	4	-0.193205	0.164455	0.240067	-0.515536	0.129127	0.824313	0.597181	1.13783	NA	NA	NA	NA	NA	NA	NA	0.0724237	0.265733	0.271
Inverse variance weighted	ebi-a-GCST90017037	ieu-a-30	Crohn's disease || id:ieu-a-30	Gut microbiota abundance (genus Oscillospira id.2064)	8	-0.102228	0.157105	0.515242	-0.410153	0.205698	0.902824	0.663549	1.22838	ebi-a-GCST90017037	ieu-a-30	Crohn's disease || id:ieu-a-30	Gut microbiota abundance (genus Oscillospira id.2064)	10.4782	7	0.163056	0.100518	0.107253	0.177
MR Egger	ebi-a-GCST90017037	ieu-a-30	Crohn's disease || id:ieu-a-30	Gut microbiota abundance (genus Oscillospira id.2064)	8	-1.12294	0.555758	0.0898322	-2.21222	-0.0336498	0.325323	0.109457	0.96691	ebi-a-GCST90017037	ieu-a-30	Crohn's disease || id:ieu-a-30	Gut microbiota abundance (genus Oscillospira id.2064)	6.561	6	0.363357	0.100518	0.107253	0.177
Weighted median	ebi-a-GCST90017037	ieu-a-30	Crohn's disease || id:ieu-a-30	Gut microbiota abundance (genus Oscillospira id.2064)	8	-0.00415591	0.178852	0.981462	-0.354705	0.346393	0.995853	0.70138	1.41396	NA	NA	NA	NA	NA	NA	NA	0.100518	0.107253	0.177
Inverse variance weighted	ebi-a-GCST90016977	ieu-a-30	Crohn's disease || id:ieu-a-30	Gut microbiota abundance (genus Catenibacterium id.2153)	5	-0.100239	0.173743	0.563982	-0.440775	0.240297	0.904621	0.643538	1.27163	ebi-a-GCST90016977	ieu-a-30	Crohn's disease || id:ieu-a-30	Gut microbiota abundance (genus Catenibacterium id.2153)	14.7942	4	0.00514768	-0.118216	0.65399	0.021
MR Egger	ebi-a-GCST90016977	ieu-a-30	Crohn's disease || id:ieu-a-30	Gut microbiota abundance (genus Catenibacterium id.2153)	5	0.782619	1.79056	0.691603	-2.72689	4.29212	2.18719	0.0654227	73.1216	ebi-a-GCST90016977	ieu-a-30	Crohn's disease || id:ieu-a-30	Gut microbiota abundance (genus Catenibacterium id.2153)	13.6732	3	0.00338555	-0.118216	0.65399	0.021
Weighted median	ebi-a-GCST90016977	ieu-a-30	Crohn's disease || id:ieu-a-30	Gut microbiota abundance (genus Catenibacterium id.2153)	5	-0.0149674	0.138054	0.913665	-0.285554	0.255619	0.985144	0.751598	1.29126	NA	NA	NA	NA	NA	NA	NA	-0.118216	0.65399	0.021
Inverse variance weighted	ebi-a-GCST90017063	ieu-a-30	Crohn's disease || id:ieu-a-30	Gut microbiota abundance (genus Ruminococcus2 id.11374)	15	0.04682	0.109559	0.669124	-0.167915	0.261555	1.04793	0.845426	1.29895	ebi-a-GCST90017063	ieu-a-30	Crohn's disease || id:ieu-a-30	Gut microbiota abundance (genus Ruminococcus2 id.11374)	12.6805	14	0.551817	0.0124073	0.58607	0.545
MR Egger	ebi-a-GCST90017063	ieu-a-30	Crohn's disease || id:ieu-a-30	Gut microbiota abundance (genus Ruminococcus2 id.11374)	15	-0.107064	0.296566	0.723889	-0.688334	0.474206	0.898468	0.502412	1.60674	ebi-a-GCST90017063	ieu-a-30	Crohn's disease || id:ieu-a-30	Gut microbiota abundance (genus Ruminococcus2 id.11374)	12.3688	13	0.497663	0.0124073	0.58607	0.545
Weighted median	ebi-a-GCST90017063	ieu-a-30	Crohn's disease || id:ieu-a-30	Gut microbiota abundance (genus Ruminococcus2 id.11374)	15	0.0112559	0.151544	0.940792	-0.285771	0.308283	1.01132	0.751435	1.36109	NA	NA	NA	NA	NA	NA	NA	0.0124073	0.58607	0.545
Inverse variance weighted	ebi-a-GCST90017014	ieu-a-30	Crohn's disease || id:ieu-a-30	Gut microbiota abundance (genus Holdemanella id.11393)	11	-0.0548425	0.130915	0.675278	-0.311437	0.201752	0.946634	0.732394	1.22354	ebi-a-GCST90017014	ieu-a-30	Crohn's disease || id:ieu-a-30	Gut microbiota abundance (genus Holdemanella id.11393)	21.1927	10	0.019789	-0.0353864	0.439083	0.021
MR Egger	ebi-a-GCST90017014	ieu-a-30	Crohn's disease || id:ieu-a-30	Gut microbiota abundance (genus Holdemanella id.11393)	11	0.258113	0.408899	0.543581	-0.543329	1.05956	1.29449	0.580811	2.88509	ebi-a-GCST90017014	ieu-a-30	Crohn's disease || id:ieu-a-30	Gut microbiota abundance (genus Holdemanella id.11393)	19.7543	9	0.0194909	-0.0353864	0.439083	0.021
Weighted median	ebi-a-GCST90017014	ieu-a-30	Crohn's disease || id:ieu-a-30	Gut microbiota abundance (genus Holdemanella id.11393)	11	-0.0753368	0.14441	0.601888	-0.35838	0.207706	0.927431	0.698808	1.23085	NA	NA	NA	NA	NA	NA	NA	-0.0353864	0.439083	0.021
Inverse variance weighted	ebi-a-GCST90017046	ieu-a-30	Crohn's disease || id:ieu-a-30	Gut microbiota abundance (genus Rikenellaceae RC9 gut group id.11191)	11	0.154738	0.076152	0.042158	0.00547966	0.303996	1.16735	1.00549	1.35526	ebi-a-GCST90017046	ieu-a-30	Crohn's disease || id:ieu-a-30	Gut microbiota abundance (genus Rikenellaceae RC9 gut group id.11191)	13.8975	10	0.177721	-0.0892684	0.185373	0.227
MR Egger	ebi-a-GCST90017046	ieu-a-30	Crohn's disease || id:ieu-a-30	Gut microbiota abundance (genus Rikenellaceae RC9 gut group id.11191)	11	0.784947	0.445388	0.11184	-0.0880125	1.65791	2.19229	0.915749	5.24832	ebi-a-GCST90017046	ieu-a-30	Crohn's disease || id:ieu-a-30	Gut microbiota abundance (genus Rikenellaceae RC9 gut group id.11191)	11.3125	9	0.254894	-0.0892684	0.185373	0.227
Weighted median	ebi-a-GCST90017046	ieu-a-30	Crohn's disease || id:ieu-a-30	Gut microbiota abundance (genus Rikenellaceae RC9 gut group id.11191)	11	0.150484	0.0917568	0.100998	-0.0293592	0.330327	1.1624	0.971068	1.39142	NA	NA	NA	NA	NA	NA	NA	-0.0892684	0.185373	0.227
Inverse variance weighted	ebi-a-GCST90017057	ieu-a-30	Crohn's disease || id:ieu-a-30	Gut microbiota abundance (genus Ruminococcaceae UCG009 id.11366)	11	-0.256328	0.0943708	0.00660397	-0.441295	-0.0713614	0.773888	0.643203	0.931125	ebi-a-GCST90017057	ieu-a-30	Crohn's disease || id:ieu-a-30	Gut microbiota abundance (genus Ruminococcaceae UCG009 id.11366)	8.04667	10	0.624278	-0.00517972	0.893847	0.651
MR Egger	ebi-a-GCST90017057	ieu-a-30	Crohn's disease || id:ieu-a-30	Gut microbiota abundance (genus Ruminococcaceae UCG009 id.11366)	11	-0.203494	0.396324	0.620002	-0.980289	0.573302	0.815875	0.375203	1.77412	ebi-a-GCST90017057	ieu-a-30	Crohn's disease || id:ieu-a-30	Gut microbiota abundance (genus Ruminococcaceae UCG009 id.11366)	8.02783	9	0.531344	-0.00517972	0.893847	0.651
Weighted median	ebi-a-GCST90017057	ieu-a-30	Crohn's disease || id:ieu-a-30	Gut microbiota abundance (genus Ruminococcaceae UCG009 id.11366)	11	-0.182769	0.129059	0.156726	-0.435725	0.0701866	0.83296	0.646795	1.07271	NA	NA	NA	NA	NA	NA	NA	-0.00517972	0.893847	0.651
Inverse variance weighted	ebi-a-GCST90017058	ieu-a-30	Crohn's disease || id:ieu-a-30	Gut microbiota abundance (genus Ruminococcaceae UCG010 id.11367)	6	0.28516	0.157758	0.0706725	-0.0240462	0.594366	1.32997	0.976241	1.81188	ebi-a-GCST90017058	ieu-a-30	Crohn's disease || id:ieu-a-30	Gut microbiota abundance (genus Ruminococcaceae UCG010 id.11367)	3.63958	5	0.602381	-0.0286493	0.459586	0.635
MR Egger	ebi-a-GCST90017058	ieu-a-30	Crohn's disease || id:ieu-a-30	Gut microbiota abundance (genus Ruminococcaceae UCG010 id.11367)	6	0.694088	0.524558	0.256341	-0.334046	1.72222	2.00188	0.716021	5.59695	ebi-a-GCST90017058	ieu-a-30	Crohn's disease || id:ieu-a-30	Gut microbiota abundance (genus Ruminococcaceae UCG010 id.11367)	2.97142	4	0.562619	-0.0286493	0.459586	0.635
Weighted median	ebi-a-GCST90017058	ieu-a-30	Crohn's disease || id:ieu-a-30	Gut microbiota abundance (genus Ruminococcaceae UCG010 id.11367)	6	0.281125	0.204611	0.169457	-0.119912	0.682163	1.32462	0.886998	1.97815	NA	NA	NA	NA	NA	NA	NA	-0.0286493	0.459586	0.635
Inverse variance weighted	ebi-a-GCST90016964	ieu-a-30	Crohn's disease || id:ieu-a-30	Gut microbiota abundance (genus Alloprevotella id.961)	6	-0.0448914	0.0794928	0.572262	-0.200697	0.110914	0.956101	0.81816	1.1173	ebi-a-GCST90016964	ieu-a-30	Crohn's disease || id:ieu-a-30	Gut microbiota abundance (genus Alloprevotella id.961)	1.65209	5	0.894879	0.00406009	0.970705	0.901
MR Egger	ebi-a-GCST90016964	ieu-a-30	Crohn's disease || id:ieu-a-30	Gut microbiota abundance (genus Alloprevotella id.961)	6	-0.0740001	0.749209	0.926072	-1.54245	1.39445	0.928672	0.213857	4.03275	ebi-a-GCST90016964	ieu-a-30	Crohn's disease || id:ieu-a-30	Gut microbiota abundance (genus Alloprevotella id.961)	1.65057	4	0.799676	0.00406009	0.970705	0.901
Weighted median	ebi-a-GCST90016964	ieu-a-30	Crohn's disease || id:ieu-a-30	Gut microbiota abundance (genus Alloprevotella id.961)	6	-0.0512496	0.0993879	0.606097	-0.24605	0.143551	0.950041	0.781883	1.15437	NA	NA	NA	NA	NA	NA	NA	0.00406009	0.970705	0.901
Inverse variance weighted	ebi-a-GCST90016998	ieu-a-30	Crohn's disease || id:ieu-a-30	Gut microbiota abundance (genus Eubacterium eligens group id.14372)	7	0.278496	0.182267	0.126524	-0.0787482	0.635739	1.32114	0.924273	1.88842	ebi-a-GCST90016998	ieu-a-30	Crohn's disease || id:ieu-a-30	Gut microbiota abundance (genus Eubacterium eligens group id.14372)	6.80592	6	0.339169	0.0538584	0.402491	0.345
MR Egger	ebi-a-GCST90016998	ieu-a-30	Crohn's disease || id:ieu-a-30	Gut microbiota abundance (genus Eubacterium eligens group id.14372)	7	-0.393052	0.757376	0.625929	-1.87751	1.09141	0.674994	0.152971	2.97846	ebi-a-GCST90016998	ieu-a-30	Crohn's disease || id:ieu-a-30	Gut microbiota abundance (genus Eubacterium eligens group id.14372)	5.83101	5	0.323011	0.0538584	0.402491	0.345
Weighted median	ebi-a-GCST90016998	ieu-a-30	Crohn's disease || id:ieu-a-30	Gut microbiota abundance (genus Eubacterium eligens group id.14372)	7	0.207422	0.232203	0.371708	-0.247696	0.66254	1.2305	0.780598	1.93971	NA	NA	NA	NA	NA	NA	NA	0.0538584	0.402491	0.345
Inverse variance weighted	ebi-a-GCST90017023	ieu-a-30	Crohn's disease || id:ieu-a-30	Gut microbiota abundance (genus Lachnospiraceae ND3007 group id.11317)	3	0.436769	0.360954	0.226263	-0.270701	1.14424	1.5477	0.762845	3.14005	ebi-a-GCST90017023	ieu-a-30	Crohn's disease || id:ieu-a-30	Gut microbiota abundance (genus Lachnospiraceae ND3007 group id.11317)	3.24227	2	0.197675	-0.507423	0.324718	NA
MR Egger	ebi-a-GCST90017023	ieu-a-30	Crohn's disease || id:ieu-a-30	Gut microbiota abundance (genus Lachnospiraceae ND3007 group id.11317)	3	9.05881	4.83188	0.311945	-0.411686	18.5293	8593.9	0.662532	1.11474e+08	ebi-a-GCST90017023	ieu-a-30	Crohn's disease || id:ieu-a-30	Gut microbiota abundance (genus Lachnospiraceae ND3007 group id.11317)	0.0471656	1	0.828071	-0.507423	0.324718	NA
Weighted median	ebi-a-GCST90017023	ieu-a-30	Crohn's disease || id:ieu-a-30	Gut microbiota abundance (genus Lachnospiraceae ND3007 group id.11317)	3	0.21937	0.377126	0.560776	-0.519797	0.958538	1.24529	0.594641	2.60788	NA	NA	NA	NA	NA	NA	NA	-0.507423	0.324718	NA
Inverse variance weighted	ebi-a-GCST90016993	ieu-a-30	Crohn's disease || id:ieu-a-30	Gut microbiota abundance (genus Erysipelatoclostridium id.11381)	15	-0.155724	0.0898482	0.0830612	-0.331827	0.0203781	0.855795	0.717612	1.02059	ebi-a-GCST90016993	ieu-a-30	Crohn's disease || id:ieu-a-30	Gut microbiota abundance (genus Erysipelatoclostridium id.11381)	11.5161	14	0.645103	-0.0124708	0.668308	0.665
MR Egger	ebi-a-GCST90016993	ieu-a-30	Crohn's disease || id:ieu-a-30	Gut microbiota abundance (genus Erysipelatoclostridium id.11381)	15	-0.00412676	0.357295	0.99096	-0.704426	0.696172	0.995882	0.494392	2.00606	ebi-a-GCST90016993	ieu-a-30	Crohn's disease || id:ieu-a-30	Gut microbiota abundance (genus Erysipelatoclostridium id.11381)	11.3239	13	0.583703	-0.0124708	0.668308	0.665
Weighted median	ebi-a-GCST90016993	ieu-a-30	Crohn's disease || id:ieu-a-30	Gut microbiota abundance (genus Erysipelatoclostridium id.11381)	15	-0.108142	0.124129	0.383641	-0.351434	0.135151	0.8975	0.703678	1.14471	NA	NA	NA	NA	NA	NA	NA	-0.0124708	0.668308	0.665
Inverse variance weighted	ebi-a-GCST90017073	ieu-a-30	Crohn's disease || id:ieu-a-30	Gut microbiota abundance (genus Terrisporobacter id.11348)	5	-0.055514	0.121804	0.648559	-0.29425	0.183222	0.945999	0.74509	1.20108	ebi-a-GCST90017073	ieu-a-30	Crohn's disease || id:ieu-a-30	Gut microbiota abundance (genus Terrisporobacter id.11348)	2.21562	4	0.696171	0.00173503	0.963915	0.74
MR Egger	ebi-a-GCST90017073	ieu-a-30	Crohn's disease || id:ieu-a-30	Gut microbiota abundance (genus Terrisporobacter id.11348)	5	-0.0708438	0.335045	0.846089	-0.727532	0.585844	0.931607	0.4831	1.79651	ebi-a-GCST90017073	ieu-a-30	Crohn's disease || id:ieu-a-30	Gut microbiota abundance (genus Terrisporobacter id.11348)	2.21321	3	0.529352	0.00173503	0.963915	0.74
Weighted median	ebi-a-GCST90017073	ieu-a-30	Crohn's disease || id:ieu-a-30	Gut microbiota abundance (genus Terrisporobacter id.11348)	5	-0.0663526	0.144128	0.64525	-0.348844	0.216139	0.935801	0.705503	1.24127	NA	NA	NA	NA	NA	NA	NA	0.00173503	0.963915	0.74
Inverse variance weighted	ebi-a-GCST90016963	ieu-a-30	Crohn's disease || id:ieu-a-30	Gut microbiota abundance (genus Allisonella id.2174)	8	0.0309403	0.0845942	0.714552	-0.134864	0.196745	1.03142	0.873834	1.21743	ebi-a-GCST90016963	ieu-a-30	Crohn's disease || id:ieu-a-30	Gut microbiota abundance (genus Allisonella id.2174)	9.98116	7	0.189644	0.0332013	0.70577	0.211
MR Egger	ebi-a-GCST90016963	ieu-a-30	Crohn's disease || id:ieu-a-30	Gut microbiota abundance (genus Allisonella id.2174)	8	-0.20126	0.593193	0.745957	-1.36392	0.961398	0.817699	0.255657	2.61535	ebi-a-GCST90016963	ieu-a-30	Crohn's disease || id:ieu-a-30	Gut microbiota abundance (genus Allisonella id.2174)	9.72687	6	0.136635	0.0332013	0.70577	0.211
Weighted median	ebi-a-GCST90016963	ieu-a-30	Crohn's disease || id:ieu-a-30	Gut microbiota abundance (genus Allisonella id.2174)	8	0.0723232	0.0973046	0.457321	-0.118394	0.26304	1.075	0.888346	1.30088	NA	NA	NA	NA	NA	NA	NA	0.0332013	0.70577	0.211
