# Supplementary material for: Inflammatory proteins may mediate the causal relationship between gut microbiota and inflammatory bowel disease: A mediation and multivariable Mendelian randomization study
Source: Medicine (Baltimore). 2024 Jun 21;103(25):e38551. doi: 10.1097/MD.0000000000038551 (PMC11191895; doi:10.1097/MD.0000000000038551)
Supplement: Supplementary file 4 [file medi-103-e38551-s004.xls]

## Sheet: Sheet1
Supplementary Tables 4 The causal relationship between the gut microbiome and UC
method	id.exposure.x	id.outcome.x	outcome.x	exposure.x	nsnp	b	se	pval	lo_ci	up_ci	or	or_lci95	or_uci95	id.exposure.y	id.outcome.y	outcome.y	exposure.y	Q	Q_df	Q_pval	egger_intercept	pval	mp
Inverse variance weighted	ebi-a-GCST90017019	ieu-a-32	Ulcerative colitis || id:ieu-a-32	Gut microbiota abundance (genus Intestinimonas id.2062)	17	-0.0792848	0.0824047	0.33598	-0.240798	0.0822284	0.923777	0.786	1.0857	ebi-a-GCST90017019	ieu-a-32	Ulcerative colitis || id:ieu-a-32	Gut microbiota abundance (genus Intestinimonas id.2062)	9.46149	16	0.893199	-0.00475681	0.807061	0.895
MR Egger	ebi-a-GCST90017019	ieu-a-32	Ulcerative colitis || id:ieu-a-32	Gut microbiota abundance (genus Intestinimonas id.2062)	17	-0.0310469	0.210829	0.884887	-0.444272	0.382179	0.96943	0.641291	1.46547	ebi-a-GCST90017019	ieu-a-32	Ulcerative colitis || id:ieu-a-32	Gut microbiota abundance (genus Intestinimonas id.2062)	9.3997	15	0.855709	-0.00475681	0.807061	0.895
Weighted median	ebi-a-GCST90017019	ieu-a-32	Ulcerative colitis || id:ieu-a-32	Gut microbiota abundance (genus Intestinimonas id.2062)	17	-0.101082	0.112823	0.370287	-0.322214	0.120051	0.903859	0.724543	1.12755	NA	NA	NA	NA	NA	NA	NA	-0.00475681	0.807061	0.895
Inverse variance weighted	ebi-a-GCST90017070	ieu-a-32	Ulcerative colitis || id:ieu-a-32	Gut microbiota abundance (genus Streptococcus id.1853)	15	0.0450821	0.119687	0.70642	-0.189504	0.279668	1.04611	0.82737	1.32269	ebi-a-GCST90017070	ieu-a-32	Ulcerative colitis || id:ieu-a-32	Gut microbiota abundance (genus Streptococcus id.1853)	18.4012	14	0.189115	0.0309921	0.363922	0.18
MR Egger	ebi-a-GCST90017070	ieu-a-32	Ulcerative colitis || id:ieu-a-32	Gut microbiota abundance (genus Streptococcus id.1853)	15	-0.34725	0.433958	0.437978	-1.19781	0.503307	0.706629	0.301856	1.65418	ebi-a-GCST90017070	ieu-a-32	Ulcerative colitis || id:ieu-a-32	Gut microbiota abundance (genus Streptococcus id.1853)	17.228	13	0.18909	0.0309921	0.363922	0.18
Weighted median	ebi-a-GCST90017070	ieu-a-32	Ulcerative colitis || id:ieu-a-32	Gut microbiota abundance (genus Streptococcus id.1853)	15	0.161839	0.144906	0.264056	-0.122177	0.445856	1.17567	0.884992	1.56183	NA	NA	NA	NA	NA	NA	NA	0.0309921	0.363922	0.18
Inverse variance weighted	ebi-a-GCST90017042	ieu-a-32	Ulcerative colitis || id:ieu-a-32	Gut microbiota abundance (genus Peptococcus id.2037)	11	0.0545221	0.0732437	0.456639	-0.0890356	0.19808	1.05604	0.914813	1.21906	ebi-a-GCST90017042	ieu-a-32	Ulcerative colitis || id:ieu-a-32	Gut microbiota abundance (genus Peptococcus id.2037)	4.4895	10	0.922576	0.0254185	0.504782	0.929
MR Egger	ebi-a-GCST90017042	ieu-a-32	Ulcerative colitis || id:ieu-a-32	Gut microbiota abundance (genus Peptococcus id.2037)	11	-0.134463	0.281727	0.644538	-0.686648	0.417722	0.874185	0.50326	1.5185	ebi-a-GCST90017042	ieu-a-32	Ulcerative colitis || id:ieu-a-32	Gut microbiota abundance (genus Peptococcus id.2037)	4.00689	9	0.910958	0.0254185	0.504782	0.929
Weighted median	ebi-a-GCST90017042	ieu-a-32	Ulcerative colitis || id:ieu-a-32	Gut microbiota abundance (genus Peptococcus id.2037)	11	-0.0226407	0.0961605	0.813862	-0.211115	0.165834	0.977614	0.809681	1.18038	NA	NA	NA	NA	NA	NA	NA	0.0254185	0.504782	0.929
Inverse variance weighted	ebi-a-GCST90017068	ieu-a-32	Ulcerative colitis || id:ieu-a-32	Gut microbiota abundance (genus Senegalimassilia id.11160)	5	-0.052368	0.116979	0.65439	-0.281646	0.17691	0.94898	0.754541	1.19352	ebi-a-GCST90017068	ieu-a-32	Ulcerative colitis || id:ieu-a-32	Gut microbiota abundance (genus Senegalimassilia id.11160)	2.41487	4	0.659941	0.0389877	0.382227	0.67
MR Egger	ebi-a-GCST90017068	ieu-a-32	Ulcerative colitis || id:ieu-a-32	Gut microbiota abundance (genus Senegalimassilia id.11160)	5	-0.44671	0.403394	0.34894	-1.23736	0.343942	0.63973	0.290149	1.4105	ebi-a-GCST90017068	ieu-a-32	Ulcerative colitis || id:ieu-a-32	Gut microbiota abundance (genus Senegalimassilia id.11160)	1.37151	3	0.712226	0.0389877	0.382227	0.67
Weighted median	ebi-a-GCST90017068	ieu-a-32	Ulcerative colitis || id:ieu-a-32	Gut microbiota abundance (genus Senegalimassilia id.11160)	5	0.0270792	0.147777	0.854607	-0.262563	0.316722	1.02745	0.769078	1.37262	NA	NA	NA	NA	NA	NA	NA	0.0389877	0.382227	0.67
Inverse variance weighted	ebi-a-GCST90017017	ieu-a-32	Ulcerative colitis || id:ieu-a-32	Gut microbiota abundance (genus Hungatella id.11306)	5	0.0286599	0.130155	0.825717	-0.226444	0.283764	1.02907	0.797364	1.32812	ebi-a-GCST90017017	ieu-a-32	Ulcerative colitis || id:ieu-a-32	Gut microbiota abundance (genus Hungatella id.11306)	6.98178	4	0.136854	-0.0684911	0.580206	0.176
MR Egger	ebi-a-GCST90017017	ieu-a-32	Ulcerative colitis || id:ieu-a-32	Gut microbiota abundance (genus Hungatella id.11306)	5	0.550281	0.855566	0.565891	-1.12663	2.22719	1.73374	0.324124	9.27378	ebi-a-GCST90017017	ieu-a-32	Ulcerative colitis || id:ieu-a-32	Gut microbiota abundance (genus Hungatella id.11306)	6.19287	3	0.102595	-0.0684911	0.580206	0.176
Weighted median	ebi-a-GCST90017017	ieu-a-32	Ulcerative colitis || id:ieu-a-32	Gut microbiota abundance (genus Hungatella id.11306)	5	-0.108756	0.140892	0.440165	-0.384904	0.167391	0.896949	0.680516	1.18222	NA	NA	NA	NA	NA	NA	NA	-0.0684911	0.580206	0.176
Inverse variance weighted	ebi-a-GCST90017016	ieu-a-32	Ulcerative colitis || id:ieu-a-32	Gut microbiota abundance (genus Howardella id.2000)	10	-0.0198615	0.0649896	0.759901	-0.147241	0.107518	0.980334	0.863086	1.11351	ebi-a-GCST90017016	ieu-a-32	Ulcerative colitis || id:ieu-a-32	Gut microbiota abundance (genus Howardella id.2000)	7.88506	9	0.54577	0.0124069	0.773793	0.554
MR Egger	ebi-a-GCST90017016	ieu-a-32	Ulcerative colitis || id:ieu-a-32	Gut microbiota abundance (genus Howardella id.2000)	10	-0.103564	0.288924	0.729283	-0.669855	0.462727	0.901618	0.511783	1.5884	ebi-a-GCST90017016	ieu-a-32	Ulcerative colitis || id:ieu-a-32	Gut microbiota abundance (genus Howardella id.2000)	7.79666	8	0.453581	0.0124069	0.773793	0.554
Weighted median	ebi-a-GCST90017016	ieu-a-32	Ulcerative colitis || id:ieu-a-32	Gut microbiota abundance (genus Howardella id.2000)	10	-0.0412602	0.0838155	0.622525	-0.205539	0.123018	0.959579	0.814209	1.1309	NA	NA	NA	NA	NA	NA	NA	0.0124069	0.773793	0.554
Inverse variance weighted	ebi-a-GCST90017071	ieu-a-32	Ulcerative colitis || id:ieu-a-32	Gut microbiota abundance (genus Subdoligranulum id.2070)	11	0.169653	0.168552	0.314158	-0.160709	0.500015	1.18489	0.85154	1.64875	ebi-a-GCST90017071	ieu-a-32	Ulcerative colitis || id:ieu-a-32	Gut microbiota abundance (genus Subdoligranulum id.2070)	18.5912	10	0.0457728	-0.0251578	0.447041	0.055
MR Egger	ebi-a-GCST90017071	ieu-a-32	Ulcerative colitis || id:ieu-a-32	Gut microbiota abundance (genus Subdoligranulum id.2070)	11	0.503075	0.453173	0.295727	-0.385144	1.39129	1.6538	0.680352	4.02005	ebi-a-GCST90017071	ieu-a-32	Ulcerative colitis || id:ieu-a-32	Gut microbiota abundance (genus Subdoligranulum id.2070)	17.3712	9	0.0432111	-0.0251578	0.447041	0.055
Weighted median	ebi-a-GCST90017071	ieu-a-32	Ulcerative colitis || id:ieu-a-32	Gut microbiota abundance (genus Subdoligranulum id.2070)	11	0.147348	0.172585	0.393231	-0.190918	0.485615	1.15876	0.8262	1.62517	NA	NA	NA	NA	NA	NA	NA	-0.0251578	0.447041	0.055
Inverse variance weighted	ebi-a-GCST90016984	ieu-a-32	Ulcerative colitis || id:ieu-a-32	Gut microbiota abundance (genus Coprococcus2 id.11302)	8	0.260829	0.143013	0.0681812	-0.0194773	0.541135	1.29801	0.980711	1.71796	ebi-a-GCST90016984	ieu-a-32	Ulcerative colitis || id:ieu-a-32	Gut microbiota abundance (genus Coprococcus2 id.11302)	8.89831	7	0.260039	0.0843174	0.33879	0.272
MR Egger	ebi-a-GCST90016984	ieu-a-32	Ulcerative colitis || id:ieu-a-32	Gut microbiota abundance (genus Coprococcus2 id.11302)	8	-0.912396	1.13795	0.453252	-3.14279	1.31799	0.401561	0.0431624	3.73592	ebi-a-GCST90016984	ieu-a-32	Ulcerative colitis || id:ieu-a-32	Gut microbiota abundance (genus Coprococcus2 id.11302)	7.54114	6	0.273683	0.0843174	0.33879	0.272
Weighted median	ebi-a-GCST90016984	ieu-a-32	Ulcerative colitis || id:ieu-a-32	Gut microbiota abundance (genus Coprococcus2 id.11302)	8	0.237887	0.176952	0.178834	-0.10894	0.584713	1.26857	0.896784	1.79448	NA	NA	NA	NA	NA	NA	NA	0.0843174	0.33879	0.272
Inverse variance weighted	ebi-a-GCST90016979	ieu-a-32	Ulcerative colitis || id:ieu-a-32	Gut microbiota abundance (genus Clostridium innocuum group id.14397)	9	-0.0515523	0.0729245	0.479612	-0.194484	0.0913798	0.949754	0.823259	1.09569	ebi-a-GCST90016979	ieu-a-32	Ulcerative colitis || id:ieu-a-32	Gut microbiota abundance (genus Clostridium innocuum group id.14397)	8.20583	8	0.413627	-7.37151e-06	0.999887	0.429
MR Egger	ebi-a-GCST90016979	ieu-a-32	Ulcerative colitis || id:ieu-a-32	Gut microbiota abundance (genus Clostridium innocuum group id.14397)	9	-0.0514953	0.395185	0.899989	-0.826058	0.723067	0.949808	0.437772	2.06074	ebi-a-GCST90016979	ieu-a-32	Ulcerative colitis || id:ieu-a-32	Gut microbiota abundance (genus Clostridium innocuum group id.14397)	8.20583	7	0.314795	-7.37151e-06	0.999887	0.429
Weighted median	ebi-a-GCST90016979	ieu-a-32	Ulcerative colitis || id:ieu-a-32	Gut microbiota abundance (genus Clostridium innocuum group id.14397)	9	-0.0633939	0.098454	0.519644	-0.256364	0.129576	0.938574	0.773861	1.13835	NA	NA	NA	NA	NA	NA	NA	-7.37151e-06	0.999887	0.429
Inverse variance weighted	ebi-a-GCST90016975	ieu-a-32	Ulcerative colitis || id:ieu-a-32	Gut microbiota abundance (genus Butyrivibrio id.1993)	15	-7.39741e-05	0.0508985	0.99884	-0.099835	0.099687	0.999926	0.904987	1.10483	ebi-a-GCST90016975	ieu-a-32	Ulcerative colitis || id:ieu-a-32	Gut microbiota abundance (genus Butyrivibrio id.1993)	14.1823	14	0.436221	-0.0349202	0.303845	0.418
MR Egger	ebi-a-GCST90016975	ieu-a-32	Ulcerative colitis || id:ieu-a-32	Gut microbiota abundance (genus Butyrivibrio id.1993)	15	0.246689	0.235997	0.31493	-0.215865	0.709242	1.27978	0.805844	2.03245	ebi-a-GCST90016975	ieu-a-32	Ulcerative colitis || id:ieu-a-32	Gut microbiota abundance (genus Butyrivibrio id.1993)	13.0333	13	0.445246	-0.0349202	0.303845	0.418
Weighted median	ebi-a-GCST90016975	ieu-a-32	Ulcerative colitis || id:ieu-a-32	Gut microbiota abundance (genus Butyrivibrio id.1993)	15	0.0136011	0.069415	0.844658	-0.122452	0.149654	1.01369	0.884748	1.16143	NA	NA	NA	NA	NA	NA	NA	-0.0349202	0.303845	0.418
Inverse variance weighted	ebi-a-GCST90016973	ieu-a-32	Ulcerative colitis || id:ieu-a-32	Gut microbiota abundance (genus Butyricicoccus id.2055)	8	0.213352	0.14863	0.151158	-0.0779636	0.504668	1.23782	0.924998	1.65643	ebi-a-GCST90016973	ieu-a-32	Ulcerative colitis || id:ieu-a-32	Gut microbiota abundance (genus Butyricicoccus id.2055)	11.0013	7	0.138562	0.0299089	0.259378	0.192
MR Egger	ebi-a-GCST90016973	ieu-a-32	Ulcerative colitis || id:ieu-a-32	Gut microbiota abundance (genus Butyricicoccus id.2055)	8	-0.0593331	0.261555	0.828074	-0.57198	0.453314	0.942393	0.564407	1.57352	ebi-a-GCST90016973	ieu-a-32	Ulcerative colitis || id:ieu-a-32	Gut microbiota abundance (genus Butyricicoccus id.2055)	8.74127	6	0.18866	0.0299089	0.259378	0.192
Weighted median	ebi-a-GCST90016973	ieu-a-32	Ulcerative colitis || id:ieu-a-32	Gut microbiota abundance (genus Butyricicoccus id.2055)	8	0.0383149	0.168258	0.819868	-0.291471	0.368101	1.03906	0.747163	1.44499	NA	NA	NA	NA	NA	NA	NA	0.0299089	0.259378	0.192
Inverse variance weighted	ebi-a-GCST90016976	ieu-a-32	Ulcerative colitis || id:ieu-a-32	Gut microbiota abundance (genus Candidatus Soleaferrea id.11350)	10	-0.0666145	0.0843631	0.429752	-0.231966	0.0987371	0.935556	0.792973	1.10378	ebi-a-GCST90016976	ieu-a-32	Ulcerative colitis || id:ieu-a-32	Gut microbiota abundance (genus Candidatus Soleaferrea id.11350)	7.73619	9	0.560935	-0.0221467	0.795226	0.575
MR Egger	ebi-a-GCST90016976	ieu-a-32	Ulcerative colitis || id:ieu-a-32	Gut microbiota abundance (genus Candidatus Soleaferrea id.11350)	10	0.170972	0.889397	0.85235	-1.57225	1.91419	1.18646	0.207578	6.78145	ebi-a-GCST90016976	ieu-a-32	Ulcerative colitis || id:ieu-a-32	Gut microbiota abundance (genus Candidatus Soleaferrea id.11350)	7.66418	8	0.466942	-0.0221467	0.795226	0.575
Weighted median	ebi-a-GCST90016976	ieu-a-32	Ulcerative colitis || id:ieu-a-32	Gut microbiota abundance (genus Candidatus Soleaferrea id.11350)	10	-0.139414	0.110499	0.207065	-0.355991	0.0771636	0.869868	0.700479	1.08022	NA	NA	NA	NA	NA	NA	NA	-0.0221467	0.795226	0.575
Inverse variance weighted	ebi-a-GCST90017021	ieu-a-32	Ulcerative colitis || id:ieu-a-32	Gut microbiota abundance (genus Lachnospiraceae FCS020 group id.11314)	12	0.309019	0.112113	0.00584556	0.0892778	0.52876	1.36209	1.09338	1.69683	ebi-a-GCST90017021	ieu-a-32	Ulcerative colitis || id:ieu-a-32	Gut microbiota abundance (genus Lachnospiraceae FCS020 group id.11314)	13.4685	11	0.263808	0.0363007	0.0850332	0.302
MR Egger	ebi-a-GCST90017021	ieu-a-32	Ulcerative colitis || id:ieu-a-32	Gut microbiota abundance (genus Lachnospiraceae FCS020 group id.11314)	12	-0.132074	0.252052	0.611697	-0.626096	0.361947	0.876276	0.534675	1.43612	ebi-a-GCST90017021	ieu-a-32	Ulcerative colitis || id:ieu-a-32	Gut microbiota abundance (genus Lachnospiraceae FCS020 group id.11314)	9.81576	10	0.456803	0.0363007	0.0850332	0.302
Weighted median	ebi-a-GCST90017021	ieu-a-32	Ulcerative colitis || id:ieu-a-32	Gut microbiota abundance (genus Lachnospiraceae FCS020 group id.11314)	12	0.225695	0.143993	0.117021	-0.0565317	0.507922	1.25319	0.945037	1.66183	NA	NA	NA	NA	NA	NA	NA	0.0363007	0.0850332	0.302
Inverse variance weighted	ebi-a-GCST90017034	ieu-a-32	Ulcerative colitis || id:ieu-a-32	Gut microbiota abundance (genus Odoribacter id.952)	7	0.0517131	0.149957	0.730205	-0.242202	0.345629	1.05307	0.784897	1.41288	ebi-a-GCST90017034	ieu-a-32	Ulcerative colitis || id:ieu-a-32	Gut microbiota abundance (genus Odoribacter id.952)	4.51833	6	0.606895	0.0206201	0.581946	0.614
MR Egger	ebi-a-GCST90017034	ieu-a-32	Ulcerative colitis || id:ieu-a-32	Gut microbiota abundance (genus Odoribacter id.952)	7	-0.215878	0.478992	0.671083	-1.1547	0.722947	0.805833	0.315151	2.0605	ebi-a-GCST90017034	ieu-a-32	Ulcerative colitis || id:ieu-a-32	Gut microbiota abundance (genus Odoribacter id.952)	4.17233	5	0.524882	0.0206201	0.581946	0.614
Weighted median	ebi-a-GCST90017034	ieu-a-32	Ulcerative colitis || id:ieu-a-32	Gut microbiota abundance (genus Odoribacter id.952)	7	0.00335879	0.198695	0.986513	-0.386084	0.392801	1.00336	0.679714	1.48112	NA	NA	NA	NA	NA	NA	NA	0.0206201	0.581946	0.614
Inverse variance weighted	ebi-a-GCST90016992	ieu-a-32	Ulcerative colitis || id:ieu-a-32	Gut microbiota abundance (genus Enterorhabdus id.820)	6	-0.049065	0.105605	0.64221	-0.25605	0.15792	0.952119	0.774103	1.17107	ebi-a-GCST90016992	ieu-a-32	Ulcerative colitis || id:ieu-a-32	Gut microbiota abundance (genus Enterorhabdus id.820)	2.24245	5	0.814681	-0.0407426	0.331941	0.802
MR Egger	ebi-a-GCST90016992	ieu-a-32	Ulcerative colitis || id:ieu-a-32	Gut microbiota abundance (genus Enterorhabdus id.820)	6	0.236179	0.279349	0.445461	-0.311345	0.783703	1.2664	0.732461	2.18957	ebi-a-GCST90016992	ieu-a-32	Ulcerative colitis || id:ieu-a-32	Gut microbiota abundance (genus Enterorhabdus id.820)	1.02594	4	0.905837	-0.0407426	0.331941	0.802
Weighted median	ebi-a-GCST90016992	ieu-a-32	Ulcerative colitis || id:ieu-a-32	Gut microbiota abundance (genus Enterorhabdus id.820)	6	-0.00374895	0.133619	0.977617	-0.265642	0.258144	0.996258	0.766714	1.29452	NA	NA	NA	NA	NA	NA	NA	-0.0407426	0.331941	0.802
Inverse variance weighted	ebi-a-GCST90016983	ieu-a-32	Ulcerative colitis || id:ieu-a-32	Gut microbiota abundance (genus Coprococcus1 id.11301)	11	0.0843903	0.115992	0.466886	-0.142954	0.311734	1.08805	0.866794	1.36579	ebi-a-GCST90016983	ieu-a-32	Ulcerative colitis || id:ieu-a-32	Gut microbiota abundance (genus Coprococcus1 id.11301)	10.5047	10	0.397385	0.0100973	0.643187	0.383
MR Egger	ebi-a-GCST90016983	ieu-a-32	Ulcerative colitis || id:ieu-a-32	Gut microbiota abundance (genus Coprococcus1 id.11301)	11	-0.040334	0.286888	0.891289	-0.602635	0.521967	0.960469	0.547367	1.68534	ebi-a-GCST90016983	ieu-a-32	Ulcerative colitis || id:ieu-a-32	Gut microbiota abundance (genus Coprococcus1 id.11301)	10.2433	9	0.331153	0.0100973	0.643187	0.383
Weighted median	ebi-a-GCST90016983	ieu-a-32	Ulcerative colitis || id:ieu-a-32	Gut microbiota abundance (genus Coprococcus1 id.11301)	11	-0.0813794	0.150994	0.589915	-0.377327	0.214568	0.921844	0.685692	1.23933	NA	NA	NA	NA	NA	NA	NA	0.0100973	0.643187	0.383
Inverse variance weighted	ebi-a-GCST90017004	ieu-a-32	Ulcerative colitis || id:ieu-a-32	Gut microbiota abundance (genus Eubacterium ruminantium group id.11340)	18	0.116616	0.0721935	0.10624	-0.024883	0.258115	1.12369	0.975424	1.29449	ebi-a-GCST90017004	ieu-a-32	Ulcerative colitis || id:ieu-a-32	Gut microbiota abundance (genus Eubacterium ruminantium group id.11340)	19.2447	17	0.314669	-0.00519802	0.841976	0.316
MR Egger	ebi-a-GCST90017004	ieu-a-32	Ulcerative colitis || id:ieu-a-32	Gut microbiota abundance (genus Eubacterium ruminantium group id.11340)	18	0.170576	0.276467	0.545926	-0.371301	0.712452	1.18599	0.689837	2.03898	ebi-a-GCST90017004	ieu-a-32	Ulcerative colitis || id:ieu-a-32	Gut microbiota abundance (genus Eubacterium ruminantium group id.11340)	19.1954	16	0.258659	-0.00519802	0.841976	0.316
Weighted median	ebi-a-GCST90017004	ieu-a-32	Ulcerative colitis || id:ieu-a-32	Gut microbiota abundance (genus Eubacterium ruminantium group id.11340)	18	0.171957	0.0955135	0.071806	-0.0152491	0.359164	1.18763	0.984867	1.43213	NA	NA	NA	NA	NA	NA	NA	-0.00519802	0.841976	0.316
Inverse variance weighted	ebi-a-GCST90016988	ieu-a-32	Ulcerative colitis || id:ieu-a-32	Gut microbiota abundance (genus Dialister id.2183)	11	0.0794074	0.109502	0.46835	-0.135217	0.294032	1.08265	0.873526	1.34183	ebi-a-GCST90016988	ieu-a-32	Ulcerative colitis || id:ieu-a-32	Gut microbiota abundance (genus Dialister id.2183)	9.87803	10	0.451258	-0.011407	0.758472	0.491
MR Egger	ebi-a-GCST90016988	ieu-a-32	Ulcerative colitis || id:ieu-a-32	Gut microbiota abundance (genus Dialister id.2183)	11	0.232848	0.497299	0.650756	-0.741858	1.20755	1.26219	0.476228	3.34529	ebi-a-GCST90016988	ieu-a-32	Ulcerative colitis || id:ieu-a-32	Gut microbiota abundance (genus Dialister id.2183)	9.76896	9	0.369511	-0.011407	0.758472	0.491
Weighted median	ebi-a-GCST90016988	ieu-a-32	Ulcerative colitis || id:ieu-a-32	Gut microbiota abundance (genus Dialister id.2183)	11	0.0299753	0.151961	0.843626	-0.267867	0.327818	1.03043	0.765009	1.38794	NA	NA	NA	NA	NA	NA	NA	-0.011407	0.758472	0.491
Inverse variance weighted	ebi-a-GCST90017006	ieu-a-32	Ulcerative colitis || id:ieu-a-32	Gut microbiota abundance (genus Eubacterium xylanophilum group id.14375)	9	0.0926117	0.143695	0.519251	-0.189031	0.374255	1.09704	0.827761	1.45391	ebi-a-GCST90017006	ieu-a-32	Ulcerative colitis || id:ieu-a-32	Gut microbiota abundance (genus Eubacterium xylanophilum group id.14375)	10.6354	8	0.223227	0.0889871	0.0239189	0.23
MR Egger	ebi-a-GCST90017006	ieu-a-32	Ulcerative colitis || id:ieu-a-32	Gut microbiota abundance (genus Eubacterium xylanophilum group id.14375)	9	-0.972593	0.391255	0.0418513	-1.73945	-0.205733	0.378101	0.175617	0.81405	ebi-a-GCST90017006	ieu-a-32	Ulcerative colitis || id:ieu-a-32	Gut microbiota abundance (genus Eubacterium xylanophilum group id.14375)	2.38622	7	0.935418	0.0889871	0.0239189	0.23
Weighted median	ebi-a-GCST90017006	ieu-a-32	Ulcerative colitis || id:ieu-a-32	Gut microbiota abundance (genus Eubacterium xylanophilum group id.14375)	9	0.0881618	0.176687	0.6178	-0.258145	0.434469	1.09216	0.772483	1.54414	NA	NA	NA	NA	NA	NA	NA	0.0889871	0.0239189	0.23
Inverse variance weighted	ebi-a-GCST90016999	ieu-a-32	Ulcerative colitis || id:ieu-a-32	Gut microbiota abundance (genus Eubacterium fissicatena group id.14373)	9	0.0583528	0.0783145	0.456206	-0.0951437	0.211849	1.06009	0.909242	1.23596	ebi-a-GCST90016999	ieu-a-32	Ulcerative colitis || id:ieu-a-32	Gut microbiota abundance (genus Eubacterium fissicatena group id.14373)	10.3266	8	0.242849	0.00810678	0.893496	0.223
MR Egger	ebi-a-GCST90016999	ieu-a-32	Ulcerative colitis || id:ieu-a-32	Gut microbiota abundance (genus Eubacterium fissicatena group id.14373)	9	-0.00297961	0.44963	0.994898	-0.884254	0.878295	0.997025	0.413022	2.40679	ebi-a-GCST90016999	ieu-a-32	Ulcerative colitis || id:ieu-a-32	Gut microbiota abundance (genus Eubacterium fissicatena group id.14373)	10.2982	7	0.172294	0.00810678	0.893496	0.223
Weighted median	ebi-a-GCST90016999	ieu-a-32	Ulcerative colitis || id:ieu-a-32	Gut microbiota abundance (genus Eubacterium fissicatena group id.14373)	9	0.0857247	0.101225	0.397067	-0.112677	0.284126	1.08951	0.89344	1.3286	NA	NA	NA	NA	NA	NA	NA	0.00810678	0.893496	0.223
Inverse variance weighted	ebi-a-GCST90016967	ieu-a-32	Ulcerative colitis || id:ieu-a-32	Gut microbiota abundance (genus Anaerotruncus id.2054)	13	-0.152614	0.129179	0.237438	-0.405804	0.100577	0.858461	0.666441	1.10581	ebi-a-GCST90016967	ieu-a-32	Ulcerative colitis || id:ieu-a-32	Gut microbiota abundance (genus Anaerotruncus id.2054)	15.0837	12	0.236893	-0.018687	0.519746	0.249
MR Egger	ebi-a-GCST90016967	ieu-a-32	Ulcerative colitis || id:ieu-a-32	Gut microbiota abundance (genus Anaerotruncus id.2054)	13	0.114079	0.422294	0.792053	-0.713617	0.941775	1.12084	0.489869	2.56453	ebi-a-GCST90016967	ieu-a-32	Ulcerative colitis || id:ieu-a-32	Gut microbiota abundance (genus Anaerotruncus id.2054)	14.5007	11	0.206515	-0.018687	0.519746	0.249
Weighted median	ebi-a-GCST90016967	ieu-a-32	Ulcerative colitis || id:ieu-a-32	Gut microbiota abundance (genus Anaerotruncus id.2054)	13	-0.107577	0.164008	0.511874	-0.429033	0.21388	0.898007	0.651138	1.23847	NA	NA	NA	NA	NA	NA	NA	-0.018687	0.519746	0.249
Inverse variance weighted	ebi-a-GCST90017062	ieu-a-32	Ulcerative colitis || id:ieu-a-32	Gut microbiota abundance (genus Ruminococcus1 id.11373)	10	0.152725	0.171414	0.372944	-0.183247	0.488697	1.16501	0.832563	1.63019	ebi-a-GCST90017062	ieu-a-32	Ulcerative colitis || id:ieu-a-32	Gut microbiota abundance (genus Ruminococcus1 id.11373)	15.4783	9	0.0786085	-0.0108502	0.784612	0.09
MR Egger	ebi-a-GCST90017062	ieu-a-32	Ulcerative colitis || id:ieu-a-32	Gut microbiota abundance (genus Ruminococcus1 id.11373)	10	0.291323	0.522641	0.592499	-0.733053	1.3157	1.3382	0.48044	3.72736	ebi-a-GCST90017062	ieu-a-32	Ulcerative colitis || id:ieu-a-32	Gut microbiota abundance (genus Ruminococcus1 id.11373)	15.3252	8	0.0531216	-0.0108502	0.784612	0.09
Weighted median	ebi-a-GCST90017062	ieu-a-32	Ulcerative colitis || id:ieu-a-32	Gut microbiota abundance (genus Ruminococcus1 id.11373)	10	0.187631	0.191506	0.327204	-0.187722	0.562983	1.20639	0.828845	1.7559	NA	NA	NA	NA	NA	NA	NA	-0.0108502	0.784612	0.09
Inverse variance weighted	ebi-a-GCST90017033	ieu-a-32	Ulcerative colitis || id:ieu-a-32	Gut microbiota abundance (genus Methanobrevibacter id.123)	6	-0.00349051	0.137974	0.979817	-0.273919	0.266938	0.996516	0.760394	1.30596	ebi-a-GCST90017033	ieu-a-32	Ulcerative colitis || id:ieu-a-32	Gut microbiota abundance (genus Methanobrevibacter id.123)	15.1284	5	0.00982739	0.0387702	0.656478	0.014
MR Egger	ebi-a-GCST90017033	ieu-a-32	Ulcerative colitis || id:ieu-a-32	Gut microbiota abundance (genus Methanobrevibacter id.123)	6	-0.253838	0.542993	0.664488	-1.3181	0.810428	0.775817	0.267642	2.24887	ebi-a-GCST90017033	ieu-a-32	Ulcerative colitis || id:ieu-a-32	Gut microbiota abundance (genus Methanobrevibacter id.123)	14.3054	4	0.00638147	0.0387702	0.656478	0.014
Weighted median	ebi-a-GCST90017033	ieu-a-32	Ulcerative colitis || id:ieu-a-32	Gut microbiota abundance (genus Methanobrevibacter id.123)	6	0.0366902	0.112156	0.743566	-0.183136	0.256516	1.03737	0.832655	1.29242	NA	NA	NA	NA	NA	NA	NA	0.0387702	0.656478	0.014
Inverse variance weighted	ebi-a-GCST90016997	ieu-a-32	Ulcerative colitis || id:ieu-a-32	Gut microbiota abundance (genus Eubacterium coprostanoligenes group id.11375)	13	-0.0604786	0.118192	0.608861	-0.292134	0.171177	0.941314	0.746668	1.1867	ebi-a-GCST90016997	ieu-a-32	Ulcerative colitis || id:ieu-a-32	Gut microbiota abundance (genus Eubacterium coprostanoligenes group id.11375)	8.58084	12	0.738254	-0.0395593	0.206383	0.718
MR Egger	ebi-a-GCST90016997	ieu-a-32	Ulcerative colitis || id:ieu-a-32	Gut microbiota abundance (genus Eubacterium coprostanoligenes group id.11375)	13	0.559434	0.47654	0.265206	-0.374584	1.49345	1.74968	0.687575	4.45244	ebi-a-GCST90016997	ieu-a-32	Ulcerative colitis || id:ieu-a-32	Gut microbiota abundance (genus Eubacterium coprostanoligenes group id.11375)	6.77768	11	0.816791	-0.0395593	0.206383	0.718
Weighted median	ebi-a-GCST90016997	ieu-a-32	Ulcerative colitis || id:ieu-a-32	Gut microbiota abundance (genus Eubacterium coprostanoligenes group id.11375)	13	-0.00661033	0.159423	0.966926	-0.319079	0.305858	0.993411	0.726818	1.35779	NA	NA	NA	NA	NA	NA	NA	-0.0395593	0.206383	0.718
Inverse variance weighted	ebi-a-GCST90017003	ieu-a-32	Ulcerative colitis || id:ieu-a-32	Gut microbiota abundance (genus Eubacterium rectale group id.14374)	8	0.244165	0.178284	0.170833	-0.105271	0.593601	1.27656	0.900081	1.8105	ebi-a-GCST90017003	ieu-a-32	Ulcerative colitis || id:ieu-a-32	Gut microbiota abundance (genus Eubacterium rectale group id.14374)	10.0158	7	0.18768	0.0316865	0.465652	0.232
MR Egger	ebi-a-GCST90017003	ieu-a-32	Ulcerative colitis || id:ieu-a-32	Gut microbiota abundance (genus Eubacterium rectale group id.14374)	8	-0.237398	0.64494	0.72544	-1.50148	1.02668	0.788677	0.2228	2.79179	ebi-a-GCST90017003	ieu-a-32	Ulcerative colitis || id:ieu-a-32	Gut microbiota abundance (genus Eubacterium rectale group id.14374)	9.09611	6	0.168245	0.0316865	0.465652	0.232
Weighted median	ebi-a-GCST90017003	ieu-a-32	Ulcerative colitis || id:ieu-a-32	Gut microbiota abundance (genus Eubacterium rectale group id.14374)	8	0.454078	0.203734	0.0258288	0.0547589	0.853396	1.57472	1.05629	2.34761	NA	NA	NA	NA	NA	NA	NA	0.0316865	0.465652	0.232
Inverse variance weighted	ebi-a-GCST90017001	ieu-a-32	Ulcerative colitis || id:ieu-a-32	Gut microbiota abundance (genus Eubacterium nodatum group id.11297)	11	-0.0170283	0.0565382	0.763276	-0.127843	0.0937867	0.983116	0.879991	1.09833	ebi-a-GCST90017001	ieu-a-32	Ulcerative colitis || id:ieu-a-32	Gut microbiota abundance (genus Eubacterium nodatum group id.11297)	3.91987	10	0.950889	-0.0183503	0.626331	0.946
MR Egger	ebi-a-GCST90017001	ieu-a-32	Ulcerative colitis || id:ieu-a-32	Gut microbiota abundance (genus Eubacterium nodatum group id.11297)	11	0.105371	0.249324	0.682487	-0.383305	0.594046	1.11112	0.681605	1.8113	ebi-a-GCST90017001	ieu-a-32	Ulcerative colitis || id:ieu-a-32	Gut microbiota abundance (genus Eubacterium nodatum group id.11297)	3.6658	9	0.932001	-0.0183503	0.626331	0.946
Weighted median	ebi-a-GCST90017001	ieu-a-32	Ulcerative colitis || id:ieu-a-32	Gut microbiota abundance (genus Eubacterium nodatum group id.11297)	11	0.0136587	0.0733588	0.852296	-0.130125	0.157442	1.01375	0.877986	1.17051	NA	NA	NA	NA	NA	NA	NA	-0.0183503	0.626331	0.946
Inverse variance weighted	ebi-a-GCST90017059	ieu-a-32	Ulcerative colitis || id:ieu-a-32	Gut microbiota abundance (genus Ruminococcaceae UCG011 id.11368)	8	-0.0782601	0.0680902	0.250408	-0.211717	0.0551966	0.924724	0.809194	1.05675	ebi-a-GCST90017059	ieu-a-32	Ulcerative colitis || id:ieu-a-32	Gut microbiota abundance (genus Ruminococcaceae UCG011 id.11368)	6.1053	7	0.527509	-0.00888049	0.852053	0.542
MR Egger	ebi-a-GCST90017059	ieu-a-32	Ulcerative colitis || id:ieu-a-32	Gut microbiota abundance (genus Ruminococcaceae UCG011 id.11368)	8	-0.0121571	0.346347	0.973138	-0.690997	0.666683	0.987916	0.501076	1.94777	ebi-a-GCST90017059	ieu-a-32	Ulcerative colitis || id:ieu-a-32	Gut microbiota abundance (genus Ruminococcaceae UCG011 id.11368)	6.06697	6	0.41573	-0.00888049	0.852053	0.542
Weighted median	ebi-a-GCST90017059	ieu-a-32	Ulcerative colitis || id:ieu-a-32	Gut microbiota abundance (genus Ruminococcaceae UCG011 id.11368)	8	-0.136993	0.0866307	0.1138	-0.306789	0.0328034	0.871977	0.735806	1.03335	NA	NA	NA	NA	NA	NA	NA	-0.00888049	0.852053	0.542
Inverse variance weighted	ebi-a-GCST90017047	ieu-a-32	Ulcerative colitis || id:ieu-a-32	Gut microbiota abundance (genus Romboutsia id.11347)	13	-0.0692251	0.117151	0.554584	-0.298841	0.160391	0.933117	0.741677	1.17397	ebi-a-GCST90017047	ieu-a-32	Ulcerative colitis || id:ieu-a-32	Gut microbiota abundance (genus Romboutsia id.11347)	16.913	12	0.152899	-0.00534356	0.847416	0.146
MR Egger	ebi-a-GCST90017047	ieu-a-32	Ulcerative colitis || id:ieu-a-32	Gut microbiota abundance (genus Romboutsia id.11347)	13	-0.0122114	0.314121	0.969687	-0.627889	0.603466	0.987863	0.533717	1.82845	ebi-a-GCST90017047	ieu-a-32	Ulcerative colitis || id:ieu-a-32	Gut microbiota abundance (genus Romboutsia id.11347)	16.8535	11	0.112283	-0.00534356	0.847416	0.146
Weighted median	ebi-a-GCST90017047	ieu-a-32	Ulcerative colitis || id:ieu-a-32	Gut microbiota abundance (genus Romboutsia id.11347)	13	0.0029379	0.141094	0.983387	-0.273606	0.279482	1.00294	0.760632	1.32244	NA	NA	NA	NA	NA	NA	NA	-0.00534356	0.847416	0.146
Inverse variance weighted	ebi-a-GCST90017020	ieu-a-32	Ulcerative colitis || id:ieu-a-32	Gut microbiota abundance (genus Lachnoclostridium id.11308)	13	-0.0519518	0.148141	0.72582	-0.342308	0.238404	0.949375	0.710129	1.26922	ebi-a-GCST90017020	ieu-a-32	Ulcerative colitis || id:ieu-a-32	Gut microbiota abundance (genus Lachnoclostridium id.11308)	17.3832	12	0.135743	0.0676353	0.0437769	0.13
MR Egger	ebi-a-GCST90017020	ieu-a-32	Ulcerative colitis || id:ieu-a-32	Gut microbiota abundance (genus Lachnoclostridium id.11308)	13	-1.06095	0.461147	0.0419821	-1.9648	-0.157101	0.346128	0.140185	0.854618	ebi-a-GCST90017020	ieu-a-32	Ulcerative colitis || id:ieu-a-32	Gut microbiota abundance (genus Lachnoclostridium id.11308)	11.815	11	0.377709	0.0676353	0.0437769	0.13
Weighted median	ebi-a-GCST90017020	ieu-a-32	Ulcerative colitis || id:ieu-a-32	Gut microbiota abundance (genus Lachnoclostridium id.11308)	13	-0.123914	0.183196	0.498784	-0.482978	0.235149	0.883456	0.616943	1.2651	NA	NA	NA	NA	NA	NA	NA	0.0676353	0.0437769	0.13
Inverse variance weighted	ebi-a-GCST90017035	ieu-a-32	Ulcerative colitis || id:ieu-a-32	Gut microbiota abundance (genus Olsenella id.822)	11	-0.0753091	0.064604	0.243735	-0.201933	0.0513148	0.927457	0.81715	1.05265	ebi-a-GCST90017035	ieu-a-32	Ulcerative colitis || id:ieu-a-32	Gut microbiota abundance (genus Olsenella id.822)	10.9669	10	0.360099	-0.0237555	0.492788	0.363
MR Egger	ebi-a-GCST90017035	ieu-a-32	Ulcerative colitis || id:ieu-a-32	Gut microbiota abundance (genus Olsenella id.822)	11	0.106396	0.262654	0.694877	-0.408405	0.621198	1.11226	0.664709	1.86116	ebi-a-GCST90017035	ieu-a-32	Ulcerative colitis || id:ieu-a-32	Gut microbiota abundance (genus Olsenella id.822)	10.3776	9	0.320789	-0.0237555	0.492788	0.363
Weighted median	ebi-a-GCST90017035	ieu-a-32	Ulcerative colitis || id:ieu-a-32	Gut microbiota abundance (genus Olsenella id.822)	11	-0.0736944	0.0881245	0.403012	-0.246418	0.0990295	0.928956	0.781595	1.1041	NA	NA	NA	NA	NA	NA	NA	-0.0237555	0.492788	0.363
Inverse variance weighted	ebi-a-GCST90017069	ieu-a-32	Ulcerative colitis || id:ieu-a-32	Gut microbiota abundance (genus Slackia id.825)	6	-0.147528	0.109947	0.179658	-0.363024	0.0679684	0.862838	0.695569	1.07033	ebi-a-GCST90017069	ieu-a-32	Ulcerative colitis || id:ieu-a-32	Gut microbiota abundance (genus Slackia id.825)	5.58375	5	0.348849	0.00403543	0.958136	0.406
MR Egger	ebi-a-GCST90017069	ieu-a-32	Ulcerative colitis || id:ieu-a-32	Gut microbiota abundance (genus Slackia id.825)	6	-0.186824	0.714181	0.806554	-1.58662	1.21297	0.82959	0.204616	3.36346	ebi-a-GCST90017069	ieu-a-32	Ulcerative colitis || id:ieu-a-32	Gut microbiota abundance (genus Slackia id.825)	5.5794	4	0.232838	0.00403543	0.958136	0.406
Weighted median	ebi-a-GCST90017069	ieu-a-32	Ulcerative colitis || id:ieu-a-32	Gut microbiota abundance (genus Slackia id.825)	6	-0.241955	0.137383	0.0782098	-0.511226	0.027316	0.785091	0.59976	1.02769	NA	NA	NA	NA	NA	NA	NA	0.00403543	0.958136	0.406
Inverse variance weighted	ebi-a-GCST90017028	ieu-a-32	Ulcerative colitis || id:ieu-a-32	Gut microbiota abundance (genus Lachnospiraceae UCG010 id.11330)	10	0.214299	0.134585	0.111319	-0.0494881	0.478086	1.23899	0.951716	1.61298	ebi-a-GCST90017028	ieu-a-32	Ulcerative colitis || id:ieu-a-32	Gut microbiota abundance (genus Lachnospiraceae UCG010 id.11330)	13.2493	9	0.151647	-0.014606	0.636286	0.189
MR Egger	ebi-a-GCST90017028	ieu-a-32	Ulcerative colitis || id:ieu-a-32	Gut microbiota abundance (genus Lachnospiraceae UCG010 id.11330)	10	0.380765	0.366742	0.32952	-0.33805	1.09958	1.4634	0.71316	3.0029	ebi-a-GCST90017028	ieu-a-32	Ulcerative colitis || id:ieu-a-32	Gut microbiota abundance (genus Lachnospiraceae UCG010 id.11330)	12.8609	8	0.116724	-0.014606	0.636286	0.189
Weighted median	ebi-a-GCST90017028	ieu-a-32	Ulcerative colitis || id:ieu-a-32	Gut microbiota abundance (genus Lachnospiraceae UCG010 id.11330)	10	0.214622	0.160929	0.182321	-0.100799	0.530044	1.23939	0.904115	1.69901	NA	NA	NA	NA	NA	NA	NA	-0.014606	0.636286	0.189
Inverse variance weighted	ebi-a-GCST90017031	ieu-a-32	Ulcerative colitis || id:ieu-a-32	Gut microbiota abundance (genus Lactococcus id.1851)	9	0.0558118	0.0856383	0.514584	-0.112039	0.223663	1.0574	0.894009	1.25065	ebi-a-GCST90017031	ieu-a-32	Ulcerative colitis || id:ieu-a-32	Gut microbiota abundance (genus Lactococcus id.1851)	12.0059	8	0.150942	0.00130698	0.981391	0.173
MR Egger	ebi-a-GCST90017031	ieu-a-32	Ulcerative colitis || id:ieu-a-32	Gut microbiota abundance (genus Lactococcus id.1851)	9	0.0462774	0.404951	0.912225	-0.747426	0.839981	1.04736	0.473584	2.31632	ebi-a-GCST90017031	ieu-a-32	Ulcerative colitis || id:ieu-a-32	Gut microbiota abundance (genus Lactococcus id.1851)	12.0049	7	0.100399	0.00130698	0.981391	0.173
Weighted median	ebi-a-GCST90017031	ieu-a-32	Ulcerative colitis || id:ieu-a-32	Gut microbiota abundance (genus Lactococcus id.1851)	9	0.0635066	0.0999687	0.525256	-0.132432	0.259445	1.06557	0.875962	1.29621	NA	NA	NA	NA	NA	NA	NA	0.00130698	0.981391	0.173
Inverse variance weighted	ebi-a-GCST90017011	ieu-a-32	Ulcerative colitis || id:ieu-a-32	Gut microbiota abundance (genus Fusicatenibacter id.11305)	18	-0.0619208	0.101672	0.542508	-0.261198	0.137357	0.939957	0.770128	1.14724	ebi-a-GCST90017011	ieu-a-32	Ulcerative colitis || id:ieu-a-32	Gut microbiota abundance (genus Fusicatenibacter id.11305)	15.7944	17	0.538457	0.00788866	0.771759	0.523
MR Egger	ebi-a-GCST90017011	ieu-a-32	Ulcerative colitis || id:ieu-a-32	Gut microbiota abundance (genus Fusicatenibacter id.11305)	18	-0.175515	0.398214	0.665287	-0.956015	0.604985	0.839025	0.384422	1.83122	ebi-a-GCST90017011	ieu-a-32	Ulcerative colitis || id:ieu-a-32	Gut microbiota abundance (genus Fusicatenibacter id.11305)	15.7073	16	0.473568	0.00788866	0.771759	0.523
Weighted median	ebi-a-GCST90017011	ieu-a-32	Ulcerative colitis || id:ieu-a-32	Gut microbiota abundance (genus Fusicatenibacter id.11305)	18	0.0773749	0.143285	0.589191	-0.203463	0.358213	1.08045	0.815901	1.43077	NA	NA	NA	NA	NA	NA	NA	0.00788866	0.771759	0.523
Inverse variance weighted	ebi-a-GCST90016978	ieu-a-32	Ulcerative colitis || id:ieu-a-32	Gut microbiota abundance (genus Christensenellaceae R 7group id.11283)	10	0.0734541	0.169805	0.66532	-0.259363	0.406271	1.07622	0.771543	1.50121	ebi-a-GCST90016978	ieu-a-32	Ulcerative colitis || id:ieu-a-32	Gut microbiota abundance (genus Christensenellaceae R 7group id.11283)	13.6297	9	0.13612	0.00490486	0.90368	0.155
MR Egger	ebi-a-GCST90016978	ieu-a-32	Ulcerative colitis || id:ieu-a-32	Gut microbiota abundance (genus Christensenellaceae R 7group id.11283)	10	0.0121727	0.522573	0.981986	-1.01207	1.03642	1.01225	0.363466	2.8191	ebi-a-GCST90016978	ieu-a-32	Ulcerative colitis || id:ieu-a-32	Gut microbiota abundance (genus Christensenellaceae R 7group id.11283)	13.6032	8	0.0927125	0.00490486	0.90368	0.155
Weighted median	ebi-a-GCST90016978	ieu-a-32	Ulcerative colitis || id:ieu-a-32	Gut microbiota abundance (genus Christensenellaceae R 7group id.11283)	10	0.162155	0.200168	0.417885	-0.230174	0.554484	1.17604	0.794395	1.74104	NA	NA	NA	NA	NA	NA	NA	0.00490486	0.90368	0.155
Inverse variance weighted	ebi-a-GCST90016960	ieu-a-32	Ulcerative colitis || id:ieu-a-32	Gut microbiota abundance (genus Adlercreutzia id.812)	8	0.102587	0.108665	0.34514	-0.110398	0.315571	1.10803	0.895478	1.37104	ebi-a-GCST90016960	ieu-a-32	Ulcerative colitis || id:ieu-a-32	Gut microbiota abundance (genus Adlercreutzia id.812)	4.246	7	0.751047	-0.00830631	0.854455	0.78
MR Egger	ebi-a-GCST90016960	ieu-a-32	Ulcerative colitis || id:ieu-a-32	Gut microbiota abundance (genus Adlercreutzia id.812)	8	0.193828	0.488704	0.705373	-0.764032	1.15169	1.21389	0.465784	3.16353	ebi-a-GCST90016960	ieu-a-32	Ulcerative colitis || id:ieu-a-32	Gut microbiota abundance (genus Adlercreutzia id.812)	4.20933	6	0.648372	-0.00830631	0.854455	0.78
Weighted median	ebi-a-GCST90016960	ieu-a-32	Ulcerative colitis || id:ieu-a-32	Gut microbiota abundance (genus Adlercreutzia id.812)	8	0.0129984	0.143392	0.927771	-0.268049	0.294046	1.01308	0.76487	1.34185	NA	NA	NA	NA	NA	NA	NA	-0.00830631	0.854455	0.78
Inverse variance weighted	ebi-a-GCST90017038	ieu-a-32	Ulcerative colitis || id:ieu-a-32	Gut microbiota abundance (genus Oxalobacter id.2978)	11	0.100526	0.0641627	0.117176	-0.0252328	0.226285	1.10575	0.975083	1.25393	ebi-a-GCST90017038	ieu-a-32	Ulcerative colitis || id:ieu-a-32	Gut microbiota abundance (genus Oxalobacter id.2978)	9.49987	10	0.485409	-0.0241626	0.602732	0.508
MR Egger	ebi-a-GCST90017038	ieu-a-32	Ulcerative colitis || id:ieu-a-32	Gut microbiota abundance (genus Oxalobacter id.2978)	11	0.258535	0.30006	0.41127	-0.329584	0.846653	1.29503	0.719223	2.33183	ebi-a-GCST90017038	ieu-a-32	Ulcerative colitis || id:ieu-a-32	Gut microbiota abundance (genus Oxalobacter id.2978)	9.20243	9	0.418802	-0.0241626	0.602732	0.508
Weighted median	ebi-a-GCST90017038	ieu-a-32	Ulcerative colitis || id:ieu-a-32	Gut microbiota abundance (genus Oxalobacter id.2978)	11	0.0254987	0.0890474	0.77461	-0.149034	0.200032	1.02583	0.86154	1.22144	NA	NA	NA	NA	NA	NA	NA	-0.0241626	0.602732	0.508
Inverse variance weighted	ebi-a-GCST90017054	ieu-a-32	Ulcerative colitis || id:ieu-a-32	Gut microbiota abundance (genus Ruminococcaceae UCG003 id.11361)	12	-0.128193	0.107077	0.231226	-0.338063	0.0816774	0.879684	0.713151	1.08511	ebi-a-GCST90017054	ieu-a-32	Ulcerative colitis || id:ieu-a-32	Gut microbiota abundance (genus Ruminococcaceae UCG003 id.11361)	10.7293	11	0.46621	-0.00599858	0.827209	0.478
MR Egger	ebi-a-GCST90017054	ieu-a-32	Ulcerative colitis || id:ieu-a-32	Gut microbiota abundance (genus Ruminococcaceae UCG003 id.11361)	12	-0.0500635	0.365802	0.893858	-0.767036	0.666909	0.951169	0.464388	1.94821	ebi-a-GCST90017054	ieu-a-32	Ulcerative colitis || id:ieu-a-32	Gut microbiota abundance (genus Ruminococcaceae UCG003 id.11361)	10.6757	10	0.383333	-0.00599858	0.827209	0.478
Weighted median	ebi-a-GCST90017054	ieu-a-32	Ulcerative colitis || id:ieu-a-32	Gut microbiota abundance (genus Ruminococcaceae UCG003 id.11361)	12	-0.056045	0.141637	0.69233	-0.333653	0.221563	0.945497	0.716302	1.24803	NA	NA	NA	NA	NA	NA	NA	-0.00599858	0.827209	0.478
Inverse variance weighted	ebi-a-GCST90017061	ieu-a-32	Ulcerative colitis || id:ieu-a-32	Gut microbiota abundance (genus Ruminococcaceae UCG014 id.11371)	11	0.15863	0.14484	0.273426	-0.125257	0.442517	1.1719	0.88227	1.55662	ebi-a-GCST90017061	ieu-a-32	Ulcerative colitis || id:ieu-a-32	Gut microbiota abundance (genus Ruminococcaceae UCG014 id.11371)	16.7679	10	0.0796606	-0.00919907	0.790674	0.086
MR Egger	ebi-a-GCST90017061	ieu-a-32	Ulcerative colitis || id:ieu-a-32	Gut microbiota abundance (genus Ruminococcaceae UCG014 id.11371)	11	0.269471	0.432911	0.549081	-0.579035	1.11798	1.30927	0.560439	3.05866	ebi-a-GCST90017061	ieu-a-32	Ulcerative colitis || id:ieu-a-32	Gut microbiota abundance (genus Ruminococcaceae UCG014 id.11371)	16.6297	9	0.0548405	-0.00919907	0.790674	0.086
Weighted median	ebi-a-GCST90017061	ieu-a-32	Ulcerative colitis || id:ieu-a-32	Gut microbiota abundance (genus Ruminococcaceae UCG014 id.11371)	11	0.0678592	0.164705	0.680336	-0.254963	0.390681	1.07021	0.774946	1.47799	NA	NA	NA	NA	NA	NA	NA	-0.00919907	0.790674	0.086
Inverse variance weighted	ebi-a-GCST90017000	ieu-a-32	Ulcerative colitis || id:ieu-a-32	Gut microbiota abundance (genus Eubacterium hallii group id.11338)	16	-0.0872205	0.125506	0.487088	-0.333213	0.158772	0.916475	0.716617	1.17207	ebi-a-GCST90017000	ieu-a-32	Ulcerative colitis || id:ieu-a-32	Gut microbiota abundance (genus Eubacterium hallii group id.11338)	23.7022	15	0.0703261	-0.0510487	0.00915685	0.087
MR Egger	ebi-a-GCST90017000	ieu-a-32	Ulcerative colitis || id:ieu-a-32	Gut microbiota abundance (genus Eubacterium hallii group id.11338)	16	0.516524	0.223938	0.0368892	0.0776054	0.955442	1.67619	1.0807	2.59982	ebi-a-GCST90017000	ieu-a-32	Ulcerative colitis || id:ieu-a-32	Gut microbiota abundance (genus Eubacterium hallii group id.11338)	14.3475	14	0.424157	-0.0510487	0.00915685	0.087
Weighted median	ebi-a-GCST90017000	ieu-a-32	Ulcerative colitis || id:ieu-a-32	Gut microbiota abundance (genus Eubacterium hallii group id.11338)	16	0.0225968	0.15159	0.881502	-0.274519	0.319713	1.02285	0.759937	1.37673	NA	NA	NA	NA	NA	NA	NA	-0.0510487	0.00915685	0.087
Inverse variance weighted	ebi-a-GCST90016966	ieu-a-32	Ulcerative colitis || id:ieu-a-32	Gut microbiota abundance (genus Anaerostipes id.1991)	13	0.0323789	0.118842	0.785273	-0.200551	0.265309	1.03291	0.81828	1.30383	ebi-a-GCST90016966	ieu-a-32	Ulcerative colitis || id:ieu-a-32	Gut microbiota abundance (genus Anaerostipes id.1991)	4.29934	12	0.977409	0.00595443	0.833687	0.972
MR Egger	ebi-a-GCST90016966	ieu-a-32	Ulcerative colitis || id:ieu-a-32	Gut microbiota abundance (genus Anaerostipes id.1991)	13	-0.0573296	0.433809	0.897249	-0.907595	0.792935	0.944283	0.403494	2.20987	ebi-a-GCST90016966	ieu-a-32	Ulcerative colitis || id:ieu-a-32	Gut microbiota abundance (genus Anaerostipes id.1991)	4.25311	11	0.961919	0.00595443	0.833687	0.972
Weighted median	ebi-a-GCST90016966	ieu-a-32	Ulcerative colitis || id:ieu-a-32	Gut microbiota abundance (genus Anaerostipes id.1991)	13	0.00563509	0.152174	0.970461	-0.292625	0.303896	1.00565	0.746302	1.35513	NA	NA	NA	NA	NA	NA	NA	0.00595443	0.833687	0.972
Inverse variance weighted	ebi-a-GCST90017045	ieu-a-32	Ulcerative colitis || id:ieu-a-32	Gut microbiota abundance (genus Prevotella9 id.11183)	15	0.00667244	0.091353	0.941774	-0.172379	0.185724	1.00669	0.84166	1.20409	ebi-a-GCST90017045	ieu-a-32	Ulcerative colitis || id:ieu-a-32	Gut microbiota abundance (genus Prevotella9 id.11183)	16.1883	14	0.302011	0.0244149	0.393836	0.341
MR Egger	ebi-a-GCST90017045	ieu-a-32	Ulcerative colitis || id:ieu-a-32	Gut microbiota abundance (genus Prevotella9 id.11183)	15	-0.241481	0.296065	0.4294	-0.821768	0.338806	0.785464	0.439654	1.40327	ebi-a-GCST90017045	ieu-a-32	Ulcerative colitis || id:ieu-a-32	Gut microbiota abundance (genus Prevotella9 id.11183)	15.2744	13	0.290534	0.0244149	0.393836	0.341
Weighted median	ebi-a-GCST90017045	ieu-a-32	Ulcerative colitis || id:ieu-a-32	Gut microbiota abundance (genus Prevotella9 id.11183)	15	-0.0302261	0.124904	0.808784	-0.275038	0.214586	0.970226	0.759543	1.23935	NA	NA	NA	NA	NA	NA	NA	0.0244149	0.393836	0.341
Inverse variance weighted	ebi-a-GCST90017027	ieu-a-32	Ulcerative colitis || id:ieu-a-32	Gut microbiota abundance (genus Lachnospiraceae UCG008 id.11328)	11	0.174612	0.0811974	0.0315189	0.0154648	0.333758	1.19078	1.01559	1.39621	ebi-a-GCST90017027	ieu-a-32	Ulcerative colitis || id:ieu-a-32	Gut microbiota abundance (genus Lachnospiraceae UCG008 id.11328)	4.23598	10	0.936074	0.0159136	0.71872	0.962
MR Egger	ebi-a-GCST90017027	ieu-a-32	Ulcerative colitis || id:ieu-a-32	Gut microbiota abundance (genus Lachnospiraceae UCG008 id.11328)	11	0.020902	0.421434	0.961527	-0.805108	0.846912	1.02112	0.44704	2.33243	ebi-a-GCST90017027	ieu-a-32	Ulcerative colitis || id:ieu-a-32	Gut microbiota abundance (genus Lachnospiraceae UCG008 id.11328)	4.09783	9	0.904857	0.0159136	0.71872	0.962
Weighted median	ebi-a-GCST90017027	ieu-a-32	Ulcerative colitis || id:ieu-a-32	Gut microbiota abundance (genus Lachnospiraceae UCG008 id.11328)	11	0.149482	0.109102	0.170652	-0.0643581	0.363323	1.16123	0.937669	1.4381	NA	NA	NA	NA	NA	NA	NA	0.0159136	0.71872	0.962
Inverse variance weighted	ebi-a-GCST90017013	ieu-a-32	Ulcerative colitis || id:ieu-a-32	Gut microbiota abundance (genus Haemophilus id.3698)	9	0.113598	0.0960154	0.236759	-0.0745919	0.301789	1.1203	0.928122	1.35228	ebi-a-GCST90017013	ieu-a-32	Ulcerative colitis || id:ieu-a-32	Gut microbiota abundance (genus Haemophilus id.3698)	9.22146	8	0.32396	0.0257988	0.355357	0.341
MR Egger	ebi-a-GCST90017013	ieu-a-32	Ulcerative colitis || id:ieu-a-32	Gut microbiota abundance (genus Haemophilus id.3698)	9	-0.0855534	0.223039	0.712673	-0.522709	0.351602	0.918004	0.592912	1.42134	ebi-a-GCST90017013	ieu-a-32	Ulcerative colitis || id:ieu-a-32	Gut microbiota abundance (genus Haemophilus id.3698)	8.0898	7	0.324742	0.0257988	0.355357	0.341
Weighted median	ebi-a-GCST90017013	ieu-a-32	Ulcerative colitis || id:ieu-a-32	Gut microbiota abundance (genus Haemophilus id.3698)	9	0.152628	0.126986	0.229394	-0.0962657	0.401521	1.16489	0.908223	1.4941	NA	NA	NA	NA	NA	NA	NA	0.0257988	0.355357	0.341
Inverse variance weighted	ebi-a-GCST90016959	ieu-a-32	Ulcerative colitis || id:ieu-a-32	Gut microbiota abundance (genus Actinomyces id.423)	7	-0.0200965	0.0995274	0.83998	-0.21517	0.174977	0.980104	0.806404	1.19122	ebi-a-GCST90016959	ieu-a-32	Ulcerative colitis || id:ieu-a-32	Gut microbiota abundance (genus Actinomyces id.423)	5.46562	6	0.485621	-0.0487316	0.161909	0.513
MR Egger	ebi-a-GCST90016959	ieu-a-32	Ulcerative colitis || id:ieu-a-32	Gut microbiota abundance (genus Actinomyces id.423)	7	0.399905	0.274744	0.205282	-0.138593	0.938403	1.49168	0.870582	2.5559	ebi-a-GCST90016959	ieu-a-32	Ulcerative colitis || id:ieu-a-32	Gut microbiota abundance (genus Actinomyces id.423)	2.7757	5	0.734519	-0.0487316	0.161909	0.513
Weighted median	ebi-a-GCST90016959	ieu-a-32	Ulcerative colitis || id:ieu-a-32	Gut microbiota abundance (genus Actinomyces id.423)	7	0.0657996	0.12837	0.608246	-0.185805	0.317404	1.06801	0.830436	1.37356	NA	NA	NA	NA	NA	NA	NA	-0.0487316	0.161909	0.513
Inverse variance weighted	ebi-a-GCST90016965	ieu-a-32	Ulcerative colitis || id:ieu-a-32	Gut microbiota abundance (genus Anaerofilum id.2053)	11	-0.0723623	0.0840036	0.389007	-0.237009	0.0922848	0.930194	0.788984	1.09668	ebi-a-GCST90016965	ieu-a-32	Ulcerative colitis || id:ieu-a-32	Gut microbiota abundance (genus Anaerofilum id.2053)	14.5046	10	0.151193	-0.0269101	0.606268	0.151
MR Egger	ebi-a-GCST90016965	ieu-a-32	Ulcerative colitis || id:ieu-a-32	Gut microbiota abundance (genus Anaerofilum id.2053)	11	0.162597	0.448541	0.725343	-0.716542	1.04174	1.17656	0.488438	2.83414	ebi-a-GCST90016965	ieu-a-32	Ulcerative colitis || id:ieu-a-32	Gut microbiota abundance (genus Anaerofilum id.2053)	14.0591	9	0.120237	-0.0269101	0.606268	0.151
Weighted median	ebi-a-GCST90016965	ieu-a-32	Ulcerative colitis || id:ieu-a-32	Gut microbiota abundance (genus Anaerofilum id.2053)	11	-0.00873223	0.0964882	0.92789	-0.197849	0.180385	0.991306	0.820494	1.19768	NA	NA	NA	NA	NA	NA	NA	-0.0269101	0.606268	0.151
Inverse variance weighted	ebi-a-GCST90017018	ieu-a-32	Ulcerative colitis || id:ieu-a-32	Gut microbiota abundance (genus Intestinibacter id.11345)	15	-0.00558521	0.0900389	0.950538	-0.182062	0.170891	0.99443	0.83355	1.18636	ebi-a-GCST90017018	ieu-a-32	Ulcerative colitis || id:ieu-a-32	Gut microbiota abundance (genus Intestinibacter id.11345)	10.5862	14	0.718193	0.014182	0.556621	0.729
MR Egger	ebi-a-GCST90017018	ieu-a-32	Ulcerative colitis || id:ieu-a-32	Gut microbiota abundance (genus Intestinibacter id.11345)	15	-0.174843	0.294601	0.563036	-0.75226	0.402574	0.839589	0.4713	1.49567	ebi-a-GCST90017018	ieu-a-32	Ulcerative colitis || id:ieu-a-32	Gut microbiota abundance (genus Intestinibacter id.11345)	10.2221	13	0.675678	0.014182	0.556621	0.729
Weighted median	ebi-a-GCST90017018	ieu-a-32	Ulcerative colitis || id:ieu-a-32	Gut microbiota abundance (genus Intestinibacter id.11345)	15	0.0710267	0.123669	0.565744	-0.171364	0.313417	1.07361	0.842515	1.36809	NA	NA	NA	NA	NA	NA	NA	0.014182	0.556621	0.729
Inverse variance weighted	ebi-a-GCST90016985	ieu-a-32	Ulcerative colitis || id:ieu-a-32	Gut microbiota abundance (genus Coprococcus3 id.11303)	8	0.0539689	0.240379	0.822356	-0.417174	0.525112	1.05545	0.658906	1.69065	ebi-a-GCST90016985	ieu-a-32	Ulcerative colitis || id:ieu-a-32	Gut microbiota abundance (genus Coprococcus3 id.11303)	18.2477	7	0.010901	-0.0554929	0.33535	0.011
MR Egger	ebi-a-GCST90016985	ieu-a-32	Ulcerative colitis || id:ieu-a-32	Gut microbiota abundance (genus Coprococcus3 id.11303)	8	0.912248	0.853661	0.326332	-0.760927	2.58542	2.48991	0.467233	13.2689	ebi-a-GCST90016985	ieu-a-32	Ulcerative colitis || id:ieu-a-32	Gut microbiota abundance (genus Coprococcus3 id.11303)	15.4279	6	0.017177	-0.0554929	0.33535	0.011
Weighted median	ebi-a-GCST90016985	ieu-a-32	Ulcerative colitis || id:ieu-a-32	Gut microbiota abundance (genus Coprococcus3 id.11303)	8	-0.151754	0.248613	0.541595	-0.639036	0.335528	0.859199	0.527801	1.39868	NA	NA	NA	NA	NA	NA	NA	-0.0554929	0.33535	0.011
Inverse variance weighted	ebi-a-GCST90017025	ieu-a-32	Ulcerative colitis || id:ieu-a-32	Gut microbiota abundance (genus Lachnospiraceae UCG001 id.11321)	12	0.00161322	0.0955677	0.986532	-0.1857	0.188926	1.00161	0.830523	1.20795	ebi-a-GCST90017025	ieu-a-32	Ulcerative colitis || id:ieu-a-32	Gut microbiota abundance (genus Lachnospiraceae UCG001 id.11321)	9.02064	11	0.619987	-0.00393072	0.922953	0.607
MR Egger	ebi-a-GCST90017025	ieu-a-32	Ulcerative colitis || id:ieu-a-32	Gut microbiota abundance (genus Lachnospiraceae UCG001 id.11321)	12	0.0460698	0.4583	0.921916	-0.852198	0.944338	1.04715	0.426476	2.57111	ebi-a-GCST90017025	ieu-a-32	Ulcerative colitis || id:ieu-a-32	Gut microbiota abundance (genus Lachnospiraceae UCG001 id.11321)	9.0108	10	0.531079	-0.00393072	0.922953	0.607
Weighted median	ebi-a-GCST90017025	ieu-a-32	Ulcerative colitis || id:ieu-a-32	Gut microbiota abundance (genus Lachnospiraceae UCG001 id.11321)	12	0.10179	0.132141	0.441116	-0.157207	0.360786	1.10715	0.854527	1.43446	NA	NA	NA	NA	NA	NA	NA	-0.00393072	0.922953	0.607
Inverse variance weighted	ebi-a-GCST90017049	ieu-a-32	Ulcerative colitis || id:ieu-a-32	Gut microbiota abundance (genus Ruminiclostridium5 id.11355)	11	-0.252949	0.147812	0.0870284	-0.54266	0.036763	0.776508	0.5812	1.03745	ebi-a-GCST90017049	ieu-a-32	Ulcerative colitis || id:ieu-a-32	Gut microbiota abundance (genus Ruminiclostridium5 id.11355)	12.7358	10	0.23882	-0.0137234	0.738082	0.266
MR Egger	ebi-a-GCST90017049	ieu-a-32	Ulcerative colitis || id:ieu-a-32	Gut microbiota abundance (genus Ruminiclostridium5 id.11355)	11	-0.0390331	0.639223	0.952643	-1.29191	1.21384	0.961719	0.274746	3.3664	ebi-a-GCST90017049	ieu-a-32	Ulcerative colitis || id:ieu-a-32	Gut microbiota abundance (genus Ruminiclostridium5 id.11355)	12.5697	9	0.183064	-0.0137234	0.738082	0.266
Weighted median	ebi-a-GCST90017049	ieu-a-32	Ulcerative colitis || id:ieu-a-32	Gut microbiota abundance (genus Ruminiclostridium5 id.11355)	11	-0.0453082	0.181607	0.802986	-0.401259	0.310642	0.955703	0.669477	1.3643	NA	NA	NA	NA	NA	NA	NA	-0.0137234	0.738082	0.266
Inverse variance weighted	ebi-a-GCST90017050	ieu-a-32	Ulcerative colitis || id:ieu-a-32	Gut microbiota abundance (genus Ruminiclostridium6 id.11356)	16	-0.160331	0.0961301	0.0953441	-0.348746	0.0280837	0.851862	0.705572	1.02848	ebi-a-GCST90017050	ieu-a-32	Ulcerative colitis || id:ieu-a-32	Gut microbiota abundance (genus Ruminiclostridium6 id.11356)	17.0567	15	0.315487	0.020354	0.362692	0.261
MR Egger	ebi-a-GCST90017050	ieu-a-32	Ulcerative colitis || id:ieu-a-32	Gut microbiota abundance (genus Ruminiclostridium6 id.11356)	16	-0.369591	0.24243	0.149645	-0.844754	0.105571	0.691017	0.429663	1.11135	ebi-a-GCST90017050	ieu-a-32	Ulcerative colitis || id:ieu-a-32	Gut microbiota abundance (genus Ruminiclostridium6 id.11356)	16.0422	14	0.310805	0.020354	0.362692	0.261
Weighted median	ebi-a-GCST90017050	ieu-a-32	Ulcerative colitis || id:ieu-a-32	Gut microbiota abundance (genus Ruminiclostridium6 id.11356)	16	-0.171053	0.134626	0.203879	-0.434921	0.0928143	0.842777	0.647316	1.09726	NA	NA	NA	NA	NA	NA	NA	0.020354	0.362692	0.261
Inverse variance weighted	ebi-a-GCST90016970	ieu-a-32	Ulcerative colitis || id:ieu-a-32	Gut microbiota abundance (genus Bifidobacterium id.436)	13	-0.180087	0.100804	0.0740187	-0.377663	0.0174898	0.835198	0.685462	1.01764	ebi-a-GCST90016970	ieu-a-32	Ulcerative colitis || id:ieu-a-32	Gut microbiota abundance (genus Bifidobacterium id.436)	12.5251	12	0.404483	0.0208775	0.320999	0.426
MR Egger	ebi-a-GCST90016970	ieu-a-32	Ulcerative colitis || id:ieu-a-32	Gut microbiota abundance (genus Bifidobacterium id.436)	13	-0.434065	0.264235	0.128691	-0.951966	0.0838362	0.64787	0.385982	1.08745	ebi-a-GCST90016970	ieu-a-32	Ulcerative colitis || id:ieu-a-32	Gut microbiota abundance (genus Bifidobacterium id.436)	11.4053	11	0.409962	0.0208775	0.320999	0.426
Weighted median	ebi-a-GCST90016970	ieu-a-32	Ulcerative colitis || id:ieu-a-32	Gut microbiota abundance (genus Bifidobacterium id.436)	13	-0.0724534	0.145103	0.617551	-0.356855	0.211949	0.930109	0.699874	1.23608	NA	NA	NA	NA	NA	NA	NA	0.0208775	0.320999	0.426
Inverse variance weighted	ebi-a-GCST90017040	ieu-a-32	Ulcerative colitis || id:ieu-a-32	Gut microbiota abundance (genus Paraprevotella id.962)	13	-0.0272789	0.0934176	0.770279	-0.210377	0.15582	0.97309	0.810278	1.16862	ebi-a-GCST90017040	ieu-a-32	Ulcerative colitis || id:ieu-a-32	Gut microbiota abundance (genus Paraprevotella id.962)	19.0136	12	0.0882008	0.00931899	0.796376	0.107
MR Egger	ebi-a-GCST90017040	ieu-a-32	Ulcerative colitis || id:ieu-a-32	Gut microbiota abundance (genus Paraprevotella id.962)	13	-0.111643	0.333599	0.744173	-0.765497	0.54221	0.894363	0.465103	1.7198	ebi-a-GCST90017040	ieu-a-32	Ulcerative colitis || id:ieu-a-32	Gut microbiota abundance (genus Paraprevotella id.962)	18.8935	11	0.0630314	0.00931899	0.796376	0.107
Weighted median	ebi-a-GCST90017040	ieu-a-32	Ulcerative colitis || id:ieu-a-32	Gut microbiota abundance (genus Paraprevotella id.962)	13	-0.0695831	0.1066	0.513917	-0.278519	0.139352	0.932783	0.756904	1.14953	NA	NA	NA	NA	NA	NA	NA	0.00931899	0.796376	0.107
Inverse variance weighted	ebi-a-GCST90017056	ieu-a-32	Ulcerative colitis || id:ieu-a-32	Gut microbiota abundance (genus Ruminococcaceae UCG005 id.11363)	14	-0.0814876	0.130008	0.530797	-0.336303	0.173328	0.921744	0.714407	1.18926	ebi-a-GCST90017056	ieu-a-32	Ulcerative colitis || id:ieu-a-32	Gut microbiota abundance (genus Ruminococcaceae UCG005 id.11363)	20.8494	13	0.0759611	-0.0257571	0.419264	0.081
MR Egger	ebi-a-GCST90017056	ieu-a-32	Ulcerative colitis || id:ieu-a-32	Gut microbiota abundance (genus Ruminococcaceae UCG005 id.11363)	14	0.217521	0.380918	0.578507	-0.529079	0.964122	1.24299	0.589147	2.62248	ebi-a-GCST90017056	ieu-a-32	Ulcerative colitis || id:ieu-a-32	Gut microbiota abundance (genus Ruminococcaceae UCG005 id.11363)	19.7009	12	0.0729607	-0.0257571	0.419264	0.081
Weighted median	ebi-a-GCST90017056	ieu-a-32	Ulcerative colitis || id:ieu-a-32	Gut microbiota abundance (genus Ruminococcaceae UCG005 id.11363)	14	-0.017367	0.146415	0.905581	-0.304341	0.269607	0.982783	0.737609	1.30945	NA	NA	NA	NA	NA	NA	NA	-0.0257571	0.419264	0.081
Inverse variance weighted	ebi-a-GCST90017015	ieu-a-32	Ulcerative colitis || id:ieu-a-32	Gut microbiota abundance (genus Holdemania id.2157)	15	-0.00756214	0.0766894	0.92145	-0.157873	0.142749	0.992466	0.853958	1.15344	ebi-a-GCST90017015	ieu-a-32	Ulcerative colitis || id:ieu-a-32	Gut microbiota abundance (genus Holdemania id.2157)	8.62694	14	0.854181	-0.0259638	0.257208	0.831
MR Egger	ebi-a-GCST90017015	ieu-a-32	Ulcerative colitis || id:ieu-a-32	Gut microbiota abundance (genus Holdemania id.2157)	15	0.241058	0.223373	0.300129	-0.196754	0.678869	1.27259	0.821393	1.97165	ebi-a-GCST90017015	ieu-a-32	Ulcerative colitis || id:ieu-a-32	Gut microbiota abundance (genus Holdemania id.2157)	7.22259	13	0.890319	-0.0259638	0.257208	0.831
Weighted median	ebi-a-GCST90017015	ieu-a-32	Ulcerative colitis || id:ieu-a-32	Gut microbiota abundance (genus Holdemania id.2157)	15	0.0205395	0.104016	0.843465	-0.183333	0.224412	1.02075	0.832491	1.25159	NA	NA	NA	NA	NA	NA	NA	-0.0259638	0.257208	0.831
Inverse variance weighted	ebi-a-GCST90016981	ieu-a-32	Ulcerative colitis || id:ieu-a-32	Gut microbiota abundance (genus Collinsella id.815)	9	-0.0343839	0.130835	0.792701	-0.29082	0.222052	0.966201	0.74765	1.24864	ebi-a-GCST90016981	ieu-a-32	Ulcerative colitis || id:ieu-a-32	Gut microbiota abundance (genus Collinsella id.815)	2.20049	8	0.97424	-0.00201146	0.95518	0.973
MR Egger	ebi-a-GCST90016981	ieu-a-32	Ulcerative colitis || id:ieu-a-32	Gut microbiota abundance (genus Collinsella id.815)	9	-0.00731112	0.482857	0.988342	-0.953712	0.939089	0.992716	0.385308	2.55765	ebi-a-GCST90016981	ieu-a-32	Ulcerative colitis || id:ieu-a-32	Gut microbiota abundance (genus Collinsella id.815)	2.1971	7	0.948131	-0.00201146	0.95518	0.973
Weighted median	ebi-a-GCST90016981	ieu-a-32	Ulcerative colitis || id:ieu-a-32	Gut microbiota abundance (genus Collinsella id.815)	9	0.00704794	0.168314	0.966599	-0.322847	0.336942	1.00707	0.724085	1.40066	NA	NA	NA	NA	NA	NA	NA	-0.00201146	0.95518	0.973
Inverse variance weighted	ebi-a-GCST90017075	ieu-a-32	Ulcerative colitis || id:ieu-a-32	Gut microbiota abundance (genus Tyzzerella3 id.11335)	13	0.0646698	0.064887	0.318933	-0.0625086	0.191848	1.06681	0.939405	1.21149	ebi-a-GCST90017075	ieu-a-32	Ulcerative colitis || id:ieu-a-32	Gut microbiota abundance (genus Tyzzerella3 id.11335)	7.03726	12	0.855142	-0.0281946	0.589466	0.849
MR Egger	ebi-a-GCST90017075	ieu-a-32	Ulcerative colitis || id:ieu-a-32	Gut microbiota abundance (genus Tyzzerella3 id.11335)	13	0.259148	0.355865	0.481694	-0.438348	0.956644	1.29583	0.645101	2.60295	ebi-a-GCST90017075	ieu-a-32	Ulcerative colitis || id:ieu-a-32	Gut microbiota abundance (genus Tyzzerella3 id.11335)	6.72833	11	0.820638	-0.0281946	0.589466	0.849
Weighted median	ebi-a-GCST90017075	ieu-a-32	Ulcerative colitis || id:ieu-a-32	Gut microbiota abundance (genus Tyzzerella3 id.11335)	13	0.105474	0.0877057	0.229137	-0.0664296	0.277377	1.11124	0.935729	1.31966	NA	NA	NA	NA	NA	NA	NA	-0.0281946	0.589466	0.849
Inverse variance weighted	ebi-a-GCST90017041	ieu-a-32	Ulcerative colitis || id:ieu-a-32	Gut microbiota abundance (genus Parasutterella id.2892)	15	-0.0451822	0.0858283	0.598593	-0.213406	0.123041	0.955823	0.807828	1.13093	ebi-a-GCST90017041	ieu-a-32	Ulcerative colitis || id:ieu-a-32	Gut microbiota abundance (genus Parasutterella id.2892)	14.1978	14	0.435084	0.00945301	0.65953	0.446
MR Egger	ebi-a-GCST90017041	ieu-a-32	Ulcerative colitis || id:ieu-a-32	Gut microbiota abundance (genus Parasutterella id.2892)	15	-0.15937	0.268253	0.56264	-0.685147	0.366406	0.852681	0.504016	1.44254	ebi-a-GCST90017041	ieu-a-32	Ulcerative colitis || id:ieu-a-32	Gut microbiota abundance (genus Parasutterella id.2892)	13.9792	13	0.375311	0.00945301	0.65953	0.446
Weighted median	ebi-a-GCST90017041	ieu-a-32	Ulcerative colitis || id:ieu-a-32	Gut microbiota abundance (genus Parasutterella id.2892)	15	-0.122292	0.118385	0.301604	-0.354326	0.109743	0.88489	0.701646	1.11599	NA	NA	NA	NA	NA	NA	NA	0.00945301	0.65953	0.446
Inverse variance weighted	ebi-a-GCST90017066	ieu-a-32	Ulcerative colitis || id:ieu-a-32	Gut microbiota abundance (genus Ruminococcus torques group id.14377)	9	-0.058494	0.148328	0.693318	-0.349216	0.232228	0.943184	0.705241	1.26141	ebi-a-GCST90017066	ieu-a-32	Ulcerative colitis || id:ieu-a-32	Gut microbiota abundance (genus Ruminococcus torques group id.14377)	10.0753	8	0.259778	0.0432842	0.0968827	0.311
MR Egger	ebi-a-GCST90017066	ieu-a-32	Ulcerative colitis || id:ieu-a-32	Gut microbiota abundance (genus Ruminococcus torques group id.14377)	9	-0.656827	0.339085	0.0939408	-1.32143	0.0077787	0.518494	0.266753	1.00781	ebi-a-GCST90017066	ieu-a-32	Ulcerative colitis || id:ieu-a-32	Gut microbiota abundance (genus Ruminococcus torques group id.14377)	6.40385	7	0.493462	0.0432842	0.0968827	0.311
Weighted median	ebi-a-GCST90017066	ieu-a-32	Ulcerative colitis || id:ieu-a-32	Gut microbiota abundance (genus Ruminococcus torques group id.14377)	9	-0.281109	0.175975	0.110168	-0.62602	0.063802	0.754946	0.534716	1.06588	NA	NA	NA	NA	NA	NA	NA	0.0432842	0.0968827	0.311
Inverse variance weighted	ebi-a-GCST90017053	ieu-a-32	Ulcerative colitis || id:ieu-a-32	Gut microbiota abundance (genus Ruminococcaceae UCG002 id.11360)	22	-0.112622	0.0855982	0.188271	-0.280395	0.05515	0.893488	0.755485	1.0567	ebi-a-GCST90017053	ieu-a-32	Ulcerative colitis || id:ieu-a-32	Gut microbiota abundance (genus Ruminococcaceae UCG002 id.11360)	19.9051	21	0.527281	-0.00731038	0.684532	0.563
MR Egger	ebi-a-GCST90017053	ieu-a-32	Ulcerative colitis || id:ieu-a-32	Gut microbiota abundance (genus Ruminococcaceae UCG002 id.11360)	22	-0.0207099	0.238814	0.931756	-0.488785	0.447365	0.979503	0.613371	1.56419	ebi-a-GCST90017053	ieu-a-32	Ulcerative colitis || id:ieu-a-32	Gut microbiota abundance (genus Ruminococcaceae UCG002 id.11360)	19.7351	20	0.474606	-0.00731038	0.684532	0.563
Weighted median	ebi-a-GCST90017053	ieu-a-32	Ulcerative colitis || id:ieu-a-32	Gut microbiota abundance (genus Ruminococcaceae UCG002 id.11360)	22	-0.135982	0.11887	0.252643	-0.368967	0.0970034	0.872859	0.691448	1.10186	NA	NA	NA	NA	NA	NA	NA	-0.00731038	0.684532	0.563
Inverse variance weighted	ebi-a-GCST90017007	ieu-a-32	Ulcerative colitis || id:ieu-a-32	Gut microbiota abundance (genus Faecalibacterium id.2057)	10	0.147915	0.112868	0.190024	-0.0733068	0.369136	1.15941	0.929316	1.44648	ebi-a-GCST90017007	ieu-a-32	Ulcerative colitis || id:ieu-a-32	Gut microbiota abundance (genus Faecalibacterium id.2057)	5.94187	9	0.745722	0.0154637	0.499273	0.739
MR Egger	ebi-a-GCST90017007	ieu-a-32	Ulcerative colitis || id:ieu-a-32	Gut microbiota abundance (genus Faecalibacterium id.2057)	10	0.0127035	0.221924	0.955756	-0.422267	0.447674	1.01278	0.655559	1.56467	ebi-a-GCST90017007	ieu-a-32	Ulcerative colitis || id:ieu-a-32	Gut microbiota abundance (genus Faecalibacterium id.2057)	5.44114	8	0.709552	0.0154637	0.499273	0.739
Weighted median	ebi-a-GCST90017007	ieu-a-32	Ulcerative colitis || id:ieu-a-32	Gut microbiota abundance (genus Faecalibacterium id.2057)	10	-0.00692465	0.152338	0.963744	-0.305508	0.291658	0.993099	0.736749	1.33865	NA	NA	NA	NA	NA	NA	NA	0.0154637	0.499273	0.739
Inverse variance weighted	ebi-a-GCST90017064	ieu-a-32	Ulcerative colitis || id:ieu-a-32	Gut microbiota abundance (genus Ruminococcus gauvreauii group id.11342)	12	-0.118024	0.139609	0.397894	-0.391657	0.15561	0.888675	0.675936	1.16837	ebi-a-GCST90017064	ieu-a-32	Ulcerative colitis || id:ieu-a-32	Gut microbiota abundance (genus Ruminococcus gauvreauii group id.11342)	17.6042	11	0.0912302	-0.0159856	0.738142	0.108
MR Egger	ebi-a-GCST90017064	ieu-a-32	Ulcerative colitis || id:ieu-a-32	Gut microbiota abundance (genus Ruminococcus gauvreauii group id.11342)	12	0.106995	0.670563	0.876404	-1.20731	1.4213	1.11293	0.299001	4.1425	ebi-a-GCST90017064	ieu-a-32	Ulcerative colitis || id:ieu-a-32	Gut microbiota abundance (genus Ruminococcus gauvreauii group id.11342)	17.3986	10	0.065996	-0.0159856	0.738142	0.108
Weighted median	ebi-a-GCST90017064	ieu-a-32	Ulcerative colitis || id:ieu-a-32	Gut microbiota abundance (genus Ruminococcus gauvreauii group id.11342)	12	-0.067454	0.151348	0.655823	-0.364097	0.229189	0.934771	0.694824	1.25758	NA	NA	NA	NA	NA	NA	NA	-0.0159856	0.738142	0.108
Inverse variance weighted	ebi-a-GCST90017024	ieu-a-32	Ulcerative colitis || id:ieu-a-32	Gut microbiota abundance (genus Lachnospiraceae NK4A136 group id.11319)	15	0.0576611	0.0967014	0.550988	-0.131874	0.247196	1.05936	0.876452	1.28043	ebi-a-GCST90017024	ieu-a-32	Ulcerative colitis || id:ieu-a-32	Gut microbiota abundance (genus Lachnospiraceae NK4A136 group id.11319)	9.85489	14	0.772714	-0.00810826	0.578852	0.766
MR Egger	ebi-a-GCST90017024	ieu-a-32	Ulcerative colitis || id:ieu-a-32	Gut microbiota abundance (genus Lachnospiraceae NK4A136 group id.11319)	15	0.158148	0.201261	0.446079	-0.236323	0.552619	1.17134	0.789526	1.7378	ebi-a-GCST90017024	ieu-a-32	Ulcerative colitis || id:ieu-a-32	Gut microbiota abundance (genus Lachnospiraceae NK4A136 group id.11319)	9.53078	13	0.73178	-0.00810826	0.578852	0.766
Weighted median	ebi-a-GCST90017024	ieu-a-32	Ulcerative colitis || id:ieu-a-32	Gut microbiota abundance (genus Lachnospiraceae NK4A136 group id.11319)	15	0.00560546	0.135953	0.967112	-0.260862	0.272073	1.00562	0.770387	1.31268	NA	NA	NA	NA	NA	NA	NA	-0.00810826	0.578852	0.766
Inverse variance weighted	ebi-a-GCST90017055	ieu-a-32	Ulcerative colitis || id:ieu-a-32	Gut microbiota abundance (genus Ruminococcaceae UCG004 id.11362)	10	0.19233	0.126519	0.128468	-0.0556468	0.440307	1.21207	0.945873	1.55318	ebi-a-GCST90017055	ieu-a-32	Ulcerative colitis || id:ieu-a-32	Gut microbiota abundance (genus Ruminococcaceae UCG004 id.11362)	14.9337	9	0.0927734	0.0753402	0.192649	0.099
MR Egger	ebi-a-GCST90017055	ieu-a-32	Ulcerative colitis || id:ieu-a-32	Gut microbiota abundance (genus Ruminococcaceae UCG004 id.11362)	10	-0.674704	0.621146	0.309022	-1.89215	0.542742	0.509307	0.150747	1.72072	ebi-a-GCST90017055	ieu-a-32	Ulcerative colitis || id:ieu-a-32	Gut microbiota abundance (genus Ruminococcaceae UCG004 id.11362)	11.9186	8	0.154874	0.0753402	0.192649	0.099
Weighted median	ebi-a-GCST90017055	ieu-a-32	Ulcerative colitis || id:ieu-a-32	Gut microbiota abundance (genus Ruminococcaceae UCG004 id.11362)	10	0.124858	0.14185	0.378744	-0.153168	0.402885	1.13299	0.857985	1.49613	NA	NA	NA	NA	NA	NA	NA	0.0753402	0.192649	0.099
Inverse variance weighted	ebi-a-GCST90016991	ieu-a-32	Ulcerative colitis || id:ieu-a-32	Gut microbiota abundance (genus Eisenbergiella id.11304)	11	-0.00303814	0.0930088	0.973942	-0.185335	0.179259	0.996966	0.830826	1.19633	ebi-a-GCST90016991	ieu-a-32	Ulcerative colitis || id:ieu-a-32	Gut microbiota abundance (genus Eisenbergiella id.11304)	15.4734	10	0.115731	-0.0438655	0.587465	0.117
MR Egger	ebi-a-GCST90016991	ieu-a-32	Ulcerative colitis || id:ieu-a-32	Gut microbiota abundance (genus Eisenbergiella id.11304)	11	0.418069	0.75472	0.593114	-1.06118	1.89732	1.51903	0.346047	6.668	ebi-a-GCST90016991	ieu-a-32	Ulcerative colitis || id:ieu-a-32	Gut microbiota abundance (genus Eisenbergiella id.11304)	14.9478	9	0.09238	-0.0438655	0.587465	0.117
Weighted median	ebi-a-GCST90016991	ieu-a-32	Ulcerative colitis || id:ieu-a-32	Gut microbiota abundance (genus Eisenbergiella id.11304)	11	0.0335937	0.114565	0.769347	-0.190954	0.258141	1.03416	0.826171	1.29452	NA	NA	NA	NA	NA	NA	NA	-0.0438655	0.587465	0.117
Inverse variance weighted	ebi-a-GCST90017074	ieu-a-32	Ulcerative colitis || id:ieu-a-32	Gut microbiota abundance (genus Turicibacter id.2162)	10	0.154654	0.0972325	0.111708	-0.0359212	0.34523	1.16725	0.964716	1.41232	ebi-a-GCST90017074	ieu-a-32	Ulcerative colitis || id:ieu-a-32	Gut microbiota abundance (genus Turicibacter id.2162)	3.07946	9	0.961061	0.0027619	0.94973	0.966
MR Egger	ebi-a-GCST90017074	ieu-a-32	Ulcerative colitis || id:ieu-a-32	Gut microbiota abundance (genus Turicibacter id.2162)	10	0.128704	0.410601	0.761953	-0.676074	0.933483	1.13735	0.50861	2.54335	ebi-a-GCST90017074	ieu-a-32	Ulcerative colitis || id:ieu-a-32	Gut microbiota abundance (genus Turicibacter id.2162)	3.07523	8	0.929548	0.0027619	0.94973	0.966
Weighted median	ebi-a-GCST90017074	ieu-a-32	Ulcerative colitis || id:ieu-a-32	Gut microbiota abundance (genus Turicibacter id.2162)	10	0.200692	0.120457	0.0956971	-0.0354046	0.436789	1.22225	0.965215	1.54773	NA	NA	NA	NA	NA	NA	NA	0.0027619	0.94973	0.966
Inverse variance weighted	ebi-a-GCST90016971	ieu-a-32	Ulcerative colitis || id:ieu-a-32	Gut microbiota abundance (genus Bilophila id.3170)	13	0.141787	0.10518	0.177644	-0.0643654	0.34794	1.15233	0.937662	1.41615	ebi-a-GCST90016971	ieu-a-32	Ulcerative colitis || id:ieu-a-32	Gut microbiota abundance (genus Bilophila id.3170)	3.61688	12	0.989401	0.0331956	0.368772	0.985
MR Egger	ebi-a-GCST90016971	ieu-a-32	Ulcerative colitis || id:ieu-a-32	Gut microbiota abundance (genus Bilophila id.3170)	13	-0.300479	0.483477	0.546937	-1.24809	0.647136	0.740463	0.287051	1.91006	ebi-a-GCST90016971	ieu-a-32	Ulcerative colitis || id:ieu-a-32	Gut microbiota abundance (genus Bilophila id.3170)	2.73852	11	0.99375	0.0331956	0.368772	0.985
Weighted median	ebi-a-GCST90016971	ieu-a-32	Ulcerative colitis || id:ieu-a-32	Gut microbiota abundance (genus Bilophila id.3170)	13	0.117733	0.128968	0.361301	-0.135044	0.37051	1.12494	0.873678	1.44847	NA	NA	NA	NA	NA	NA	NA	0.0331956	0.368772	0.985
Inverse variance weighted	ebi-a-GCST90016962	ieu-a-32	Ulcerative colitis || id:ieu-a-32	Gut microbiota abundance (genus Alistipes id.968)	14	0.100015	0.12595	0.427146	-0.146848	0.346878	1.10519	0.863426	1.41464	ebi-a-GCST90016962	ieu-a-32	Ulcerative colitis || id:ieu-a-32	Gut microbiota abundance (genus Alistipes id.968)	14.8377	13	0.317593	-0.0756873	0.0435831	0.307
MR Egger	ebi-a-GCST90016962	ieu-a-32	Ulcerative colitis || id:ieu-a-32	Gut microbiota abundance (genus Alistipes id.968)	14	1.36215	0.571926	0.0346562	0.241173	2.48312	3.90457	1.27274	11.9786	ebi-a-GCST90016962	ieu-a-32	Ulcerative colitis || id:ieu-a-32	Gut microbiota abundance (genus Alistipes id.968)	9.75159	12	0.637743	-0.0756873	0.0435831	0.307
Weighted median	ebi-a-GCST90016962	ieu-a-32	Ulcerative colitis || id:ieu-a-32	Gut microbiota abundance (genus Alistipes id.968)	14	0.158209	0.171433	0.35608	-0.1778	0.494218	1.17141	0.83711	1.63922	NA	NA	NA	NA	NA	NA	NA	-0.0756873	0.0435831	0.307
Inverse variance weighted	ebi-a-GCST90017008	ieu-a-32	Ulcerative colitis || id:ieu-a-32	Gut microbiota abundance (genus Family XIII AD3011 group id.11293)	12	0.00408719	0.137809	0.97634	-0.266019	0.274194	1.0041	0.766424	1.31547	ebi-a-GCST90017008	ieu-a-32	Ulcerative colitis || id:ieu-a-32	Gut microbiota abundance (genus Family XIII AD3011 group id.11293)	15.9341	11	0.143594	0.0120088	0.825438	0.15
MR Egger	ebi-a-GCST90017008	ieu-a-32	Ulcerative colitis || id:ieu-a-32	Gut microbiota abundance (genus Family XIII AD3011 group id.11293)	12	-0.141865	0.660541	0.834262	-1.43653	1.1528	0.867738	0.237752	3.16703	ebi-a-GCST90017008	ieu-a-32	Ulcerative colitis || id:ieu-a-32	Gut microbiota abundance (genus Family XIII AD3011 group id.11293)	15.8528	10	0.103923	0.0120088	0.825438	0.15
Weighted median	ebi-a-GCST90017008	ieu-a-32	Ulcerative colitis || id:ieu-a-32	Gut microbiota abundance (genus Family XIII AD3011 group id.11293)	12	-0.103838	0.168114	0.536795	-0.433341	0.225665	0.901371	0.648339	1.25316	NA	NA	NA	NA	NA	NA	NA	0.0120088	0.825438	0.15
Inverse variance weighted	ebi-a-GCST90017026	ieu-a-32	Ulcerative colitis || id:ieu-a-32	Gut microbiota abundance (genus Lachnospiraceae UCG004 id.11324)	12	-0.0757404	0.111167	0.495669	-0.293628	0.142147	0.927057	0.745554	1.15275	ebi-a-GCST90017026	ieu-a-32	Ulcerative colitis || id:ieu-a-32	Gut microbiota abundance (genus Lachnospiraceae UCG004 id.11324)	10.6512	11	0.472928	-0.0129495	0.657853	0.499
MR Egger	ebi-a-GCST90017026	ieu-a-32	Ulcerative colitis || id:ieu-a-32	Gut microbiota abundance (genus Lachnospiraceae UCG004 id.11324)	12	0.113522	0.42995	0.797114	-0.72918	0.956225	1.12022	0.482304	2.60186	ebi-a-GCST90017026	ieu-a-32	Ulcerative colitis || id:ieu-a-32	Gut microbiota abundance (genus Lachnospiraceae UCG004 id.11324)	10.4339	10	0.403287	-0.0129495	0.657853	0.499
Weighted median	ebi-a-GCST90017026	ieu-a-32	Ulcerative colitis || id:ieu-a-32	Gut microbiota abundance (genus Lachnospiraceae UCG004 id.11324)	12	0.0107681	0.155617	0.944833	-0.294241	0.315777	1.01083	0.745097	1.37132	NA	NA	NA	NA	NA	NA	NA	-0.0129495	0.657853	0.499
Inverse variance weighted	ebi-a-GCST90017088	ieu-a-32	Ulcerative colitis || id:ieu-a-32	Gut microbiota abundance (genus Veillonella id.2198)	8	-0.0583493	0.110984	0.599066	-0.275878	0.159179	0.94332	0.758906	1.17255	ebi-a-GCST90017088	ieu-a-32	Ulcerative colitis || id:ieu-a-32	Gut microbiota abundance (genus Veillonella id.2198)	4.69114	7	0.697595	0.020689	0.663964	0.703
MR Egger	ebi-a-GCST90017088	ieu-a-32	Ulcerative colitis || id:ieu-a-32	Gut microbiota abundance (genus Veillonella id.2198)	8	-0.310153	0.562433	0.601243	-1.41252	0.792216	0.733335	0.243528	2.20829	ebi-a-GCST90017088	ieu-a-32	Ulcerative colitis || id:ieu-a-32	Gut microbiota abundance (genus Veillonella id.2198)	4.48258	6	0.611664	0.020689	0.663964	0.703
Weighted median	ebi-a-GCST90017088	ieu-a-32	Ulcerative colitis || id:ieu-a-32	Gut microbiota abundance (genus Veillonella id.2198)	8	0.0572998	0.14017	0.682695	-0.217433	0.332032	1.05897	0.804582	1.3938	NA	NA	NA	NA	NA	NA	NA	0.020689	0.663964	0.703
Inverse variance weighted	ebi-a-GCST90016989	ieu-a-32	Ulcerative colitis || id:ieu-a-32	Gut microbiota abundance (genus Dorea id.1997)	10	0.00194779	0.130479	0.98809	-0.25379	0.257686	1.00195	0.775854	1.29393	ebi-a-GCST90016989	ieu-a-32	Ulcerative colitis || id:ieu-a-32	Gut microbiota abundance (genus Dorea id.1997)	6.29243	9	0.710332	-0.0210681	0.419392	0.723
MR Egger	ebi-a-GCST90016989	ieu-a-32	Ulcerative colitis || id:ieu-a-32	Gut microbiota abundance (genus Dorea id.1997)	10	0.287484	0.359924	0.447505	-0.417967	0.992935	1.33307	0.658384	2.69915	ebi-a-GCST90016989	ieu-a-32	Ulcerative colitis || id:ieu-a-32	Gut microbiota abundance (genus Dorea id.1997)	5.56784	8	0.695513	-0.0210681	0.419392	0.723
Weighted median	ebi-a-GCST90016989	ieu-a-32	Ulcerative colitis || id:ieu-a-32	Gut microbiota abundance (genus Dorea id.1997)	10	0.102383	0.174425	0.55722	-0.23949	0.444257	1.10781	0.787029	1.55933	NA	NA	NA	NA	NA	NA	NA	-0.0210681	0.419392	0.723
Inverse variance weighted	ebi-a-GCST90016969	ieu-a-32	Ulcerative colitis || id:ieu-a-32	Gut microbiota abundance (genus Barnesiella id.944)	13	0.177144	0.108494	0.102521	-0.0355044	0.389792	1.1938	0.965118	1.47667	ebi-a-GCST90016969	ieu-a-32	Ulcerative colitis || id:ieu-a-32	Gut microbiota abundance (genus Barnesiella id.944)	9.99507	12	0.616393	-0.00915648	0.750532	0.658
MR Egger	ebi-a-GCST90016969	ieu-a-32	Ulcerative colitis || id:ieu-a-32	Gut microbiota abundance (genus Barnesiella id.944)	13	0.288859	0.359434	0.438622	-0.415632	0.99335	1.3349	0.659923	2.70026	ebi-a-GCST90016969	ieu-a-32	Ulcerative colitis || id:ieu-a-32	Gut microbiota abundance (genus Barnesiella id.944)	9.88879	11	0.540418	-0.00915648	0.750532	0.658
Weighted median	ebi-a-GCST90016969	ieu-a-32	Ulcerative colitis || id:ieu-a-32	Gut microbiota abundance (genus Barnesiella id.944)	13	0.132775	0.148857	0.372413	-0.158985	0.424534	1.14199	0.853009	1.52888	NA	NA	NA	NA	NA	NA	NA	-0.00915648	0.750532	0.658
Inverse variance weighted	ebi-a-GCST90016987	ieu-a-32	Ulcerative colitis || id:ieu-a-32	Gut microbiota abundance (genus Desulfovibrio id.3173)	9	-0.00438769	0.102389	0.965819	-0.205071	0.196295	0.995622	0.81459	1.21689	ebi-a-GCST90016987	ieu-a-32	Ulcerative colitis || id:ieu-a-32	Gut microbiota abundance (genus Desulfovibrio id.3173)	4.48835	8	0.810597	-0.0300094	0.369355	0.79
MR Egger	ebi-a-GCST90016987	ieu-a-32	Ulcerative colitis || id:ieu-a-32	Gut microbiota abundance (genus Desulfovibrio id.3173)	9	0.266836	0.300696	0.404323	-0.322528	0.8562	1.30583	0.724316	2.3542	ebi-a-GCST90016987	ieu-a-32	Ulcerative colitis || id:ieu-a-32	Gut microbiota abundance (genus Desulfovibrio id.3173)	3.56807	7	0.827964	-0.0300094	0.369355	0.79
Weighted median	ebi-a-GCST90016987	ieu-a-32	Ulcerative colitis || id:ieu-a-32	Gut microbiota abundance (genus Desulfovibrio id.3173)	9	-0.107656	0.137931	0.435094	-0.378002	0.162689	0.897936	0.685229	1.17667	NA	NA	NA	NA	NA	NA	NA	-0.0300094	0.369355	0.79
Inverse variance weighted	ebi-a-GCST90016961	ieu-a-32	Ulcerative colitis || id:ieu-a-32	Gut microbiota abundance (genus Akkermansia id.4037)	11	-0.0230457	0.130299	0.859613	-0.278432	0.232341	0.977218	0.75697	1.26155	ebi-a-GCST90016961	ieu-a-32	Ulcerative colitis || id:ieu-a-32	Gut microbiota abundance (genus Akkermansia id.4037)	15.6698	10	0.109484	0.0642827	0.0756778	0.138
MR Egger	ebi-a-GCST90016961	ieu-a-32	Ulcerative colitis || id:ieu-a-32	Gut microbiota abundance (genus Akkermansia id.4037)	11	-0.823098	0.41463	0.0784079	-1.63577	-0.0104243	0.439069	0.194802	0.98963	ebi-a-GCST90016961	ieu-a-32	Ulcerative colitis || id:ieu-a-32	Gut microbiota abundance (genus Akkermansia id.4037)	10.8245	9	0.287929	0.0642827	0.0756778	0.138
Weighted median	ebi-a-GCST90016961	ieu-a-32	Ulcerative colitis || id:ieu-a-32	Gut microbiota abundance (genus Akkermansia id.4037)	11	-0.0676139	0.163865	0.679885	-0.38879	0.253562	0.934621	0.677877	1.28861	NA	NA	NA	NA	NA	NA	NA	0.0642827	0.0756778	0.138
Inverse variance weighted	ebi-a-GCST90016990	ieu-a-32	Ulcerative colitis || id:ieu-a-32	Gut microbiota abundance (genus Eggerthella id.819)	10	0.0258477	0.0777151	0.73944	-0.126474	0.178169	1.02618	0.881197	1.19503	ebi-a-GCST90016990	ieu-a-32	Ulcerative colitis || id:ieu-a-32	Gut microbiota abundance (genus Eggerthella id.819)	6.58466	9	0.680273	-0.00376918	0.928553	0.684
MR Egger	ebi-a-GCST90016990	ieu-a-32	Ulcerative colitis || id:ieu-a-32	Gut microbiota abundance (genus Eggerthella id.819)	10	0.0596901	0.373918	0.877126	-0.673188	0.792569	1.06151	0.51008	2.20906	ebi-a-GCST90016990	ieu-a-32	Ulcerative colitis || id:ieu-a-32	Gut microbiota abundance (genus Eggerthella id.819)	6.5761	8	0.582979	-0.00376918	0.928553	0.684
Weighted median	ebi-a-GCST90016990	ieu-a-32	Ulcerative colitis || id:ieu-a-32	Gut microbiota abundance (genus Eggerthella id.819)	10	0.0373347	0.0997858	0.708294	-0.158245	0.232915	1.03804	0.85364	1.26227	NA	NA	NA	NA	NA	NA	NA	-0.00376918	0.928553	0.684
Inverse variance weighted	ebi-a-GCST90016974	ieu-a-32	Ulcerative colitis || id:ieu-a-32	Gut microbiota abundance (genus Butyricimonas id.945)	13	0.0215243	0.0912844	0.813592	-0.157393	0.200442	1.02176	0.854368	1.22194	ebi-a-GCST90016974	ieu-a-32	Ulcerative colitis || id:ieu-a-32	Gut microbiota abundance (genus Butyricimonas id.945)	7.94188	12	0.789656	0.0155491	0.578209	0.785
MR Egger	ebi-a-GCST90016974	ieu-a-32	Ulcerative colitis || id:ieu-a-32	Gut microbiota abundance (genus Butyricimonas id.945)	13	-0.144182	0.303285	0.643802	-0.738621	0.450257	0.86573	0.477772	1.56872	ebi-a-GCST90016974	ieu-a-32	Ulcerative colitis || id:ieu-a-32	Gut microbiota abundance (genus Butyricimonas id.945)	7.61362	11	0.74744	0.0155491	0.578209	0.785
Weighted median	ebi-a-GCST90016974	ieu-a-32	Ulcerative colitis || id:ieu-a-32	Gut microbiota abundance (genus Butyricimonas id.945)	13	0.139106	0.124264	0.262952	-0.104451	0.382664	1.14925	0.900819	1.46619	NA	NA	NA	NA	NA	NA	NA	0.0155491	0.578209	0.785
Inverse variance weighted	ebi-a-GCST90017009	ieu-a-32	Ulcerative colitis || id:ieu-a-32	Gut microbiota abundance (genus Family XIII UCG001 id.11294)	8	0.211377	0.187773	0.260291	-0.156658	0.579412	1.23538	0.854996	1.78499	ebi-a-GCST90017009	ieu-a-32	Ulcerative colitis || id:ieu-a-32	Gut microbiota abundance (genus Family XIII UCG001 id.11294)	15.6522	7	0.0284906	-0.00602578	0.904107	0.047
MR Egger	ebi-a-GCST90017009	ieu-a-32	Ulcerative colitis || id:ieu-a-32	Gut microbiota abundance (genus Family XIII UCG001 id.11294)	8	0.277043	0.56046	0.638659	-0.821459	1.37555	1.31922	0.43979	3.95723	ebi-a-GCST90017009	ieu-a-32	Ulcerative colitis || id:ieu-a-32	Gut microbiota abundance (genus Family XIII UCG001 id.11294)	15.6112	6	0.0160005	-0.00602578	0.904107	0.047
Weighted median	ebi-a-GCST90017009	ieu-a-32	Ulcerative colitis || id:ieu-a-32	Gut microbiota abundance (genus Family XIII UCG001 id.11294)	8	0.156146	0.182207	0.391459	-0.200979	0.513271	1.169	0.81793	1.67075	NA	NA	NA	NA	NA	NA	NA	-0.00602578	0.904107	0.047
Inverse variance weighted	ebi-a-GCST90017052	ieu-a-32	Ulcerative colitis || id:ieu-a-32	Gut microbiota abundance (genus Ruminococcaceae NK4A214 group id.11358)	13	-0.0639601	0.148726	0.667158	-0.355464	0.227544	0.938042	0.700848	1.25551	ebi-a-GCST90017052	ieu-a-32	Ulcerative colitis || id:ieu-a-32	Gut microbiota abundance (genus Ruminococcaceae NK4A214 group id.11358)	20.3762	12	0.0602965	-0.0222146	0.570147	0.062
MR Egger	ebi-a-GCST90017052	ieu-a-32	Ulcerative colitis || id:ieu-a-32	Gut microbiota abundance (genus Ruminococcaceae NK4A214 group id.11358)	13	0.23843	0.538798	0.666687	-0.817615	1.29447	1.26925	0.441483	3.64908	ebi-a-GCST90017052	ieu-a-32	Ulcerative colitis || id:ieu-a-32	Gut microbiota abundance (genus Ruminococcaceae NK4A214 group id.11358)	19.7607	11	0.0487323	-0.0222146	0.570147	0.062
Weighted median	ebi-a-GCST90017052	ieu-a-32	Ulcerative colitis || id:ieu-a-32	Gut microbiota abundance (genus Ruminococcaceae NK4A214 group id.11358)	13	-0.128267	0.160905	0.425358	-0.44364	0.187106	0.879619	0.641697	1.20576	NA	NA	NA	NA	NA	NA	NA	-0.0222146	0.570147	0.062
Inverse variance weighted	ebi-a-GCST90016996	ieu-a-32	Ulcerative colitis || id:ieu-a-32	Gut microbiota abundance (genus Eubacterium brachy group id.11296)	9	-0.0301067	0.0715502	0.673917	-0.170345	0.110132	0.970342	0.843374	1.11642	ebi-a-GCST90016996	ieu-a-32	Ulcerative colitis || id:ieu-a-32	Gut microbiota abundance (genus Eubacterium brachy group id.11296)	4.43715	8	0.815687	0.0374197	0.368475	0.818
MR Egger	ebi-a-GCST90016996	ieu-a-32	Ulcerative colitis || id:ieu-a-32	Gut microbiota abundance (genus Eubacterium brachy group id.11296)	9	-0.33157	0.321694	0.336972	-0.962091	0.29895	0.717796	0.382093	1.34844	ebi-a-GCST90016996	ieu-a-32	Ulcerative colitis || id:ieu-a-32	Gut microbiota abundance (genus Eubacterium brachy group id.11296)	3.51327	7	0.833818	0.0374197	0.368475	0.818
Weighted median	ebi-a-GCST90016996	ieu-a-32	Ulcerative colitis || id:ieu-a-32	Gut microbiota abundance (genus Eubacterium brachy group id.11296)	9	-0.0627966	0.093363	0.501197	-0.245788	0.120195	0.939134	0.782088	1.12772	NA	NA	NA	NA	NA	NA	NA	0.0374197	0.368475	0.818
Inverse variance weighted	ebi-a-GCST90016980	ieu-a-32	Ulcerative colitis || id:ieu-a-32	Gut microbiota abundance (genus Clostridium sensustricto1 id.1873)	7	-0.29937	0.150372	0.0464957	-0.594099	-0.00464131	0.741285	0.55206	0.995369	ebi-a-GCST90016980	ieu-a-32	Ulcerative colitis || id:ieu-a-32	Gut microbiota abundance (genus Clostridium sensustricto1 id.1873)	9.01333	6	0.17283	-0.0138179	0.7355	0.242
MR Egger	ebi-a-GCST90016980	ieu-a-32	Ulcerative colitis || id:ieu-a-32	Gut microbiota abundance (genus Clostridium sensustricto1 id.1873)	7	-0.185856	0.356972	0.624839	-0.885522	0.513809	0.830393	0.412499	1.67165	ebi-a-GCST90016980	ieu-a-32	Ulcerative colitis || id:ieu-a-32	Gut microbiota abundance (genus Clostridium sensustricto1 id.1873)	8.78901	5	0.117782	-0.0138179	0.7355	0.242
Weighted median	ebi-a-GCST90016980	ieu-a-32	Ulcerative colitis || id:ieu-a-32	Gut microbiota abundance (genus Clostridium sensustricto1 id.1873)	7	-0.255944	0.17793	0.150306	-0.604688	0.0927994	0.774185	0.546245	1.09724	NA	NA	NA	NA	NA	NA	NA	-0.0138179	0.7355	0.242
Inverse variance weighted	ebi-a-GCST90016995	ieu-a-32	Ulcerative colitis || id:ieu-a-32	Gut microbiota abundance (genus Escherichia Shigella id.3504)	10	0.0582539	0.116131	0.615932	-0.169362	0.28587	1.05998	0.844203	1.33092	ebi-a-GCST90016995	ieu-a-32	Ulcerative colitis || id:ieu-a-32	Gut microbiota abundance (genus Escherichia Shigella id.3504)	7.75297	9	0.55922	-0.00434928	0.875556	0.537
MR Egger	ebi-a-GCST90016995	ieu-a-32	Ulcerative colitis || id:ieu-a-32	Gut microbiota abundance (genus Escherichia Shigella id.3504)	10	0.113452	0.36059	0.761092	-0.593304	0.820209	1.12014	0.552499	2.27097	ebi-a-GCST90016995	ieu-a-32	Ulcerative colitis || id:ieu-a-32	Gut microbiota abundance (genus Escherichia Shigella id.3504)	7.72682	8	0.4606	-0.00434928	0.875556	0.537
Weighted median	ebi-a-GCST90016995	ieu-a-32	Ulcerative colitis || id:ieu-a-32	Gut microbiota abundance (genus Escherichia Shigella id.3504)	10	0.0481057	0.158635	0.761701	-0.262818	0.35903	1.04928	0.768881	1.43194	NA	NA	NA	NA	NA	NA	NA	-0.00434928	0.875556	0.537
Inverse variance weighted	ebi-a-GCST90016986	ieu-a-32	Ulcerative colitis || id:ieu-a-32	Gut microbiota abundance (genus Defluviitaleaceae UCG011 id.11287)	9	-0.00934586	0.0977398	0.923823	-0.200916	0.182224	0.990698	0.817981	1.19988	ebi-a-GCST90016986	ieu-a-32	Ulcerative colitis || id:ieu-a-32	Gut microbiota abundance (genus Defluviitaleaceae UCG011 id.11287)	4.51588	8	0.807842	-0.0267712	0.468801	0.804
MR Egger	ebi-a-GCST90016986	ieu-a-32	Ulcerative colitis || id:ieu-a-32	Gut microbiota abundance (genus Defluviitaleaceae UCG011 id.11287)	9	0.241072	0.341278	0.502779	-0.427833	0.909976	1.27261	0.65192	2.48426	ebi-a-GCST90016986	ieu-a-32	Ulcerative colitis || id:ieu-a-32	Gut microbiota abundance (genus Defluviitaleaceae UCG011 id.11287)	3.92937	7	0.787876	-0.0267712	0.468801	0.804
Weighted median	ebi-a-GCST90016986	ieu-a-32	Ulcerative colitis || id:ieu-a-32	Gut microbiota abundance (genus Defluviitaleaceae UCG011 id.11287)	9	-0.000106568	0.132532	0.999358	-0.259868	0.259655	0.999893	0.771153	1.29648	NA	NA	NA	NA	NA	NA	NA	-0.0267712	0.468801	0.804
Inverse variance weighted	ebi-a-GCST90017067	ieu-a-32	Ulcerative colitis || id:ieu-a-32	Gut microbiota abundance (genus Sellimonas id.14369)	9	-0.0101082	0.0623818	0.871276	-0.132377	0.11216	0.989943	0.876011	1.11869	ebi-a-GCST90017067	ieu-a-32	Ulcerative colitis || id:ieu-a-32	Gut microbiota abundance (genus Sellimonas id.14369)	4.90779	8	0.767385	-0.089132	0.123697	0.797
MR Egger	ebi-a-GCST90017067	ieu-a-32	Ulcerative colitis || id:ieu-a-32	Gut microbiota abundance (genus Sellimonas id.14369)	9	0.605758	0.357524	0.134032	-0.0949886	1.3065	1.83264	0.909383	3.69324	ebi-a-GCST90017067	ieu-a-32	Ulcerative colitis || id:ieu-a-32	Gut microbiota abundance (genus Sellimonas id.14369)	1.8473	7	0.967806	-0.089132	0.123697	0.797
Weighted median	ebi-a-GCST90017067	ieu-a-32	Ulcerative colitis || id:ieu-a-32	Gut microbiota abundance (genus Sellimonas id.14369)	9	-0.0392528	0.0806854	0.626618	-0.197396	0.118891	0.961508	0.820865	1.12625	NA	NA	NA	NA	NA	NA	NA	-0.089132	0.123697	0.797
Inverse variance weighted	ebi-a-GCST90017039	ieu-a-32	Ulcerative colitis || id:ieu-a-32	Gut microbiota abundance (genus Parabacteroides id.954)	6	0.0944879	0.158276	0.550518	-0.215732	0.404708	1.0991	0.805951	1.49886	ebi-a-GCST90017039	ieu-a-32	Ulcerative colitis || id:ieu-a-32	Gut microbiota abundance (genus Parabacteroides id.954)	2.20069	5	0.820736	0.0668739	0.23624	0.81
MR Egger	ebi-a-GCST90017039	ieu-a-32	Ulcerative colitis || id:ieu-a-32	Gut microbiota abundance (genus Parabacteroides id.954)	6	-0.56343	0.498341	0.321416	-1.54018	0.413318	0.569253	0.214343	1.51183	ebi-a-GCST90017039	ieu-a-32	Ulcerative colitis || id:ieu-a-32	Gut microbiota abundance (genus Parabacteroides id.954)	0.262178	4	0.992123	0.0668739	0.23624	0.81
Weighted median	ebi-a-GCST90017039	ieu-a-32	Ulcerative colitis || id:ieu-a-32	Gut microbiota abundance (genus Parabacteroides id.954)	6	0.078478	0.205599	0.702681	-0.324497	0.481453	1.08164	0.722891	1.61842	NA	NA	NA	NA	NA	NA	NA	0.0668739	0.23624	0.81
Inverse variance weighted	ebi-a-GCST90017072	ieu-a-32	Ulcerative colitis || id:ieu-a-32	Gut microbiota abundance (genus Sutterella id.2896)	12	-0.121177	0.1069	0.256979	-0.330701	0.0883465	0.885877	0.71842	1.09237	ebi-a-GCST90017072	ieu-a-32	Ulcerative colitis || id:ieu-a-32	Gut microbiota abundance (genus Sutterella id.2896)	10.0664	11	0.524428	0.00538014	0.876316	0.536
MR Egger	ebi-a-GCST90017072	ieu-a-32	Ulcerative colitis || id:ieu-a-32	Gut microbiota abundance (genus Sutterella id.2896)	12	-0.200969	0.511064	0.702398	-1.20265	0.800717	0.817938	0.300396	2.22714	ebi-a-GCST90017072	ieu-a-32	Ulcerative colitis || id:ieu-a-32	Gut microbiota abundance (genus Sutterella id.2896)	10.0408	10	0.436925	0.00538014	0.876316	0.536
Weighted median	ebi-a-GCST90017072	ieu-a-32	Ulcerative colitis || id:ieu-a-32	Gut microbiota abundance (genus Sutterella id.2896)	12	-0.207335	0.145644	0.15457	-0.492799	0.0781278	0.812747	0.610914	1.08126	NA	NA	NA	NA	NA	NA	NA	0.00538014	0.876316	0.536
Inverse variance weighted	ebi-a-GCST90017010	ieu-a-32	Ulcerative colitis || id:ieu-a-32	Gut microbiota abundance (genus Flavonifractor id.2059)	5	-0.0611168	0.210873	0.771948	-0.474427	0.352194	0.940713	0.622241	1.42218	ebi-a-GCST90017010	ieu-a-32	Ulcerative colitis || id:ieu-a-32	Gut microbiota abundance (genus Flavonifractor id.2059)	8.20383	4	0.0843907	-0.0996842	0.212022	0.122
MR Egger	ebi-a-GCST90017010	ieu-a-32	Ulcerative colitis || id:ieu-a-32	Gut microbiota abundance (genus Flavonifractor id.2059)	5	1.15779	0.791683	0.239795	-0.393909	2.70949	3.18289	0.674415	15.0216	ebi-a-GCST90017010	ieu-a-32	Ulcerative colitis || id:ieu-a-32	Gut microbiota abundance (genus Flavonifractor id.2059)	4.47525	3	0.214509	-0.0996842	0.212022	0.122
Weighted median	ebi-a-GCST90017010	ieu-a-32	Ulcerative colitis || id:ieu-a-32	Gut microbiota abundance (genus Flavonifractor id.2059)	5	0.104654	0.195953	0.593288	-0.279414	0.488722	1.11033	0.756227	1.63023	NA	NA	NA	NA	NA	NA	NA	-0.0996842	0.212022	0.122
Inverse variance weighted	ebi-a-GCST90016972	ieu-a-32	Ulcerative colitis || id:ieu-a-32	Gut microbiota abundance (genus Blautia id.1992)	2	0.00625922	0.26673	0.981278	-0.516531	0.52905	1.00628	0.596586	1.69732	ebi-a-GCST90016972	ieu-a-32	Ulcerative colitis || id:ieu-a-32	Gut microbiota abundance (genus Blautia id.1992)	1.38802	1	0.23874	NA	NA	NA
Inverse variance weighted	ebi-a-GCST90017051	ieu-a-32	Ulcerative colitis || id:ieu-a-32	Gut microbiota abundance (genus Ruminiclostridium9 id.11357)	9	0.0701485	0.141346	0.619689	-0.206889	0.347186	1.07267	0.81311	1.41508	ebi-a-GCST90017051	ieu-a-32	Ulcerative colitis || id:ieu-a-32	Gut microbiota abundance (genus Ruminiclostridium9 id.11357)	4.66636	8	0.792568	-0.0327495	0.441037	0.773
MR Egger	ebi-a-GCST90017051	ieu-a-32	Ulcerative colitis || id:ieu-a-32	Gut microbiota abundance (genus Ruminiclostridium9 id.11357)	9	0.544577	0.597899	0.392675	-0.627306	1.71646	1.72388	0.534029	5.56479	ebi-a-GCST90017051	ieu-a-32	Ulcerative colitis || id:ieu-a-32	Gut microbiota abundance (genus Ruminiclostridium9 id.11357)	3.99946	7	0.779839	-0.0327495	0.441037	0.773
Weighted median	ebi-a-GCST90017051	ieu-a-32	Ulcerative colitis || id:ieu-a-32	Gut microbiota abundance (genus Ruminiclostridium9 id.11357)	9	0.0408662	0.194183	0.833315	-0.339732	0.421465	1.04171	0.711961	1.52419	NA	NA	NA	NA	NA	NA	NA	-0.0327495	0.441037	0.773
Inverse variance weighted	ebi-a-GCST90016982	ieu-a-32	Ulcerative colitis || id:ieu-a-32	Gut microbiota abundance (genus Coprobacter id.949)	11	-0.124098	0.0794126	0.118123	-0.279747	0.0315504	0.883293	0.755975	1.03205	ebi-a-GCST90016982	ieu-a-32	Ulcerative colitis || id:ieu-a-32	Gut microbiota abundance (genus Coprobacter id.949)	5.78909	10	0.832661	-0.00737564	0.80809	0.858
MR Egger	ebi-a-GCST90016982	ieu-a-32	Ulcerative colitis || id:ieu-a-32	Gut microbiota abundance (genus Coprobacter id.949)	11	-0.0597953	0.269047	0.829082	-0.587128	0.467538	0.941957	0.555922	1.59606	ebi-a-GCST90016982	ieu-a-32	Ulcerative colitis || id:ieu-a-32	Gut microbiota abundance (genus Coprobacter id.949)	5.72652	9	0.766947	-0.00737564	0.80809	0.858
Weighted median	ebi-a-GCST90016982	ieu-a-32	Ulcerative colitis || id:ieu-a-32	Gut microbiota abundance (genus Coprobacter id.949)	11	-0.144964	0.10108	0.151531	-0.343082	0.0531537	0.865053	0.70958	1.05459	NA	NA	NA	NA	NA	NA	NA	-0.00737564	0.80809	0.858
Inverse variance weighted	ebi-a-GCST90017060	ieu-a-32	Ulcerative colitis || id:ieu-a-32	Gut microbiota abundance (genus Ruminococcaceae UCG013 id.11370)	12	0.102248	0.115973	0.377963	-0.125059	0.329556	1.10766	0.882445	1.39035	ebi-a-GCST90017060	ieu-a-32	Ulcerative colitis || id:ieu-a-32	Gut microbiota abundance (genus Ruminococcaceae UCG013 id.11370)	11.5234	11	0.400513	-0.00728303	0.770675	0.454
MR Egger	ebi-a-GCST90017060	ieu-a-32	Ulcerative colitis || id:ieu-a-32	Gut microbiota abundance (genus Ruminococcaceae UCG013 id.11370)	12	0.193698	0.328454	0.568459	-0.450073	0.837468	1.21373	0.637582	2.31051	ebi-a-GCST90017060	ieu-a-32	Ulcerative colitis || id:ieu-a-32	Gut microbiota abundance (genus Ruminococcaceae UCG013 id.11370)	11.4209	10	0.325678	-0.00728303	0.770675	0.454
Weighted median	ebi-a-GCST90017060	ieu-a-32	Ulcerative colitis || id:ieu-a-32	Gut microbiota abundance (genus Ruminococcaceae UCG013 id.11370)	12	0.105759	0.159091	0.506195	-0.206058	0.417577	1.11155	0.813785	1.51828	NA	NA	NA	NA	NA	NA	NA	-0.00728303	0.770675	0.454
Inverse variance weighted	ebi-a-GCST90016968	ieu-a-32	Ulcerative colitis || id:ieu-a-32	Gut microbiota abundance (genus Bacteroides id.918)	8	-0.110407	0.155954	0.478977	-0.416077	0.195262	0.895469	0.65963	1.21563	ebi-a-GCST90016968	ieu-a-32	Ulcerative colitis || id:ieu-a-32	Gut microbiota abundance (genus Bacteroides id.918)	6.65852	7	0.465279	-0.0338543	0.577501	0.505
MR Egger	ebi-a-GCST90016968	ieu-a-32	Ulcerative colitis || id:ieu-a-32	Gut microbiota abundance (genus Bacteroides id.918)	8	0.427983	0.928301	0.66101	-1.39149	2.24745	1.53416	0.248705	9.4636	ebi-a-GCST90016968	ieu-a-32	Ulcerative colitis || id:ieu-a-32	Gut microbiota abundance (genus Bacteroides id.918)	6.29485	6	0.390984	-0.0338543	0.577501	0.505
Weighted median	ebi-a-GCST90016968	ieu-a-32	Ulcerative colitis || id:ieu-a-32	Gut microbiota abundance (genus Bacteroides id.918)	8	-0.118019	0.210343	0.574744	-0.530292	0.294254	0.888679	0.588433	1.34212	NA	NA	NA	NA	NA	NA	NA	-0.0338543	0.577501	0.505
Inverse variance weighted	ebi-a-GCST90017065	ieu-a-32	Ulcerative colitis || id:ieu-a-32	Gut microbiota abundance (genus Ruminococcus gnavus group id.14376)	12	-0.043125	0.0757851	0.569327	-0.191664	0.105414	0.957792	0.825584	1.11117	ebi-a-GCST90017065	ieu-a-32	Ulcerative colitis || id:ieu-a-32	Gut microbiota abundance (genus Ruminococcus gnavus group id.14376)	9.39339	11	0.58563	0.0413051	0.290744	0.626
MR Egger	ebi-a-GCST90017065	ieu-a-32	Ulcerative colitis || id:ieu-a-32	Gut microbiota abundance (genus Ruminococcus gnavus group id.14376)	12	-0.424213	0.349948	0.253292	-1.11011	0.261686	0.654285	0.329522	1.29912	ebi-a-GCST90017065	ieu-a-32	Ulcerative colitis || id:ieu-a-32	Gut microbiota abundance (genus Ruminococcus gnavus group id.14376)	8.14915	10	0.614271	0.0413051	0.290744	0.626
Weighted median	ebi-a-GCST90017065	ieu-a-32	Ulcerative colitis || id:ieu-a-32	Gut microbiota abundance (genus Ruminococcus gnavus group id.14376)	12	-0.0627216	0.103829	0.545787	-0.266226	0.140783	0.939205	0.766266	1.15117	NA	NA	NA	NA	NA	NA	NA	0.0413051	0.290744	0.626
Inverse variance weighted	ebi-a-GCST90017005	ieu-a-32	Ulcerative colitis || id:ieu-a-32	Gut microbiota abundance (genus Eubacterium ventriosum group id.11341)	15	-0.319227	0.132139	0.015699	-0.57822	-0.0602343	0.72671	0.560896	0.941544	ebi-a-GCST90017005	ieu-a-32	Ulcerative colitis || id:ieu-a-32	Gut microbiota abundance (genus Eubacterium ventriosum group id.11341)	21.5375	14	0.0886302	0.0362929	0.418051	0.101
MR Egger	ebi-a-GCST90017005	ieu-a-32	Ulcerative colitis || id:ieu-a-32	Gut microbiota abundance (genus Eubacterium ventriosum group id.11341)	15	-0.802671	0.593255	0.199119	-1.96545	0.360108	0.44813	0.140093	1.43348	ebi-a-GCST90017005	ieu-a-32	Ulcerative colitis || id:ieu-a-32	Gut microbiota abundance (genus Eubacterium ventriosum group id.11341)	20.4378	13	0.0848197	0.0362929	0.418051	0.101
Weighted median	ebi-a-GCST90017005	ieu-a-32	Ulcerative colitis || id:ieu-a-32	Gut microbiota abundance (genus Eubacterium ventriosum group id.11341)	15	-0.33476	0.15931	0.0356137	-0.647007	-0.0225122	0.71551	0.523611	0.977739	NA	NA	NA	NA	NA	NA	NA	0.0362929	0.418051	0.101
Inverse variance weighted	ebi-a-GCST90017032	ieu-a-32	Ulcerative colitis || id:ieu-a-32	Gut microbiota abundance (genus Marvinbryantia id.2005)	10	0.119627	0.117283	0.307734	-0.110248	0.349502	1.12708	0.895612	1.41836	ebi-a-GCST90017032	ieu-a-32	Ulcerative colitis || id:ieu-a-32	Gut microbiota abundance (genus Marvinbryantia id.2005)	9.96176	9	0.35359	0.00661194	0.877749	0.414
MR Egger	ebi-a-GCST90017032	ieu-a-32	Ulcerative colitis || id:ieu-a-32	Gut microbiota abundance (genus Marvinbryantia id.2005)	10	0.045432	0.483401	0.927433	-0.902035	0.992899	1.04648	0.405743	2.69905	ebi-a-GCST90017032	ieu-a-32	Ulcerative colitis || id:ieu-a-32	Gut microbiota abundance (genus Marvinbryantia id.2005)	9.93045	8	0.269942	0.00661194	0.877749	0.414
Weighted median	ebi-a-GCST90017032	ieu-a-32	Ulcerative colitis || id:ieu-a-32	Gut microbiota abundance (genus Marvinbryantia id.2005)	10	0.0945896	0.153845	0.538662	-0.206947	0.396126	1.09921	0.813063	1.48606	NA	NA	NA	NA	NA	NA	NA	0.00661194	0.877749	0.414
Inverse variance weighted	ebi-a-GCST90017048	ieu-a-32	Ulcerative colitis || id:ieu-a-32	Gut microbiota abundance (genus Roseburia id.2012)	13	0.101771	0.116513	0.382404	-0.126594	0.330137	1.10713	0.881091	1.39116	ebi-a-GCST90017048	ieu-a-32	Ulcerative colitis || id:ieu-a-32	Gut microbiota abundance (genus Roseburia id.2012)	7.16767	12	0.846337	0.0431169	0.110811	0.838
MR Egger	ebi-a-GCST90017048	ieu-a-32	Ulcerative colitis || id:ieu-a-32	Gut microbiota abundance (genus Roseburia id.2012)	13	-0.457578	0.34297	0.209113	-1.1298	0.214643	0.632814	0.323098	1.23942	ebi-a-GCST90017048	ieu-a-32	Ulcerative colitis || id:ieu-a-32	Gut microbiota abundance (genus Roseburia id.2012)	4.16082	11	0.964974	0.0431169	0.110811	0.838
Weighted median	ebi-a-GCST90017048	ieu-a-32	Ulcerative colitis || id:ieu-a-32	Gut microbiota abundance (genus Roseburia id.2012)	13	0.0800638	0.157861	0.612029	-0.229344	0.389472	1.08336	0.795055	1.4762	NA	NA	NA	NA	NA	NA	NA	0.0431169	0.110811	0.838
Inverse variance weighted	ebi-a-GCST90017036	ieu-a-32	Ulcerative colitis || id:ieu-a-32	Gut microbiota abundance (genus Oscillibacter id.2063)	13	-0.185973	0.0862198	0.0310087	-0.354964	-0.016982	0.830296	0.701199	0.983161	ebi-a-GCST90017036	ieu-a-32	Ulcerative colitis || id:ieu-a-32	Gut microbiota abundance (genus Oscillibacter id.2063)	12.8555	12	0.37963	0.00800898	0.801373	0.396
MR Egger	ebi-a-GCST90017036	ieu-a-32	Ulcerative colitis || id:ieu-a-32	Gut microbiota abundance (genus Oscillibacter id.2063)	13	-0.270275	0.339193	0.442415	-0.935093	0.394543	0.76317	0.392549	1.48371	ebi-a-GCST90017036	ieu-a-32	Ulcerative colitis || id:ieu-a-32	Gut microbiota abundance (genus Oscillibacter id.2063)	12.7783	11	0.308059	0.00800898	0.801373	0.396
Weighted median	ebi-a-GCST90017036	ieu-a-32	Ulcerative colitis || id:ieu-a-32	Gut microbiota abundance (genus Oscillibacter id.2063)	13	-0.139256	0.11623	0.230876	-0.367066	0.0885548	0.870006	0.692764	1.09259	NA	NA	NA	NA	NA	NA	NA	0.00800898	0.801373	0.396
Inverse variance weighted	ebi-a-GCST90017030	ieu-a-32	Ulcerative colitis || id:ieu-a-32	Gut microbiota abundance (genus Lactobacillus id.1837)	10	-0.121787	0.0941577	0.195862	-0.306336	0.0627626	0.885337	0.736139	1.06477	ebi-a-GCST90017030	ieu-a-32	Ulcerative colitis || id:ieu-a-32	Gut microbiota abundance (genus Lactobacillus id.1837)	11.0658	9	0.271224	0.00716301	0.830694	0.272
MR Egger	ebi-a-GCST90017030	ieu-a-32	Ulcerative colitis || id:ieu-a-32	Gut microbiota abundance (genus Lactobacillus id.1837)	10	-0.185659	0.305791	0.560589	-0.785009	0.413692	0.830557	0.456116	1.51239	ebi-a-GCST90017030	ieu-a-32	Ulcerative colitis || id:ieu-a-32	Gut microbiota abundance (genus Lactobacillus id.1837)	10.9987	8	0.201771	0.00716301	0.830694	0.272
Weighted median	ebi-a-GCST90017030	ieu-a-32	Ulcerative colitis || id:ieu-a-32	Gut microbiota abundance (genus Lactobacillus id.1837)	10	-0.16441	0.117495	0.161727	-0.394701	0.0658812	0.848394	0.673882	1.0681	NA	NA	NA	NA	NA	NA	NA	0.00716301	0.830694	0.272
Inverse variance weighted	ebi-a-GCST90017012	ieu-a-32	Ulcerative colitis || id:ieu-a-32	Gut microbiota abundance (genus Gordonibacter id.821)	12	-0.00290396	0.0800574	0.971064	-0.159817	0.154009	0.9971	0.8523	1.1665	ebi-a-GCST90017012	ieu-a-32	Ulcerative colitis || id:ieu-a-32	Gut microbiota abundance (genus Gordonibacter id.821)	21.9851	11	0.0244889	0.0378217	0.496832	0.034
MR Egger	ebi-a-GCST90017012	ieu-a-32	Ulcerative colitis || id:ieu-a-32	Gut microbiota abundance (genus Gordonibacter id.821)	12	-0.246521	0.355086	0.503329	-0.94249	0.449447	0.781515	0.389656	1.56745	ebi-a-GCST90017012	ieu-a-32	Ulcerative colitis || id:ieu-a-32	Gut microbiota abundance (genus Gordonibacter id.821)	20.9438	10	0.0214889	0.0378217	0.496832	0.034
Weighted median	ebi-a-GCST90017012	ieu-a-32	Ulcerative colitis || id:ieu-a-32	Gut microbiota abundance (genus Gordonibacter id.821)	12	-0.0471113	0.0861564	0.584508	-0.215978	0.121755	0.953981	0.805753	1.12948	NA	NA	NA	NA	NA	NA	NA	0.0378217	0.496832	0.034
Inverse variance weighted	ebi-a-GCST90017022	ieu-a-32	Ulcerative colitis || id:ieu-a-32	Gut microbiota abundance (genus Lachnospiraceae NC2004 group id.11316)	9	0.112835	0.110201	0.305882	-0.103159	0.328829	1.11945	0.901983	1.38934	ebi-a-GCST90017022	ieu-a-32	Ulcerative colitis || id:ieu-a-32	Gut microbiota abundance (genus Lachnospiraceae NC2004 group id.11316)	12.7111	8	0.122184	0.0589775	0.28676	0.139
MR Egger	ebi-a-GCST90017022	ieu-a-32	Ulcerative colitis || id:ieu-a-32	Gut microbiota abundance (genus Lachnospiraceae NC2004 group id.11316)	9	-0.40178	0.459209	0.410621	-1.30183	0.498271	0.669128	0.272033	1.64587	ebi-a-GCST90017022	ieu-a-32	Ulcerative colitis || id:ieu-a-32	Gut microbiota abundance (genus Lachnospiraceae NC2004 group id.11316)	10.6824	7	0.153086	0.0589775	0.28676	0.139
Weighted median	ebi-a-GCST90017022	ieu-a-32	Ulcerative colitis || id:ieu-a-32	Gut microbiota abundance (genus Lachnospiraceae NC2004 group id.11316)	9	0.192013	0.129631	0.138546	-0.0620637	0.446089	1.21169	0.939823	1.56219	NA	NA	NA	NA	NA	NA	NA	0.0589775	0.28676	0.139
Inverse variance weighted	ebi-a-GCST90017044	ieu-a-32	Ulcerative colitis || id:ieu-a-32	Gut microbiota abundance (genus Prevotella7 id.11182)	11	-0.0655843	0.0755447	0.385311	-0.213652	0.0824833	0.93652	0.80763	1.08598	ebi-a-GCST90017044	ieu-a-32	Ulcerative colitis || id:ieu-a-32	Gut microbiota abundance (genus Prevotella7 id.11182)	15.6373	10	0.110495	-0.00218385	0.974568	0.133
MR Egger	ebi-a-GCST90017044	ieu-a-32	Ulcerative colitis || id:ieu-a-32	Gut microbiota abundance (genus Prevotella7 id.11182)	11	-0.0503304	0.472141	0.917444	-0.975727	0.875066	0.950915	0.376918	2.39903	ebi-a-GCST90017044	ieu-a-32	Ulcerative colitis || id:ieu-a-32	Gut microbiota abundance (genus Prevotella7 id.11182)	15.6355	9	0.0748952	-0.00218385	0.974568	0.133
Weighted median	ebi-a-GCST90017044	ieu-a-32	Ulcerative colitis || id:ieu-a-32	Gut microbiota abundance (genus Prevotella7 id.11182)	11	-0.0427793	0.0907902	0.637506	-0.220728	0.135169	0.958123	0.801935	1.14473	NA	NA	NA	NA	NA	NA	NA	-0.00218385	0.974568	0.133
Inverse variance weighted	ebi-a-GCST90017089	ieu-a-32	Ulcerative colitis || id:ieu-a-32	Gut microbiota abundance (genus Victivallis id.2256)	9	0.106983	0.064296	0.0961285	-0.0190368	0.233003	1.11292	0.981143	1.26239	ebi-a-GCST90017089	ieu-a-32	Ulcerative colitis || id:ieu-a-32	Gut microbiota abundance (genus Victivallis id.2256)	8.22311	8	0.411986	-0.00577401	0.93025	0.432
MR Egger	ebi-a-GCST90017089	ieu-a-32	Ulcerative colitis || id:ieu-a-32	Gut microbiota abundance (genus Victivallis id.2256)	9	0.150689	0.486594	0.765819	-0.803035	1.10441	1.16264	0.447967	3.01745	ebi-a-GCST90017089	ieu-a-32	Ulcerative colitis || id:ieu-a-32	Gut microbiota abundance (genus Victivallis id.2256)	8.21345	7	0.314149	-0.00577401	0.93025	0.432
Weighted median	ebi-a-GCST90017089	ieu-a-32	Ulcerative colitis || id:ieu-a-32	Gut microbiota abundance (genus Victivallis id.2256)	9	0.0954487	0.0878444	0.277229	-0.0767263	0.267624	1.10015	0.926143	1.30686	NA	NA	NA	NA	NA	NA	NA	-0.00577401	0.93025	0.432
Inverse variance weighted	ebi-a-GCST90017043	ieu-a-32	Ulcerative colitis || id:ieu-a-32	Gut microbiota abundance (genus Phascolarctobacterium id.2168)	9	0.0491095	0.161232	0.760679	-0.266905	0.365125	1.05034	0.765745	1.44069	ebi-a-GCST90017043	ieu-a-32	Ulcerative colitis || id:ieu-a-32	Gut microbiota abundance (genus Phascolarctobacterium id.2168)	15.6582	8	0.0475419	-0.0929732	0.173016	0.071
MR Egger	ebi-a-GCST90017043	ieu-a-32	Ulcerative colitis || id:ieu-a-32	Gut microbiota abundance (genus Phascolarctobacterium id.2168)	9	1.11707	0.719635	0.164537	-0.293411	2.52756	3.0559	0.745716	12.5229	ebi-a-GCST90017043	ieu-a-32	Ulcerative colitis || id:ieu-a-32	Gut microbiota abundance (genus Phascolarctobacterium id.2168)	11.7835	7	0.107906	-0.0929732	0.173016	0.071
Weighted median	ebi-a-GCST90017043	ieu-a-32	Ulcerative colitis || id:ieu-a-32	Gut microbiota abundance (genus Phascolarctobacterium id.2168)	9	-0.0191024	0.173244	0.912201	-0.35866	0.320456	0.981079	0.698612	1.37776	NA	NA	NA	NA	NA	NA	NA	-0.0929732	0.173016	0.071
Inverse variance weighted	ebi-a-GCST90017002	ieu-a-32	Ulcerative colitis || id:ieu-a-32	Gut microbiota abundance (genus Eubacterium oxidoreducens group id.11339)	4	-0.166325	0.117964	0.158552	-0.397535	0.0648852	0.846771	0.671975	1.06704	ebi-a-GCST90017002	ieu-a-32	Ulcerative colitis || id:ieu-a-32	Gut microbiota abundance (genus Eubacterium oxidoreducens group id.11339)	1.53587	3	0.674017	0.00245899	0.957339	0.708
MR Egger	ebi-a-GCST90017002	ieu-a-32	Ulcerative colitis || id:ieu-a-32	Gut microbiota abundance (genus Eubacterium oxidoreducens group id.11339)	4	-0.186646	0.356601	0.652906	-0.885584	0.512291	0.829737	0.412473	1.66911	ebi-a-GCST90017002	ieu-a-32	Ulcerative colitis || id:ieu-a-32	Gut microbiota abundance (genus Eubacterium oxidoreducens group id.11339)	1.53222	2	0.464817	0.00245899	0.957339	0.708
Weighted median	ebi-a-GCST90017002	ieu-a-32	Ulcerative colitis || id:ieu-a-32	Gut microbiota abundance (genus Eubacterium oxidoreducens group id.11339)	4	-0.216365	0.14228	0.128334	-0.495234	0.0625029	0.805441	0.609429	1.0645	NA	NA	NA	NA	NA	NA	NA	0.00245899	0.957339	0.708
Inverse variance weighted	ebi-a-GCST90017037	ieu-a-32	Ulcerative colitis || id:ieu-a-32	Gut microbiota abundance (genus Oscillospira id.2064)	8	-0.0930356	0.136852	0.496615	-0.361266	0.175195	0.911161	0.696793	1.19148	ebi-a-GCST90017037	ieu-a-32	Ulcerative colitis || id:ieu-a-32	Gut microbiota abundance (genus Oscillospira id.2064)	9.36688	7	0.227377	-0.0507956	0.387441	0.284
MR Egger	ebi-a-GCST90017037	ieu-a-32	Ulcerative colitis || id:ieu-a-32	Gut microbiota abundance (genus Oscillospira id.2064)	8	0.419498	0.567184	0.487451	-0.692183	1.53118	1.5212	0.500482	4.62363	ebi-a-GCST90017037	ieu-a-32	Ulcerative colitis || id:ieu-a-32	Gut microbiota abundance (genus Oscillospira id.2064)	8.18296	6	0.225003	-0.0507956	0.387441	0.284
Weighted median	ebi-a-GCST90017037	ieu-a-32	Ulcerative colitis || id:ieu-a-32	Gut microbiota abundance (genus Oscillospira id.2064)	8	-0.0961908	0.157965	0.542565	-0.405801	0.21342	0.908291	0.666443	1.2379	NA	NA	NA	NA	NA	NA	NA	-0.0507956	0.387441	0.284
Inverse variance weighted	ebi-a-GCST90016977	ieu-a-32	Ulcerative colitis || id:ieu-a-32	Gut microbiota abundance (genus Catenibacterium id.2153)	5	-0.143325	0.0842813	0.089027	-0.308516	0.0218666	0.866473	0.734536	1.02211	ebi-a-GCST90016977	ieu-a-32	Ulcerative colitis || id:ieu-a-32	Gut microbiota abundance (genus Catenibacterium id.2153)	2.85972	4	0.581569	-0.0782399	0.5008	0.612
MR Egger	ebi-a-GCST90016977	ieu-a-32	Ulcerative colitis || id:ieu-a-32	Gut microbiota abundance (genus Catenibacterium id.2153)	5	0.440099	0.768939	0.607166	-1.06702	1.94722	1.55286	0.344032	7.00917	ebi-a-GCST90016977	ieu-a-32	Ulcerative colitis || id:ieu-a-32	Gut microbiota abundance (genus Catenibacterium id.2153)	2.27703	3	0.516936	-0.0782399	0.5008	0.612
Weighted median	ebi-a-GCST90016977	ieu-a-32	Ulcerative colitis || id:ieu-a-32	Gut microbiota abundance (genus Catenibacterium id.2153)	5	-0.160801	0.111956	0.15092	-0.380235	0.0586325	0.851461	0.683701	1.06039	NA	NA	NA	NA	NA	NA	NA	-0.0782399	0.5008	0.612
Inverse variance weighted	ebi-a-GCST90017063	ieu-a-32	Ulcerative colitis || id:ieu-a-32	Gut microbiota abundance (genus Ruminococcus2 id.11374)	15	-0.208385	0.100815	0.0387341	-0.405983	-0.0107873	0.811894	0.666321	0.989271	ebi-a-GCST90017063	ieu-a-32	Ulcerative colitis || id:ieu-a-32	Gut microbiota abundance (genus Ruminococcus2 id.11374)	8.9052	14	0.837075	0.0289126	0.180935	0.82
MR Egger	ebi-a-GCST90017063	ieu-a-32	Ulcerative colitis || id:ieu-a-32	Gut microbiota abundance (genus Ruminococcus2 id.11374)	15	-0.567656	0.273394	0.0582588	-1.10351	-0.031804	0.566853	0.331705	0.968696	ebi-a-GCST90017063	ieu-a-32	Ulcerative colitis || id:ieu-a-32	Gut microbiota abundance (genus Ruminococcus2 id.11374)	6.90652	13	0.906904	0.0289126	0.180935	0.82
Weighted median	ebi-a-GCST90017063	ieu-a-32	Ulcerative colitis || id:ieu-a-32	Gut microbiota abundance (genus Ruminococcus2 id.11374)	15	-0.185433	0.137508	0.177491	-0.454948	0.0840831	0.830745	0.634481	1.08772	NA	NA	NA	NA	NA	NA	NA	0.0289126	0.180935	0.82
Inverse variance weighted	ebi-a-GCST90017014	ieu-a-32	Ulcerative colitis || id:ieu-a-32	Gut microbiota abundance (genus Holdemanella id.11393)	11	-0.159445	0.0818465	0.0514028	-0.319864	0.000973817	0.852617	0.726248	1.00097	ebi-a-GCST90017014	ieu-a-32	Ulcerative colitis || id:ieu-a-32	Gut microbiota abundance (genus Holdemanella id.11393)	5.4139	10	0.861872	-0.00822085	0.760203	0.869
MR Egger	ebi-a-GCST90017014	ieu-a-32	Ulcerative colitis || id:ieu-a-32	Gut microbiota abundance (genus Holdemanella id.11393)	11	-0.0877895	0.241996	0.725148	-0.562102	0.386523	0.915954	0.57001	1.47185	ebi-a-GCST90017014	ieu-a-32	Ulcerative colitis || id:ieu-a-32	Gut microbiota abundance (genus Holdemanella id.11393)	5.3149	9	0.806039	-0.00822085	0.760203	0.869
Weighted median	ebi-a-GCST90017014	ieu-a-32	Ulcerative colitis || id:ieu-a-32	Gut microbiota abundance (genus Holdemanella id.11393)	11	-0.145412	0.110982	0.190118	-0.362937	0.0721127	0.864666	0.69563	1.07478	NA	NA	NA	NA	NA	NA	NA	-0.00822085	0.760203	0.869
Inverse variance weighted	ebi-a-GCST90017046	ieu-a-32	Ulcerative colitis || id:ieu-a-32	Gut microbiota abundance (genus Rikenellaceae RC9 gut group id.11191)	11	-0.056506	0.085903	0.510674	-0.224876	0.111864	0.945061	0.798615	1.11836	ebi-a-GCST90017046	ieu-a-32	Ulcerative colitis || id:ieu-a-32	Gut microbiota abundance (genus Rikenellaceae RC9 gut group id.11191)	20.8184	10	0.022396	-0.0861597	0.265307	0.029
MR Egger	ebi-a-GCST90017046	ieu-a-32	Ulcerative colitis || id:ieu-a-32	Gut microbiota abundance (genus Rikenellaceae RC9 gut group id.11191)	11	0.550254	0.517711	0.315532	-0.46446	1.56497	1.73369	0.628474	4.78252	ebi-a-GCST90017046	ieu-a-32	Ulcerative colitis || id:ieu-a-32	Gut microbiota abundance (genus Rikenellaceae RC9 gut group id.11191)	17.9971	9	0.0352076	-0.0861597	0.265307	0.029
Weighted median	ebi-a-GCST90017046	ieu-a-32	Ulcerative colitis || id:ieu-a-32	Gut microbiota abundance (genus Rikenellaceae RC9 gut group id.11191)	11	0.0743371	0.0899345	0.408481	-0.101934	0.250609	1.07717	0.903089	1.28481	NA	NA	NA	NA	NA	NA	NA	-0.0861597	0.265307	0.029
Inverse variance weighted	ebi-a-GCST90017057	ieu-a-32	Ulcerative colitis || id:ieu-a-32	Gut microbiota abundance (genus Ruminococcaceae UCG009 id.11366)	11	-0.019176	0.0864814	0.82452	-0.18868	0.150328	0.981007	0.828052	1.16221	ebi-a-GCST90017057	ieu-a-32	Ulcerative colitis || id:ieu-a-32	Gut microbiota abundance (genus Ruminococcaceae UCG009 id.11366)	6.79664	10	0.744494	0.0302914	0.403922	0.753
MR Egger	ebi-a-GCST90017057	ieu-a-32	Ulcerative colitis || id:ieu-a-32	Gut microbiota abundance (genus Ruminococcaceae UCG009 id.11366)	11	-0.3292	0.364412	0.389866	-1.04345	0.385047	0.719499	0.352238	1.46968	ebi-a-GCST90017057	ieu-a-32	Ulcerative colitis || id:ieu-a-32	Gut microbiota abundance (genus Ruminococcaceae UCG009 id.11366)	6.02967	9	0.736946	0.0302914	0.403922	0.753
Weighted median	ebi-a-GCST90017057	ieu-a-32	Ulcerative colitis || id:ieu-a-32	Gut microbiota abundance (genus Ruminococcaceae UCG009 id.11366)	11	-0.0432733	0.116409	0.710091	-0.271435	0.184889	0.95765	0.762285	1.20308	NA	NA	NA	NA	NA	NA	NA	0.0302914	0.403922	0.753
Inverse variance weighted	ebi-a-GCST90017058	ieu-a-32	Ulcerative colitis || id:ieu-a-32	Gut microbiota abundance (genus Ruminococcaceae UCG010 id.11367)	6	-0.105972	0.16278	0.515038	-0.425021	0.213077	0.89945	0.653756	1.23748	ebi-a-GCST90017058	ieu-a-32	Ulcerative colitis || id:ieu-a-32	Gut microbiota abundance (genus Ruminococcaceae UCG010 id.11367)	6.28517	5	0.279451	-0.00802393	0.84908	0.318
MR Egger	ebi-a-GCST90017058	ieu-a-32	Ulcerative colitis || id:ieu-a-32	Gut microbiota abundance (genus Ruminococcaceae UCG010 id.11367)	6	0.00759489	0.588146	0.990315	-1.14517	1.16036	1.00762	0.31817	3.19108	ebi-a-GCST90017058	ieu-a-32	Ulcerative colitis || id:ieu-a-32	Gut microbiota abundance (genus Ruminococcaceae UCG010 id.11367)	6.22111	4	0.183233	-0.00802393	0.84908	0.318
Weighted median	ebi-a-GCST90017058	ieu-a-32	Ulcerative colitis || id:ieu-a-32	Gut microbiota abundance (genus Ruminococcaceae UCG010 id.11367)	6	-0.0299995	0.189161	0.87399	-0.400756	0.340757	0.970446	0.669814	1.40601	NA	NA	NA	NA	NA	NA	NA	-0.00802393	0.84908	0.318
Inverse variance weighted	ebi-a-GCST90016964	ieu-a-32	Ulcerative colitis || id:ieu-a-32	Gut microbiota abundance (genus Alloprevotella id.961)	6	0.0897618	0.0800813	0.262337	-0.0671975	0.246721	1.09391	0.93501	1.27982	ebi-a-GCST90016964	ieu-a-32	Ulcerative colitis || id:ieu-a-32	Gut microbiota abundance (genus Alloprevotella id.961)	5.82712	5	0.323406	-0.0488593	0.690981	0.37
MR Egger	ebi-a-GCST90016964	ieu-a-32	Ulcerative colitis || id:ieu-a-32	Gut microbiota abundance (genus Alloprevotella id.961)	6	0.440467	0.824899	0.62166	-1.17633	2.05727	1.55343	0.308407	7.82458	ebi-a-GCST90016964	ieu-a-32	Ulcerative colitis || id:ieu-a-32	Gut microbiota abundance (genus Alloprevotella id.961)	5.57244	4	0.233435	-0.0488593	0.690981	0.37
Weighted median	ebi-a-GCST90016964	ieu-a-32	Ulcerative colitis || id:ieu-a-32	Gut microbiota abundance (genus Alloprevotella id.961)	6	0.115007	0.0938741	0.220532	-0.0689866	0.299	1.12188	0.933339	1.34851	NA	NA	NA	NA	NA	NA	NA	-0.0488593	0.690981	0.37
Inverse variance weighted	ebi-a-GCST90016998	ieu-a-32	Ulcerative colitis || id:ieu-a-32	Gut microbiota abundance (genus Eubacterium eligens group id.14372)	7	0.396886	0.154585	0.0102459	0.0938981	0.699873	1.48719	1.09845	2.0135	ebi-a-GCST90016998	ieu-a-32	Ulcerative colitis || id:ieu-a-32	Gut microbiota abundance (genus Eubacterium eligens group id.14372)	1.77306	6	0.939342	0.0164821	0.750014	0.947
MR Egger	ebi-a-GCST90016998	ieu-a-32	Ulcerative colitis || id:ieu-a-32	Gut microbiota abundance (genus Eubacterium eligens group id.14372)	7	0.192259	0.62709	0.771512	-1.03684	1.42136	1.21198	0.354574	4.14273	ebi-a-GCST90016998	ieu-a-32	Ulcerative colitis || id:ieu-a-32	Gut microbiota abundance (genus Eubacterium eligens group id.14372)	1.6597	5	0.893938	0.0164821	0.750014	0.947
Weighted median	ebi-a-GCST90016998	ieu-a-32	Ulcerative colitis || id:ieu-a-32	Gut microbiota abundance (genus Eubacterium eligens group id.14372)	7	0.35208	0.191628	0.0661647	-0.0235116	0.727671	1.42202	0.976763	2.07025	NA	NA	NA	NA	NA	NA	NA	0.0164821	0.750014	0.947
Inverse variance weighted	ebi-a-GCST90017023	ieu-a-32	Ulcerative colitis || id:ieu-a-32	Gut microbiota abundance (genus Lachnospiraceae ND3007 group id.11317)	3	0.425875	0.329135	0.195692	-0.219229	1.07098	1.53093	0.803138	2.91824	ebi-a-GCST90017023	ieu-a-32	Ulcerative colitis || id:ieu-a-32	Gut microbiota abundance (genus Lachnospiraceae ND3007 group id.11317)	3.04627	2	0.218028	-0.28466	0.572891	NA
MR Egger	ebi-a-GCST90017023	ieu-a-32	Ulcerative colitis || id:ieu-a-32	Gut microbiota abundance (genus Lachnospiraceae ND3007 group id.11317)	3	5.24918	6.08774	0.547003	-6.68279	17.1811	190.409	0.00125228	2.89516e+07	ebi-a-GCST90017023	ieu-a-32	Ulcerative colitis || id:ieu-a-32	Gut microbiota abundance (genus Lachnospiraceae ND3007 group id.11317)	1.86888	1	0.171603	-0.28466	0.572891	NA
Weighted median	ebi-a-GCST90017023	ieu-a-32	Ulcerative colitis || id:ieu-a-32	Gut microbiota abundance (genus Lachnospiraceae ND3007 group id.11317)	3	0.497196	0.347994	0.153076	-0.184872	1.17926	1.64411	0.831211	3.25198	NA	NA	NA	NA	NA	NA	NA	-0.28466	0.572891	NA
Inverse variance weighted	ebi-a-GCST90016993	ieu-a-32	Ulcerative colitis || id:ieu-a-32	Gut microbiota abundance (genus Erysipelatoclostridium id.11381)	15	0.0787114	0.0839845	0.348649	-0.0858983	0.243321	1.08189	0.917688	1.27548	ebi-a-GCST90016993	ieu-a-32	Ulcerative colitis || id:ieu-a-32	Gut microbiota abundance (genus Erysipelatoclostridium id.11381)	14.3806	14	0.421757	0.0643246	0.0285686	0.436
MR Egger	ebi-a-GCST90016993	ieu-a-32	Ulcerative colitis || id:ieu-a-32	Gut microbiota abundance (genus Erysipelatoclostridium id.11381)	15	-0.700157	0.327045	0.051814	-1.34117	-0.0591478	0.496507	0.261541	0.942567	ebi-a-GCST90016993	ieu-a-32	Ulcerative colitis || id:ieu-a-32	Gut microbiota abundance (genus Erysipelatoclostridium id.11381)	8.31984	13	0.822157	0.0643246	0.0285686	0.436
Weighted median	ebi-a-GCST90016993	ieu-a-32	Ulcerative colitis || id:ieu-a-32	Gut microbiota abundance (genus Erysipelatoclostridium id.11381)	15	0.105845	0.11338	0.350541	-0.11638	0.328069	1.11165	0.890137	1.38828	NA	NA	NA	NA	NA	NA	NA	0.0643246	0.0285686	0.436
Inverse variance weighted	ebi-a-GCST90017073	ieu-a-32	Ulcerative colitis || id:ieu-a-32	Gut microbiota abundance (genus Terrisporobacter id.11348)	5	-0.101758	0.143344	0.477775	-0.382712	0.179196	0.903248	0.682009	1.19626	ebi-a-GCST90017073	ieu-a-32	Ulcerative colitis || id:ieu-a-32	Gut microbiota abundance (genus Terrisporobacter id.11348)	6.3975	4	0.171365	0.0183693	0.720358	0.238
MR Egger	ebi-a-GCST90017073	ieu-a-32	Ulcerative colitis || id:ieu-a-32	Gut microbiota abundance (genus Terrisporobacter id.11348)	5	-0.264702	0.444596	0.593516	-1.13611	0.606706	0.767435	0.321066	1.83438	ebi-a-GCST90017073	ieu-a-32	Ulcerative colitis || id:ieu-a-32	Gut microbiota abundance (genus Terrisporobacter id.11348)	6.08375	3	0.107606	0.0183693	0.720358	0.238
Weighted median	ebi-a-GCST90017073	ieu-a-32	Ulcerative colitis || id:ieu-a-32	Gut microbiota abundance (genus Terrisporobacter id.11348)	5	-0.198135	0.15566	0.203064	-0.503228	0.106958	0.820259	0.604576	1.11289	NA	NA	NA	NA	NA	NA	NA	0.0183693	0.720358	0.238
Inverse variance weighted	ebi-a-GCST90016963	ieu-a-32	Ulcerative colitis || id:ieu-a-32	Gut microbiota abundance (genus Allisonella id.2174)	8	0.051149	0.0839083	0.542139	-0.113311	0.215609	1.05248	0.892873	1.24062	ebi-a-GCST90016963	ieu-a-32	Ulcerative colitis || id:ieu-a-32	Gut microbiota abundance (genus Allisonella id.2174)	11.5849	7	0.115061	0.186244	0.0223171	0.11
MR Egger	ebi-a-GCST90016963	ieu-a-32	Ulcerative colitis || id:ieu-a-32	Gut microbiota abundance (genus Allisonella id.2174)	8	-1.25146	0.4311	0.0272299	-2.09641	-0.406501	0.286088	0.122896	0.665977	ebi-a-GCST90016963	ieu-a-32	Ulcerative colitis || id:ieu-a-32	Gut microbiota abundance (genus Allisonella id.2174)	2.24108	6	0.896245	0.186244	0.0223171	0.11
Weighted median	ebi-a-GCST90016963	ieu-a-32	Ulcerative colitis || id:ieu-a-32	Gut microbiota abundance (genus Allisonella id.2174)	8	-0.0697049	0.0917878	0.447605	-0.249609	0.110199	0.932669	0.779105	1.1165	NA	NA	NA	NA	NA	NA	NA	0.186244	0.0223171	0.11
