# Supplementary material for: Inflammatory proteins may mediate the causal relationship between gut microbiota and inflammatory bowel disease: A mediation and multivariable Mendelian randomization study
Source: Medicine (Baltimore). 2024 Jun 21;103(25):e38551. doi: 10.1097/MD.0000000000038551 (PMC11191895; doi:10.1097/MD.0000000000038551)
Supplement: Supplementary file 5 [file medi-103-e38551-s005.xls]

## Sheet: Sheet1
Supplementary Tables 5 The causal relationship between inflammatory proteins and CD
method	id.exposure.x	id.outcome.x	outcome.x	exposure.x	nsnp	b	se	pval	lo_ci	up_ci	or	or_lci95	or_uci95	id.exposure.y	id.outcome.y	outcome.y	exposure.y	Q	Q_df	Q_pval	egger_intercept	pval	mp
Inverse variance weighted	GCST90274767	ieu-a-30	Crohn's disease || id:ieu-a-30	C-C motif chemokine 23 levels	26	0.00113423	0.0604886	0.98504	-0.117423	0.119692	1.00113	0.889209	1.12715	GCST90274767	ieu-a-30	Crohn's disease || id:ieu-a-30	C-C motif chemokine 23 levels	34.2555	25	0.102559	-0.0138209	0.282396	0.148
MR Egger	GCST90274767	ieu-a-30	Crohn's disease || id:ieu-a-30	C-C motif chemokine 23 levels	26	0.0675476	0.0853	0.436186	-0.0996405	0.234736	1.06988	0.905163	1.26457	GCST90274767	ieu-a-30	Crohn's disease || id:ieu-a-30	C-C motif chemokine 23 levels	32.6123	24	0.112521	-0.0138209	0.282396	0.148
Weighted median	GCST90274767	ieu-a-30	Crohn's disease || id:ieu-a-30	C-C motif chemokine 23 levels	26	0.0449126	0.0636611	0.480501	-0.079863	0.169688	1.04594	0.923243	1.18494	NA	NA	NA	NA	NA	NA	NA	-0.0138209	0.282396	0.148
Inverse variance weighted	GCST90274759	ieu-a-30	Crohn's disease || id:ieu-a-30	Adenosine Deaminase levels	14	0.0185779	0.0487817	0.703324	-0.0770342	0.11419	1.01875	0.925858	1.12097	GCST90274759	ieu-a-30	Crohn's disease || id:ieu-a-30	Adenosine Deaminase levels	14.0162	13	0.372704	-0.00478445	0.74615	0.382
MR Egger	GCST90274759	ieu-a-30	Crohn's disease || id:ieu-a-30	Adenosine Deaminase levels	14	0.0298025	0.0608496	0.633125	-0.0894626	0.149068	1.03025	0.914422	1.16075	GCST90274759	ieu-a-30	Crohn's disease || id:ieu-a-30	Adenosine Deaminase levels	13.8892	12	0.307841	-0.00478445	0.74615	0.382
Weighted median	GCST90274759	ieu-a-30	Crohn's disease || id:ieu-a-30	Adenosine Deaminase levels	14	0.0385136	0.0560528	0.492023	-0.0713499	0.148377	1.03926	0.931136	1.15995	NA	NA	NA	NA	NA	NA	NA	-0.00478445	0.74615	0.382
Inverse variance weighted	GCST90274776	ieu-a-30	Crohn's disease || id:ieu-a-30	Macrophage colony-stimulating factor 1 levels	16	0.0903945	0.12189	0.458326	-0.14851	0.3293	1.09461	0.861991	1.38999	GCST90274776	ieu-a-30	Crohn's disease || id:ieu-a-30	Macrophage colony-stimulating factor 1 levels	29.688	15	0.0130976	-0.0687381	0.0350543	0.021
MR Egger	GCST90274776	ieu-a-30	Crohn's disease || id:ieu-a-30	Macrophage colony-stimulating factor 1 levels	16	0.679524	0.274237	0.0265778	0.14202	1.21703	1.97294	1.1526	3.37714	GCST90274776	ieu-a-30	Crohn's disease || id:ieu-a-30	Macrophage colony-stimulating factor 1 levels	21.375	14	0.0924011	-0.0687381	0.0350543	0.021
Weighted median	GCST90274776	ieu-a-30	Crohn's disease || id:ieu-a-30	Macrophage colony-stimulating factor 1 levels	16	0.234664	0.123376	0.0571671	-0.00715193	0.476481	1.26448	0.992874	1.6104	NA	NA	NA	NA	NA	NA	NA	-0.0687381	0.0350543	0.021
Inverse variance weighted	GCST90274775	ieu-a-30	Crohn's disease || id:ieu-a-30	CUB domain-containing protein 1 levels	23	-0.0809094	0.0851814	0.342189	-0.247865	0.0860461	0.922277	0.780465	1.08986	GCST90274775	ieu-a-30	Crohn's disease || id:ieu-a-30	CUB domain-containing protein 1 levels	40.4932	22	0.00946258	-0.00610139	0.730977	0.016
MR Egger	GCST90274775	ieu-a-30	Crohn's disease || id:ieu-a-30	CUB domain-containing protein 1 levels	23	-0.0327639	0.163247	0.842863	-0.352728	0.287201	0.967767	0.702768	1.33269	GCST90274775	ieu-a-30	Crohn's disease || id:ieu-a-30	CUB domain-containing protein 1 levels	40.2605	21	0.0069126	-0.00610139	0.730977	0.016
Weighted median	GCST90274775	ieu-a-30	Crohn's disease || id:ieu-a-30	CUB domain-containing protein 1 levels	23	-0.0142067	0.0894931	0.873868	-0.189613	0.1612	0.985894	0.827279	1.17492	NA	NA	NA	NA	NA	NA	NA	-0.00610139	0.730977	0.016
Inverse variance weighted	GCST90274795	ieu-a-30	Crohn's disease || id:ieu-a-30	Interleukin-10 levels	18	-0.315684	0.147229	0.0320199	-0.604253	-0.0271141	0.72929	0.546482	0.97325	GCST90274795	ieu-a-30	Crohn's disease || id:ieu-a-30	Interleukin-10 levels	47.8154	17	9.16283e-05	0.00370477	0.908484	<0.001
MR Egger	GCST90274795	ieu-a-30	Crohn's disease || id:ieu-a-30	Interleukin-10 levels	18	-0.350033	0.330943	0.305907	-0.998681	0.298614	0.704665	0.368365	1.34799	GCST90274795	ieu-a-30	Crohn's disease || id:ieu-a-30	Interleukin-10 levels	47.7747	16	5.15282e-05	0.00370477	0.908484	<0.001
Weighted median	GCST90274795	ieu-a-30	Crohn's disease || id:ieu-a-30	Interleukin-10 levels	18	-0.342648	0.133114	0.0100503	-0.603551	-0.0817443	0.709888	0.546866	0.921508	NA	NA	NA	NA	NA	NA	NA	0.00370477	0.908484	<0.001
Inverse variance weighted	GCST90274796	ieu-a-30	Crohn's disease || id:ieu-a-30	Interleukin-10 receptor subunit alpha levels	10	-0.0711601	0.132651	0.591651	-0.331157	0.188836	0.931313	0.718093	1.20784	GCST90274796	ieu-a-30	Crohn's disease || id:ieu-a-30	Interleukin-10 receptor subunit alpha levels	10.9237	9	0.280975	0.0127522	0.657957	0.28
MR Egger	GCST90274796	ieu-a-30	Crohn's disease || id:ieu-a-30	Interleukin-10 receptor subunit alpha levels	10	-0.180566	0.275544	0.530657	-0.720632	0.3595	0.834797	0.486445	1.43261	GCST90274796	ieu-a-30	Crohn's disease || id:ieu-a-30	Interleukin-10 receptor subunit alpha levels	10.6426	8	0.222786	0.0127522	0.657957	0.28
Weighted median	GCST90274796	ieu-a-30	Crohn's disease || id:ieu-a-30	Interleukin-10 receptor subunit alpha levels	10	-0.0865836	0.177868	0.626409	-0.435204	0.262037	0.917059	0.647132	1.29957	NA	NA	NA	NA	NA	NA	NA	0.0127522	0.657957	0.28
Inverse variance weighted	GCST90274841	ieu-a-30	Crohn's disease || id:ieu-a-30	Tumor necrosis factor receptor superfamily member 9 levels	26	-0.0452315	0.088954	0.611116	-0.219581	0.129118	0.955776	0.802855	1.13782	GCST90274841	ieu-a-30	Crohn's disease || id:ieu-a-30	Tumor necrosis factor receptor superfamily member 9 levels	37.9593	25	0.0466865	-0.00445601	0.8283	0.04
MR Egger	GCST90274841	ieu-a-30	Crohn's disease || id:ieu-a-30	Tumor necrosis factor receptor superfamily member 9 levels	26	-0.00544713	0.202852	0.978799	-0.403037	0.392143	0.994568	0.668287	1.48015	GCST90274841	ieu-a-30	Crohn's disease || id:ieu-a-30	Tumor necrosis factor receptor superfamily member 9 levels	37.8834	24	0.0356377	-0.00445601	0.8283	0.04
Weighted median	GCST90274841	ieu-a-30	Crohn's disease || id:ieu-a-30	Tumor necrosis factor receptor superfamily member 9 levels	26	-0.0318178	0.102288	0.755755	-0.232303	0.168667	0.968683	0.792706	1.18373	NA	NA	NA	NA	NA	NA	NA	-0.00445601	0.8283	0.04
Inverse variance weighted	GCST90274812	ieu-a-30	Crohn's disease || id:ieu-a-30	Interleukin-33 levels	10	-0.112957	0.144913	0.435693	-0.396986	0.171071	0.893189	0.672344	1.18658	GCST90274812	ieu-a-30	Crohn's disease || id:ieu-a-30	Interleukin-33 levels	11.789	9	0.225469	0.0191697	0.649579	0.257
MR Egger	GCST90274812	ieu-a-30	Crohn's disease || id:ieu-a-30	Interleukin-33 levels	10	-0.311897	0.447976	0.506002	-1.18993	0.566136	0.732057	0.304242	1.76145	GCST90274812	ieu-a-30	Crohn's disease || id:ieu-a-30	Interleukin-33 levels	11.4697	8	0.176481	0.0191697	0.649579	0.257
Weighted median	GCST90274812	ieu-a-30	Crohn's disease || id:ieu-a-30	Interleukin-33 levels	10	-0.174239	0.179041	0.330464	-0.52516	0.176681	0.840096	0.591461	1.19325	NA	NA	NA	NA	NA	NA	NA	0.0191697	0.649579	0.257
Inverse variance weighted	GCST90274824	ieu-a-30	Crohn's disease || id:ieu-a-30	Monocyte chemoattractant protein-4 levels	18	0.000633055	0.151846	0.996674	-0.296986	0.298252	1.00063	0.743055	1.3475	GCST90274824	ieu-a-30	Crohn's disease || id:ieu-a-30	Monocyte chemoattractant protein-4 levels	111.817	17	5.4869e-16	-0.0437076	0.316348	<0.001
MR Egger	GCST90274824	ieu-a-30	Crohn's disease || id:ieu-a-30	Monocyte chemoattractant protein-4 levels	18	0.293756	0.321356	0.374228	-0.336102	0.923613	1.34146	0.71455	2.51837	GCST90274824	ieu-a-30	Crohn's disease || id:ieu-a-30	Monocyte chemoattractant protein-4 levels	104.809	16	4.31602e-15	-0.0437076	0.316348	<0.001
Weighted median	GCST90274824	ieu-a-30	Crohn's disease || id:ieu-a-30	Monocyte chemoattractant protein-4 levels	18	0.255125	0.0941862	0.00675414	0.07052	0.43973	1.29062	1.07307	1.55229	NA	NA	NA	NA	NA	NA	NA	-0.0437076	0.316348	<0.001
Inverse variance weighted	GCST90274830	ieu-a-30	Crohn's disease || id:ieu-a-30	Osteoprotegerin levels	19	0.225315	0.1153	0.0506826	-0.000673625	0.451304	1.25272	0.999327	1.57036	GCST90274830	ieu-a-30	Crohn's disease || id:ieu-a-30	Osteoprotegerin levels	44.8363	18	0.000437578	0.0342715	0.262305	0.002
MR Egger	GCST90274830	ieu-a-30	Crohn's disease || id:ieu-a-30	Osteoprotegerin levels	19	-0.0339119	0.251064	0.894141	-0.525997	0.458173	0.966657	0.590966	1.58118	GCST90274830	ieu-a-30	Crohn's disease || id:ieu-a-30	Osteoprotegerin levels	41.5507	17	0.000778452	0.0342715	0.262305	0.002
Weighted median	GCST90274830	ieu-a-30	Crohn's disease || id:ieu-a-30	Osteoprotegerin levels	19	0.121008	0.102173	0.236276	-0.0792509	0.321267	1.12863	0.923808	1.37887	NA	NA	NA	NA	NA	NA	NA	0.0342715	0.262305	0.002
Inverse variance weighted	GCST90274791	ieu-a-30	Crohn's disease || id:ieu-a-30	Fms-related tyrosine kinase 3 ligand levels	29	-0.0666025	0.0923603	0.470838	-0.247629	0.114424	0.935567	0.78065	1.12123	GCST90274791	ieu-a-30	Crohn's disease || id:ieu-a-30	Fms-related tyrosine kinase 3 ligand levels	73.6751	28	5.61556e-06	-0.0114393	0.478339	<0.001
MR Egger	GCST90274791	ieu-a-30	Crohn's disease || id:ieu-a-30	Fms-related tyrosine kinase 3 ligand levels	29	0.0237522	0.156442	0.880451	-0.282873	0.330378	1.02404	0.753615	1.39149	GCST90274791	ieu-a-30	Crohn's disease || id:ieu-a-30	Fms-related tyrosine kinase 3 ligand levels	72.2911	27	5.25352e-06	-0.0114393	0.478339	<0.001
Weighted median	GCST90274791	ieu-a-30	Crohn's disease || id:ieu-a-30	Fms-related tyrosine kinase 3 ligand levels	29	-0.00863067	0.0874878	0.921416	-0.180107	0.162845	0.991406	0.835181	1.17685	NA	NA	NA	NA	NA	NA	NA	-0.0114393	0.478339	<0.001
Inverse variance weighted	GCST90274785	ieu-a-30	Crohn's disease || id:ieu-a-30	Delta and Notch-like epidermal growth factor-related receptor levels	16	0.193462	0.153468	0.207452	-0.107335	0.494258	1.21344	0.898225	1.63928	GCST90274785	ieu-a-30	Crohn's disease || id:ieu-a-30	Delta and Notch-like epidermal growth factor-related receptor levels	68.8639	15	7.11283e-09	0.0233917	0.523503	<0.001
MR Egger	GCST90274785	ieu-a-30	Crohn's disease || id:ieu-a-30	Delta and Notch-like epidermal growth factor-related receptor levels	16	-0.00841532	0.345938	0.980936	-0.686454	0.669623	0.99162	0.503358	1.9535	GCST90274785	ieu-a-30	Crohn's disease || id:ieu-a-30	Delta and Notch-like epidermal growth factor-related receptor levels	66.8204	14	7.22527e-09	0.0233917	0.523503	<0.001
Weighted median	GCST90274785	ieu-a-30	Crohn's disease || id:ieu-a-30	Delta and Notch-like epidermal growth factor-related receptor levels	16	0.135847	0.101972	0.182798	-0.0640193	0.335712	1.14551	0.937987	1.39894	NA	NA	NA	NA	NA	NA	NA	0.0233917	0.523503	<0.001
Inverse variance weighted	GCST90274804	ieu-a-30	Crohn's disease || id:ieu-a-30	interleukin-18 receptor 1 levels	20	0.12471	0.0652222	0.055866	-0.00312548	0.252546	1.13282	0.996879	1.2873	GCST90274804	ieu-a-30	Crohn's disease || id:ieu-a-30	interleukin-18 receptor 1 levels	33.2995	19	0.0221959	0.0385328	0.095114	0.092
MR Egger	GCST90274804	ieu-a-30	Crohn's disease || id:ieu-a-30	interleukin-18 receptor 1 levels	20	-0.042409	0.113269	0.712475	-0.264417	0.179599	0.958478	0.767653	1.19674	GCST90274804	ieu-a-30	Crohn's disease || id:ieu-a-30	interleukin-18 receptor 1 levels	28.4029	18	0.0561833	0.0385328	0.095114	0.092
Weighted median	GCST90274804	ieu-a-30	Crohn's disease || id:ieu-a-30	interleukin-18 receptor 1 levels	20	0.0514568	0.0616614	0.403996	-0.0693996	0.172313	1.0528	0.932954	1.18805	NA	NA	NA	NA	NA	NA	NA	0.0385328	0.095114	0.092
Inverse variance weighted	GCST90274766	ieu-a-30	Crohn's disease || id:ieu-a-30	C-C motif chemokine 20 levels	21	0.0129206	0.100854	0.89806	-0.184753	0.210595	1.013	0.831309	1.23441	GCST90274766	ieu-a-30	Crohn's disease || id:ieu-a-30	C-C motif chemokine 20 levels	27.5089	20	0.121545	0.0193227	0.459012	0.087
MR Egger	GCST90274766	ieu-a-30	Crohn's disease || id:ieu-a-30	C-C motif chemokine 20 levels	21	-0.174139	0.267662	0.523099	-0.698758	0.350479	0.84018	0.497203	1.41975	GCST90274766	ieu-a-30	Crohn's disease || id:ieu-a-30	C-C motif chemokine 20 levels	26.7059	19	0.111693	0.0193227	0.459012	0.087
Weighted median	GCST90274766	ieu-a-30	Crohn's disease || id:ieu-a-30	C-C motif chemokine 20 levels	21	0.0721508	0.13265	0.586498	-0.187844	0.332145	1.07482	0.828744	1.39396	NA	NA	NA	NA	NA	NA	NA	0.0193227	0.459012	0.087
Inverse variance weighted	GCST90274842	ieu-a-30	Crohn's disease || id:ieu-a-30	Tumor necrosis factor ligand superfamily member 14 levels	24	-0.0436895	0.115507	0.705253	-0.270084	0.182705	0.957251	0.763315	1.20046	GCST90274842	ieu-a-30	Crohn's disease || id:ieu-a-30	Tumor necrosis factor ligand superfamily member 14 levels	81.9038	23	1.55707e-08	-0.00854103	0.717851	<0.001
MR Egger	GCST90274842	ieu-a-30	Crohn's disease || id:ieu-a-30	Tumor necrosis factor ligand superfamily member 14 levels	24	0.0120098	0.192412	0.950794	-0.365117	0.389137	1.01208	0.694115	1.47571	GCST90274842	ieu-a-30	Crohn's disease || id:ieu-a-30	Tumor necrosis factor ligand superfamily member 14 levels	81.4081	22	9.49016e-09	-0.00854103	0.717851	<0.001
Weighted median	GCST90274842	ieu-a-30	Crohn's disease || id:ieu-a-30	Tumor necrosis factor ligand superfamily member 14 levels	24	-0.0262336	0.0920212	0.775581	-0.206595	0.154128	0.974108	0.813349	1.16664	NA	NA	NA	NA	NA	NA	NA	-0.00854103	0.717851	<0.001
Inverse variance weighted	GCST90274835	ieu-a-30	Crohn's disease || id:ieu-a-30	Signaling lymphocytic activation molecule levels	25	0.0119001	0.0850954	0.888783	-0.154887	0.178687	1.01197	0.856512	1.19565	GCST90274835	ieu-a-30	Crohn's disease || id:ieu-a-30	Signaling lymphocytic activation molecule levels	35.8166	24	0.0571768	-0.0373144	0.0229805	0.048
MR Egger	GCST90274835	ieu-a-30	Crohn's disease || id:ieu-a-30	Signaling lymphocytic activation molecule levels	25	0.378769	0.169341	0.0352912	0.0468602	0.710678	1.46049	1.04798	2.03537	GCST90274835	ieu-a-30	Crohn's disease || id:ieu-a-30	Signaling lymphocytic activation molecule levels	28.4682	23	0.198592	-0.0373144	0.0229805	0.048
Weighted median	GCST90274835	ieu-a-30	Crohn's disease || id:ieu-a-30	Signaling lymphocytic activation molecule levels	25	0.0128435	0.101761	0.899564	-0.186608	0.212295	1.01293	0.829769	1.23651	NA	NA	NA	NA	NA	NA	NA	-0.0373144	0.0229805	0.048
Inverse variance weighted	GCST90274805	ieu-a-30	Crohn's disease || id:ieu-a-30	Interleukin-1-alpha levels	11	0.116721	0.157434	0.458455	-0.19185	0.425291	1.12381	0.825431	1.53004	GCST90274805	ieu-a-30	Crohn's disease || id:ieu-a-30	Interleukin-1-alpha levels	19.0615	10	0.0394887	-0.0268005	0.521156	0.056
MR Egger	GCST90274805	ieu-a-30	Crohn's disease || id:ieu-a-30	Interleukin-1-alpha levels	11	0.366985	0.408389	0.392264	-0.433457	1.16743	1.44338	0.648264	3.21371	GCST90274805	ieu-a-30	Crohn's disease || id:ieu-a-30	Interleukin-1-alpha levels	18.1622	9	0.0333382	-0.0268005	0.521156	0.056
Weighted median	GCST90274805	ieu-a-30	Crohn's disease || id:ieu-a-30	Interleukin-1-alpha levels	11	0.112595	0.174005	0.517581	-0.228455	0.453645	1.11918	0.795762	1.57404	NA	NA	NA	NA	NA	NA	NA	-0.0268005	0.521156	0.056
Inverse variance weighted	GCST90274815	ieu-a-30	Crohn's disease || id:ieu-a-30	Interleukin-6 levels	8	-0.165919	0.148706	0.264528	-0.457383	0.125545	0.847115	0.632938	1.13377	GCST90274815	ieu-a-30	Crohn's disease || id:ieu-a-30	Interleukin-6 levels	14.3733	7	0.0449259	0.0114543	0.769974	0.122
MR Egger	GCST90274815	ieu-a-30	Crohn's disease || id:ieu-a-30	Interleukin-6 levels	8	-0.251841	0.322903	0.465079	-0.884731	0.38105	0.777369	0.412825	1.46382	GCST90274815	ieu-a-30	Crohn's disease || id:ieu-a-30	Interleukin-6 levels	14.1525	6	0.0279779	0.0114543	0.769974	0.122
Weighted median	GCST90274815	ieu-a-30	Crohn's disease || id:ieu-a-30	Interleukin-6 levels	8	-0.35768	0.127884	0.00515939	-0.608333	-0.107027	0.699297	0.544257	0.898501	NA	NA	NA	NA	NA	NA	NA	0.0114543	0.769974	0.122
Inverse variance weighted	GCST90274765	ieu-a-30	Crohn's disease || id:ieu-a-30	C-C motif chemokine 19 levels	19	-0.00159258	0.0758999	0.983259	-0.150356	0.147171	0.998409	0.860401	1.15855	GCST90274765	ieu-a-30	Crohn's disease || id:ieu-a-30	C-C motif chemokine 19 levels	18.1508	18	0.445763	-0.0171661	0.284784	0.354
MR Egger	GCST90274765	ieu-a-30	Crohn's disease || id:ieu-a-30	C-C motif chemokine 19 levels	19	0.126907	0.138742	0.373144	-0.145028	0.398842	1.13531	0.864998	1.4901	GCST90274765	ieu-a-30	Crohn's disease || id:ieu-a-30	C-C motif chemokine 19 levels	16.9309	17	0.459055	-0.0171661	0.284784	0.354
Weighted median	GCST90274765	ieu-a-30	Crohn's disease || id:ieu-a-30	C-C motif chemokine 19 levels	19	0.146447	0.112557	0.19323	-0.0741659	0.367059	1.15771	0.928518	1.44348	NA	NA	NA	NA	NA	NA	NA	-0.0171661	0.284784	0.354
Inverse variance weighted	GCST90274763	ieu-a-30	Crohn's disease || id:ieu-a-30	Caspase 8 levels	14	0.082077	0.0980635	0.402605	-0.110128	0.274281	1.08554	0.89572	1.31559	GCST90274763	ieu-a-30	Crohn's disease || id:ieu-a-30	Caspase 8 levels	11.8151	13	0.542864	0.00793483	0.767881	0.576
MR Egger	GCST90274763	ieu-a-30	Crohn's disease || id:ieu-a-30	Caspase 8 levels	14	0.0258634	0.210433	0.904216	-0.386585	0.438312	1.0262	0.679373	1.55009	GCST90274763	ieu-a-30	Crohn's disease || id:ieu-a-30	Caspase 8 levels	11.7239	12	0.4681	0.00793483	0.767881	0.576
Weighted median	GCST90274763	ieu-a-30	Crohn's disease || id:ieu-a-30	Caspase 8 levels	14	0.103331	0.137211	0.451401	-0.165602	0.372264	1.10886	0.847383	1.45102	NA	NA	NA	NA	NA	NA	NA	0.00793483	0.767881	0.576
Inverse variance weighted	GCST90274837	ieu-a-30	Crohn's disease || id:ieu-a-30	STAM binding protein levels	12	-0.105253	0.150604	0.484629	-0.400436	0.18993	0.900097	0.670028	1.20916	GCST90274837	ieu-a-30	Crohn's disease || id:ieu-a-30	STAM binding protein levels	15.0882	11	0.178494	0.0128811	0.826982	0.157
MR Egger	GCST90274837	ieu-a-30	Crohn's disease || id:ieu-a-30	STAM binding protein levels	12	-0.200132	0.451255	0.666844	-1.08459	0.684327	0.818622	0.33804	1.98244	GCST90274837	ieu-a-30	Crohn's disease || id:ieu-a-30	STAM binding protein levels	15.0126	10	0.131602	0.0128811	0.826982	0.157
Weighted median	GCST90274837	ieu-a-30	Crohn's disease || id:ieu-a-30	STAM binding protein levels	12	0.0240735	0.191698	0.900064	-0.351655	0.399802	1.02437	0.703523	1.49153	NA	NA	NA	NA	NA	NA	NA	0.0128811	0.826982	0.157
Inverse variance weighted	GCST90274834	ieu-a-30	Crohn's disease || id:ieu-a-30	SIR2-like protein 2 levels	13	-0.0606272	0.127249	0.633757	-0.310035	0.188781	0.941174	0.733421	1.20778	GCST90274834	ieu-a-30	Crohn's disease || id:ieu-a-30	SIR2-like protein 2 levels	10.1258	12	0.604929	-0.0372915	0.296329	0.595
MR Egger	GCST90274834	ieu-a-30	Crohn's disease || id:ieu-a-30	SIR2-like protein 2 levels	13	0.281562	0.337048	0.421279	-0.379051	0.942176	1.3252	0.68451	2.56556	GCST90274834	ieu-a-30	Crohn's disease || id:ieu-a-30	SIR2-like protein 2 levels	8.92368	11	0.628937	-0.0372915	0.296329	0.595
Weighted median	GCST90274834	ieu-a-30	Crohn's disease || id:ieu-a-30	SIR2-like protein 2 levels	13	-0.0117413	0.174921	0.946483	-0.354587	0.331104	0.988327	0.701463	1.3925	NA	NA	NA	NA	NA	NA	NA	-0.0372915	0.296329	0.595
Inverse variance weighted	GCST90274768	ieu-a-30	Crohn's disease || id:ieu-a-30	C-C motif chemokine 25 levels	24	-0.0342763	0.0440126	0.436107	-0.120541	0.0519884	0.966304	0.886441	1.05336	GCST90274768	ieu-a-30	Crohn's disease || id:ieu-a-30	C-C motif chemokine 25 levels	34.218	23	0.0620707	-0.00681106	0.541003	0.147
MR Egger	GCST90274768	ieu-a-30	Crohn's disease || id:ieu-a-30	C-C motif chemokine 25 levels	24	-0.0107532	0.058526	0.855906	-0.125464	0.103958	0.989304	0.882087	1.10955	GCST90274768	ieu-a-30	Crohn's disease || id:ieu-a-30	C-C motif chemokine 25 levels	33.6286	22	0.0535619	-0.00681106	0.541003	0.147
Weighted median	GCST90274768	ieu-a-30	Crohn's disease || id:ieu-a-30	C-C motif chemokine 25 levels	24	-0.0289735	0.0429837	0.500273	-0.113222	0.0552744	0.971442	0.892953	1.05683	NA	NA	NA	NA	NA	NA	NA	-0.00681106	0.541003	0.147
Inverse variance weighted	GCST90274818	ieu-a-30	Crohn's disease || id:ieu-a-30	Latency-associated peptide transforming growth factor beta 1 levels	20	0.10966	0.117812	0.351954	-0.121252	0.340573	1.1159	0.885811	1.40575	GCST90274818	ieu-a-30	Crohn's disease || id:ieu-a-30	Latency-associated peptide transforming growth factor beta 1 levels	38.7588	19	0.00474537	0.0326747	0.150429	0.002
MR Egger	GCST90274818	ieu-a-30	Crohn's disease || id:ieu-a-30	Latency-associated peptide transforming growth factor beta 1 levels	20	-0.142077	0.202751	0.492422	-0.53947	0.255316	0.867554	0.583057	1.29087	GCST90274818	ieu-a-30	Crohn's disease || id:ieu-a-30	Latency-associated peptide transforming growth factor beta 1 levels	34.4419	18	0.0111025	0.0326747	0.150429	0.002
Weighted median	GCST90274818	ieu-a-30	Crohn's disease || id:ieu-a-30	Latency-associated peptide transforming growth factor beta 1 levels	20	-0.00284175	0.131075	0.982703	-0.259749	0.254066	0.997162	0.771245	1.28926	NA	NA	NA	NA	NA	NA	NA	0.0326747	0.150429	0.002
Inverse variance weighted	GCST90274816	ieu-a-30	Crohn's disease || id:ieu-a-30	Interleukin-7 levels	10	0.00357759	0.43829	0.993487	-0.85547	0.862626	1.00358	0.425083	2.36937	GCST90274816	ieu-a-30	Crohn's disease || id:ieu-a-30	Interleukin-7 levels	103.225	9	3.49817e-18	-0.0655753	0.540205	<0.001
MR Egger	GCST90274816	ieu-a-30	Crohn's disease || id:ieu-a-30	Interleukin-7 levels	10	0.777996	1.29259	0.563914	-1.75549	3.31148	2.1771	0.172823	27.4257	GCST90274816	ieu-a-30	Crohn's disease || id:ieu-a-30	Interleukin-7 levels	98.2007	8	9.95143e-18	-0.0655753	0.540205	<0.001
Weighted median	GCST90274816	ieu-a-30	Crohn's disease || id:ieu-a-30	Interleukin-7 levels	10	0.443193	0.185378	0.0168137	0.0798526	0.806533	1.55767	1.08313	2.24013	NA	NA	NA	NA	NA	NA	NA	-0.0655753	0.540205	<0.001
Inverse variance weighted	GCST90274782	ieu-a-30	Crohn's disease || id:ieu-a-30	C-X-C motif chemokine 5 levels	14	-0.0824803	0.0769182	0.28358	-0.23324	0.0682793	0.92083	0.791963	1.07066	GCST90274782	ieu-a-30	Crohn's disease || id:ieu-a-30	C-X-C motif chemokine 5 levels	23.6006	13	0.0350086	-0.00599675	0.73999	0.126
MR Egger	GCST90274782	ieu-a-30	Crohn's disease || id:ieu-a-30	C-X-C motif chemokine 5 levels	14	-0.0532625	0.117253	0.657755	-0.283079	0.176554	0.948131	0.75346	1.1931	GCST90274782	ieu-a-30	Crohn's disease || id:ieu-a-30	C-X-C motif chemokine 5 levels	23.3759	12	0.0246989	-0.00599675	0.73999	0.126
Weighted median	GCST90274782	ieu-a-30	Crohn's disease || id:ieu-a-30	C-X-C motif chemokine 5 levels	14	-0.0535321	0.066027	0.417503	-0.182945	0.0758808	0.947875	0.832814	1.07883	NA	NA	NA	NA	NA	NA	NA	-0.00599675	0.73999	0.126
Inverse variance weighted	GCST90274828	ieu-a-30	Crohn's disease || id:ieu-a-30	Neurturin levels	14	-0.0694239	0.106957	0.516287	-0.279061	0.140213	0.932931	0.756494	1.15052	GCST90274828	ieu-a-30	Crohn's disease || id:ieu-a-30	Neurturin levels	10.2618	13	0.672396	-0.0180159	0.455187	0.658
MR Egger	GCST90274828	ieu-a-30	Crohn's disease || id:ieu-a-30	Neurturin levels	14	0.0989635	0.242992	0.690981	-0.377301	0.575228	1.10403	0.68571	1.77754	GCST90274828	ieu-a-30	Crohn's disease || id:ieu-a-30	Neurturin levels	9.66622	12	0.645217	-0.0180159	0.455187	0.658
Weighted median	GCST90274828	ieu-a-30	Crohn's disease || id:ieu-a-30	Neurturin levels	14	-0.0289652	0.151093	0.847974	-0.325107	0.267177	0.97145	0.72245	1.30627	NA	NA	NA	NA	NA	NA	NA	-0.0180159	0.455187	0.658
Inverse variance weighted	GCST90274799	ieu-a-30	Crohn's disease || id:ieu-a-30	Interleukin-13 levels	12	-0.0425292	0.112014	0.704186	-0.262078	0.177019	0.958363	0.769451	1.19365	GCST90274799	ieu-a-30	Crohn's disease || id:ieu-a-30	Interleukin-13 levels	6.69893	11	0.822915	-0.021404	0.405947	0.806
MR Egger	GCST90274799	ieu-a-30	Crohn's disease || id:ieu-a-30	Interleukin-13 levels	12	0.180488	0.280394	0.534257	-0.369084	0.73006	1.1978	0.691367	2.07521	GCST90274799	ieu-a-30	Crohn's disease || id:ieu-a-30	Interleukin-13 levels	5.94618	10	0.819764	-0.021404	0.405947	0.806
Weighted median	GCST90274799	ieu-a-30	Crohn's disease || id:ieu-a-30	Interleukin-13 levels	12	-0.105822	0.149015	0.477617	-0.397892	0.186248	0.899585	0.671735	1.20472	NA	NA	NA	NA	NA	NA	NA	-0.021404	0.405947	0.806
Inverse variance weighted	GCST90274780	ieu-a-30	Crohn's disease || id:ieu-a-30	C-X-C motif chemokine 10 levels	21	0.101258	0.10684	0.343257	-0.108149	0.310664	1.10656	0.897494	1.36433	GCST90274780	ieu-a-30	Crohn's disease || id:ieu-a-30	C-X-C motif chemokine 10 levels	38.6669	20	0.00733244	0.00233988	0.900401	0.012
MR Egger	GCST90274780	ieu-a-30	Crohn's disease || id:ieu-a-30	C-X-C motif chemokine 10 levels	21	0.0798168	0.201444	0.696355	-0.315014	0.474647	1.08309	0.729779	1.60745	GCST90274780	ieu-a-30	Crohn's disease || id:ieu-a-30	C-X-C motif chemokine 10 levels	38.6342	19	0.0049237	0.00233988	0.900401	0.012
Weighted median	GCST90274780	ieu-a-30	Crohn's disease || id:ieu-a-30	C-X-C motif chemokine 10 levels	21	-0.0708889	0.122695	0.563422	-0.311371	0.169593	0.931565	0.732442	1.18482	NA	NA	NA	NA	NA	NA	NA	0.00233988	0.900401	0.012
Inverse variance weighted	GCST90274788	ieu-a-30	Crohn's disease || id:ieu-a-30	Fibroblast growth factor 21 levels	14	0.36606	0.0872042	2.69605e-05	0.195139	0.53698	1.44204	1.21548	1.71083	GCST90274788	ieu-a-30	Crohn's disease || id:ieu-a-30	Fibroblast growth factor 21 levels	14.4569	13	0.342472	-0.016701	0.481535	0.339
MR Egger	GCST90274788	ieu-a-30	Crohn's disease || id:ieu-a-30	Fibroblast growth factor 21 levels	14	0.508554	0.215346	0.035949	0.086475	0.930632	1.66288	1.09032	2.53611	GCST90274788	ieu-a-30	Crohn's disease || id:ieu-a-30	Fibroblast growth factor 21 levels	13.848	12	0.310519	-0.016701	0.481535	0.339
Weighted median	GCST90274788	ieu-a-30	Crohn's disease || id:ieu-a-30	Fibroblast growth factor 21 levels	14	0.274058	0.114059	0.0162711	0.0505027	0.497613	1.31529	1.0518	1.64479	NA	NA	NA	NA	NA	NA	NA	-0.016701	0.481535	0.339
Inverse variance weighted	GCST90274843	ieu-a-30	Crohn's disease || id:ieu-a-30	TNF-related apoptosis-inducing ligand levels	25	0.0913524	0.0823098	0.267059	-0.0699748	0.25268	1.09566	0.932417	1.28747	GCST90274843	ieu-a-30	Crohn's disease || id:ieu-a-30	TNF-related apoptosis-inducing ligand levels	56.6093	24	0.000189216	0.0120119	0.568293	0.002
MR Egger	GCST90274843	ieu-a-30	Crohn's disease || id:ieu-a-30	TNF-related apoptosis-inducing ligand levels	25	0.0280499	0.137571	0.84023	-0.24159	0.29769	1.02845	0.785378	1.34674	GCST90274843	ieu-a-30	Crohn's disease || id:ieu-a-30	TNF-related apoptosis-inducing ligand levels	55.7964	23	0.000151114	0.0120119	0.568293	0.002
Weighted median	GCST90274843	ieu-a-30	Crohn's disease || id:ieu-a-30	TNF-related apoptosis-inducing ligand levels	25	0.109744	0.0854759	0.199173	-0.0577892	0.277276	1.11599	0.943849	1.31953	NA	NA	NA	NA	NA	NA	NA	0.0120119	0.568293	0.002
Inverse variance weighted	GCST90274802	ieu-a-30	Crohn's disease || id:ieu-a-30	Interleukin-17C levels	17	0.0277335	0.0926828	0.764765	-0.153925	0.209392	1.02812	0.857336	1.23293	GCST90274802	ieu-a-30	Crohn's disease || id:ieu-a-30	Interleukin-17C levels	18.6061	16	0.289619	-0.0401473	0.135698	0.329
MR Egger	GCST90274802	ieu-a-30	Crohn's disease || id:ieu-a-30	Interleukin-17C levels	17	0.385802	0.243781	0.13437	-0.0920083	0.863612	1.47079	0.912098	2.37171	GCST90274802	ieu-a-30	Crohn's disease || id:ieu-a-30	Interleukin-17C levels	15.9606	15	0.384674	-0.0401473	0.135698	0.329
Weighted median	GCST90274802	ieu-a-30	Crohn's disease || id:ieu-a-30	Interleukin-17C levels	17	0.144677	0.123492	0.241378	-0.0973673	0.386722	1.15567	0.907223	1.47215	NA	NA	NA	NA	NA	NA	NA	-0.0401473	0.135698	0.329
Inverse variance weighted	GCST90274781	ieu-a-30	Crohn's disease || id:ieu-a-30	C-X-C motif chemokine 11 levels	22	0.137077	0.0981281	0.162438	-0.0552541	0.329408	1.14692	0.946245	1.39014	GCST90274781	ieu-a-30	Crohn's disease || id:ieu-a-30	C-X-C motif chemokine 11 levels	43.5781	21	0.00265045	0.00669632	0.790255	0.001
MR Egger	GCST90274781	ieu-a-30	Crohn's disease || id:ieu-a-30	C-X-C motif chemokine 11 levels	22	0.0823077	0.226614	0.720261	-0.361855	0.526471	1.08579	0.696383	1.69295	GCST90274781	ieu-a-30	Crohn's disease || id:ieu-a-30	C-X-C motif chemokine 11 levels	43.4204	20	0.0017982	0.00669632	0.790255	0.001
Weighted median	GCST90274781	ieu-a-30	Crohn's disease || id:ieu-a-30	C-X-C motif chemokine 11 levels	22	0.281507	0.110755	0.0110308	0.0644284	0.498586	1.32513	1.06655	1.64639	NA	NA	NA	NA	NA	NA	NA	0.00669632	0.790255	0.001
Inverse variance weighted	GCST90274779	ieu-a-30	Crohn's disease || id:ieu-a-30	C-X-C motif chemokine 1 levels	11	-0.0309514	0.103196	0.76423	-0.233215	0.171312	0.969523	0.791984	1.18686	GCST90274779	ieu-a-30	Crohn's disease || id:ieu-a-30	C-X-C motif chemokine 1 levels	21.7511	10	0.016424	-0.00495676	0.825241	0.084
MR Egger	GCST90274779	ieu-a-30	Crohn's disease || id:ieu-a-30	C-X-C motif chemokine 1 levels	11	-0.00257185	0.165374	0.987931	-0.326706	0.321562	0.997431	0.721296	1.37928	GCST90274779	ieu-a-30	Crohn's disease || id:ieu-a-30	C-X-C motif chemokine 1 levels	21.6269	9	0.0101397	-0.00495676	0.825241	0.084
Weighted median	GCST90274779	ieu-a-30	Crohn's disease || id:ieu-a-30	C-X-C motif chemokine 1 levels	11	-0.0139801	0.0797073	0.860771	-0.170206	0.142246	0.986117	0.843491	1.15286	NA	NA	NA	NA	NA	NA	NA	-0.00495676	0.825241	0.084
Inverse variance weighted	GCST90274847	ieu-a-30	Crohn's disease || id:ieu-a-30	Urokinase-type plasminogen activator levels	20	0.022271	0.118713	0.851187	-0.210406	0.254948	1.02252	0.810255	1.29039	GCST90274847	ieu-a-30	Crohn's disease || id:ieu-a-30	Urokinase-type plasminogen activator levels	53.8657	19	3.46168e-05	-0.00113606	0.966243	<0.001
MR Egger	GCST90274847	ieu-a-30	Crohn's disease || id:ieu-a-30	Urokinase-type plasminogen activator levels	20	0.0323495	0.264635	0.904062	-0.486334	0.551033	1.03288	0.614876	1.73504	GCST90274847	ieu-a-30	Crohn's disease || id:ieu-a-30	Urokinase-type plasminogen activator levels	53.8602	18	1.92942e-05	-0.00113606	0.966243	<0.001
Weighted median	GCST90274847	ieu-a-30	Crohn's disease || id:ieu-a-30	Urokinase-type plasminogen activator levels	20	0.0246545	0.104503	0.813493	-0.180171	0.22948	1.02496	0.835128	1.25795	NA	NA	NA	NA	NA	NA	NA	-0.00113606	0.966243	<0.001
Inverse variance weighted	GCST90274787	ieu-a-30	Crohn's disease || id:ieu-a-30	Fibroblast growth factor 19 levels	21	-0.252155	0.126203	0.045715	-0.499512	-0.00479758	0.777124	0.606827	0.995214	GCST90274787	ieu-a-30	Crohn's disease || id:ieu-a-30	Fibroblast growth factor 19 levels	56.1967	20	2.71514e-05	0.0344729	0.311948	<0.001
MR Egger	GCST90274787	ieu-a-30	Crohn's disease || id:ieu-a-30	Fibroblast growth factor 19 levels	21	-0.554929	0.317522	0.0966611	-1.17727	0.0674145	0.574113	0.308118	1.06974	GCST90274787	ieu-a-30	Crohn's disease || id:ieu-a-30	Fibroblast growth factor 19 levels	53.1767	19	4.40212e-05	0.0344729	0.311948	<0.001
Weighted median	GCST90274787	ieu-a-30	Crohn's disease || id:ieu-a-30	Fibroblast growth factor 19 levels	21	-0.308452	0.145268	0.0337264	-0.593177	-0.0237263	0.734583	0.552569	0.976553	NA	NA	NA	NA	NA	NA	NA	0.0344729	0.311948	<0.001
Inverse variance weighted	GCST90274778	ieu-a-30	Crohn's disease || id:ieu-a-30	Fractalkine levels	19	0.00892117	0.12434	0.942802	-0.234784	0.252627	1.00896	0.790741	1.2874	GCST90274778	ieu-a-30	Crohn's disease || id:ieu-a-30	Fractalkine levels	35.2382	18	0.00882062	-0.030084	0.311348	0.01
MR Egger	GCST90274778	ieu-a-30	Crohn's disease || id:ieu-a-30	Fractalkine levels	19	0.325407	0.327686	0.334614	-0.316858	0.967672	1.38459	0.728434	2.63181	GCST90274778	ieu-a-30	Crohn's disease || id:ieu-a-30	Fractalkine levels	33.1171	17	0.0108924	-0.030084	0.311348	0.01
Weighted median	GCST90274778	ieu-a-30	Crohn's disease || id:ieu-a-30	Fractalkine levels	19	-0.0121474	0.131309	0.926292	-0.269512	0.245217	0.987926	0.763752	1.2779	NA	NA	NA	NA	NA	NA	NA	-0.030084	0.311348	0.01
Inverse variance weighted	GCST90274829	ieu-a-30	Crohn's disease || id:ieu-a-30	Neurotrophin-3 levels	17	-0.153629	0.134796	0.254407	-0.41783	0.110572	0.85759	0.658474	1.11692	GCST90274829	ieu-a-30	Crohn's disease || id:ieu-a-30	Neurotrophin-3 levels	26.9107	16	0.0424869	-0.0114977	0.681432	0.036
MR Egger	GCST90274829	ieu-a-30	Crohn's disease || id:ieu-a-30	Neurotrophin-3 levels	17	-0.0373024	0.310449	0.905954	-0.645782	0.571177	0.963385	0.524252	1.77035	GCST90274829	ieu-a-30	Crohn's disease || id:ieu-a-30	Neurotrophin-3 levels	26.5999	15	0.0321704	-0.0114977	0.681432	0.036
Weighted median	GCST90274829	ieu-a-30	Crohn's disease || id:ieu-a-30	Neurotrophin-3 levels	17	-0.206917	0.157619	0.189261	-0.515851	0.102016	0.813087	0.596993	1.1074	NA	NA	NA	NA	NA	NA	NA	-0.0114977	0.681432	0.036
Inverse variance weighted	GCST90274758	ieu-a-30	Crohn's disease || id:ieu-a-30	Eukaryotic translation initiation factor 4E-binding protein 1 levels	11	0.175376	0.100953	0.0823513	-0.0224921	0.373245	1.19169	0.977759	1.45244	GCST90274758	ieu-a-30	Crohn's disease || id:ieu-a-30	Eukaryotic translation initiation factor 4E-binding protein 1 levels	6.43321	10	0.777649	-0.0161329	0.518224	0.797
MR Egger	GCST90274758	ieu-a-30	Crohn's disease || id:ieu-a-30	Eukaryotic translation initiation factor 4E-binding protein 1 levels	11	0.33668	0.260272	0.228026	-0.173454	0.846814	1.40029	0.840756	2.3322	GCST90274758	ieu-a-30	Crohn's disease || id:ieu-a-30	Eukaryotic translation initiation factor 4E-binding protein 1 levels	5.9811	9	0.741808	-0.0161329	0.518224	0.797
Weighted median	GCST90274758	ieu-a-30	Crohn's disease || id:ieu-a-30	Eukaryotic translation initiation factor 4E-binding protein 1 levels	11	0.265269	0.136671	0.0522675	-0.00260716	0.533144	1.30378	0.997396	1.70428	NA	NA	NA	NA	NA	NA	NA	-0.0161329	0.518224	0.797
Inverse variance weighted	GCST90274848	ieu-a-30	Crohn's disease || id:ieu-a-30	Vascular endothelial growth factor A levels	26	0.109481	0.0595508	0.0659961	-0.00723841	0.226201	1.1157	0.992788	1.25383	GCST90274848	ieu-a-30	Crohn's disease || id:ieu-a-30	Vascular endothelial growth factor A levels	44.6341	25	0.00920221	0.0118555	0.429066	0.069
MR Egger	GCST90274848	ieu-a-30	Crohn's disease || id:ieu-a-30	Vascular endothelial growth factor A levels	26	0.0546875	0.0907588	0.552454	-0.1232	0.232575	1.05621	0.884087	1.26184	GCST90274848	ieu-a-30	Crohn's disease || id:ieu-a-30	Vascular endothelial growth factor A levels	43.4623	24	0.00880462	0.0118555	0.429066	0.069
Weighted median	GCST90274848	ieu-a-30	Crohn's disease || id:ieu-a-30	Vascular endothelial growth factor A levels	26	0.0743411	0.0544354	0.172041	-0.0323523	0.181034	1.07717	0.968165	1.19846	NA	NA	NA	NA	NA	NA	NA	0.0118555	0.429066	0.069
Inverse variance weighted	GCST90274846	ieu-a-30	Crohn's disease || id:ieu-a-30	Tumor necrosis factor ligand superfamily member 12 levels	25	0.0759636	0.090962	0.403653	-0.102322	0.254249	1.07892	0.902739	1.28949	GCST90274846	ieu-a-30	Crohn's disease || id:ieu-a-30	Tumor necrosis factor ligand superfamily member 12 levels	48.7465	24	0.00203802	-0.0326204	0.132755	0.001
MR Egger	GCST90274846	ieu-a-30	Crohn's disease || id:ieu-a-30	Tumor necrosis factor ligand superfamily member 12 levels	25	0.349865	0.196707	0.0885263	-0.0356804	0.735409	1.41888	0.964949	2.08634	GCST90274846	ieu-a-30	Crohn's disease || id:ieu-a-30	Tumor necrosis factor ligand superfamily member 12 levels	44.09	23	0.00512868	-0.0326204	0.132755	0.001
Weighted median	GCST90274846	ieu-a-30	Crohn's disease || id:ieu-a-30	Tumor necrosis factor ligand superfamily member 12 levels	25	-0.00433451	0.104199	0.966819	-0.208565	0.199896	0.995675	0.811749	1.22128	NA	NA	NA	NA	NA	NA	NA	-0.0326204	0.132755	0.001
Inverse variance weighted	GCST90274833	ieu-a-30	Crohn's disease || id:ieu-a-30	Stem cell factor levels	32	0.0261014	0.0761985	0.731941	-0.123248	0.17545	1.02645	0.884045	1.19178	GCST90274833	ieu-a-30	Crohn's disease || id:ieu-a-30	Stem cell factor levels	64.7759	31	0.000355814	0.0302943	0.0540756	<0.001
MR Egger	GCST90274833	ieu-a-30	Crohn's disease || id:ieu-a-30	Stem cell factor levels	32	-0.211299	0.138969	0.138863	-0.48368	0.0610807	0.809532	0.616511	1.06298	GCST90274833	ieu-a-30	Crohn's disease || id:ieu-a-30	Stem cell factor levels	57.1226	30	0.00202426	0.0302943	0.0540756	<0.001
Weighted median	GCST90274833	ieu-a-30	Crohn's disease || id:ieu-a-30	Stem cell factor levels	32	-0.13566	0.0788813	0.0854691	-0.290267	0.0189474	0.873139	0.748064	1.01913	NA	NA	NA	NA	NA	NA	NA	0.0302943	0.0540756	<0.001
Inverse variance weighted	GCST90274836	ieu-a-30	Crohn's disease || id:ieu-a-30	Sulfotransferase 1A1 levels	21	-0.238035	0.0804985	0.00310631	-0.395812	-0.0802584	0.788175	0.673133	0.922878	GCST90274836	ieu-a-30	Crohn's disease || id:ieu-a-30	Sulfotransferase 1A1 levels	33.0955	20	0.0329352	0.0157277	0.461664	0.019
MR Egger	GCST90274836	ieu-a-30	Crohn's disease || id:ieu-a-30	Sulfotransferase 1A1 levels	21	-0.366354	0.189192	0.0678343	-0.737169	0.00446168	0.693257	0.478466	1.00447	GCST90274836	ieu-a-30	Crohn's disease || id:ieu-a-30	Sulfotransferase 1A1 levels	32.1406	19	0.0301337	0.0157277	0.461664	0.019
Weighted median	GCST90274836	ieu-a-30	Crohn's disease || id:ieu-a-30	Sulfotransferase 1A1 levels	21	-0.229719	0.109599	0.0360822	-0.444532	-0.0149055	0.794757	0.641124	0.985205	NA	NA	NA	NA	NA	NA	NA	0.0157277	0.461664	0.019
Inverse variance weighted	GCST90274771	ieu-a-30	Crohn's disease || id:ieu-a-30	Natural killer cell receptor 2B4 levels	21	-0.0320538	0.0966071	0.740044	-0.221404	0.157296	0.968455	0.801393	1.17034	GCST90274771	ieu-a-30	Crohn's disease || id:ieu-a-30	Natural killer cell receptor 2B4 levels	42.2162	20	0.00259159	0.0194486	0.342604	0.004
MR Egger	GCST90274771	ieu-a-30	Crohn's disease || id:ieu-a-30	Natural killer cell receptor 2B4 levels	21	-0.205268	0.202547	0.323587	-0.60226	0.191725	0.814429	0.547573	1.21134	GCST90274771	ieu-a-30	Crohn's disease || id:ieu-a-30	Natural killer cell receptor 2B4 levels	40.2111	19	0.00306974	0.0194486	0.342604	0.004
Weighted median	GCST90274771	ieu-a-30	Crohn's disease || id:ieu-a-30	Natural killer cell receptor 2B4 levels	21	-0.178706	0.104019	0.085795	-0.382584	0.0251717	0.836352	0.682097	1.02549	NA	NA	NA	NA	NA	NA	NA	0.0194486	0.342604	0.004
Inverse variance weighted	GCST90274813	ieu-a-30	Crohn's disease || id:ieu-a-30	Interleukin-4 levels	11	-0.0480339	0.111409	0.666361	-0.266396	0.170328	0.953101	0.766136	1.18569	GCST90274813	ieu-a-30	Crohn's disease || id:ieu-a-30	Interleukin-4 levels	6.80819	10	0.74342	-0.0176378	0.574864	0.757
MR Egger	GCST90274813	ieu-a-30	Crohn's disease || id:ieu-a-30	Interleukin-4 levels	11	0.117784	0.305926	0.709171	-0.481831	0.7174	1.125	0.617651	2.0491	GCST90274813	ieu-a-30	Crohn's disease || id:ieu-a-30	Interleukin-4 levels	6.46949	9	0.692165	-0.0176378	0.574864	0.757
Weighted median	GCST90274813	ieu-a-30	Crohn's disease || id:ieu-a-30	Interleukin-4 levels	11	-0.155289	0.148522	0.295762	-0.446392	0.135814	0.856168	0.639933	1.14547	NA	NA	NA	NA	NA	NA	NA	-0.0176378	0.574864	0.757
Inverse variance weighted	GCST90274826	ieu-a-30	Crohn's disease || id:ieu-a-30	Matrix metalloproteinase-1 levels	16	0.147844	0.0853462	0.0832225	-0.0194345	0.315123	1.15933	0.980753	1.37043	GCST90274826	ieu-a-30	Crohn's disease || id:ieu-a-30	Matrix metalloproteinase-1 levels	19.5483	15	0.189952	0.00888927	0.637821	0.204
MR Egger	GCST90274826	ieu-a-30	Crohn's disease || id:ieu-a-30	Matrix metalloproteinase-1 levels	16	0.0824164	0.161759	0.618337	-0.234631	0.399464	1.08591	0.790863	1.49103	GCST90274826	ieu-a-30	Crohn's disease || id:ieu-a-30	Matrix metalloproteinase-1 levels	19.2303	14	0.156335	0.00888927	0.637821	0.204
Weighted median	GCST90274826	ieu-a-30	Crohn's disease || id:ieu-a-30	Matrix metalloproteinase-1 levels	16	0.0694856	0.110338	0.528856	-0.146777	0.285748	1.07196	0.863487	1.33076	NA	NA	NA	NA	NA	NA	NA	0.00888927	0.637821	0.204
Inverse variance weighted	GCST90274814	ieu-a-30	Crohn's disease || id:ieu-a-30	Interleukin-5 levels	11	0.0370116	0.118218	0.754219	-0.194695	0.268718	1.03771	0.823086	1.30829	GCST90274814	ieu-a-30	Crohn's disease || id:ieu-a-30	Interleukin-5 levels	7.77828	10	0.650484	0.00800445	0.792219	0.67
MR Egger	GCST90274814	ieu-a-30	Crohn's disease || id:ieu-a-30	Interleukin-5 levels	11	-0.037263	0.29813	0.90328	-0.621598	0.547072	0.963423	0.537086	1.72819	GCST90274814	ieu-a-30	Crohn's disease || id:ieu-a-30	Interleukin-5 levels	7.70463	9	0.564165	0.00800445	0.792219	0.67
Weighted median	GCST90274814	ieu-a-30	Crohn's disease || id:ieu-a-30	Interleukin-5 levels	11	0.108649	0.159684	0.496251	-0.204331	0.421628	1.11477	0.815192	1.52444	NA	NA	NA	NA	NA	NA	NA	0.00800445	0.792219	0.67
Inverse variance weighted	GCST90274770	ieu-a-30	Crohn's disease || id:ieu-a-30	C-C motif chemokine 4 levels	18	-0.00505464	0.0595418	0.932347	-0.121757	0.111647	0.994958	0.885364	1.11812	GCST90274770	ieu-a-30	Crohn's disease || id:ieu-a-30	C-C motif chemokine 4 levels	26.6074	17	0.0640823	0.0192663	0.2857	0.114
MR Egger	GCST90274770	ieu-a-30	Crohn's disease || id:ieu-a-30	C-C motif chemokine 4 levels	18	-0.0710817	0.0841037	0.410479	-0.235925	0.0937616	0.931386	0.78984	1.0983	GCST90274770	ieu-a-30	Crohn's disease || id:ieu-a-30	C-C motif chemokine 4 levels	24.7224	16	0.0748715	0.0192663	0.2857	0.114
Weighted median	GCST90274770	ieu-a-30	Crohn's disease || id:ieu-a-30	C-C motif chemokine 4 levels	18	-0.0320325	0.0586462	0.584929	-0.146979	0.0829141	0.968475	0.863312	1.08645	NA	NA	NA	NA	NA	NA	NA	0.0192663	0.2857	0.114
Inverse variance weighted	GCST90274806	ieu-a-30	Crohn's disease || id:ieu-a-30	Interleukin-2 levels	15	0.0367963	0.104128	0.723807	-0.167294	0.240887	1.03748	0.84595	1.27238	GCST90274806	ieu-a-30	Crohn's disease || id:ieu-a-30	Interleukin-2 levels	12.3851	14	0.575404	0.0394615	0.19371	0.559
MR Egger	GCST90274806	ieu-a-30	Crohn's disease || id:ieu-a-30	Interleukin-2 levels	15	-0.316992	0.278343	0.275316	-0.862543	0.22856	0.728337	0.422087	1.25679	GCST90274806	ieu-a-30	Crohn's disease || id:ieu-a-30	Interleukin-2 levels	10.5067	13	0.65207	0.0394615	0.19371	0.559
Weighted median	GCST90274806	ieu-a-30	Crohn's disease || id:ieu-a-30	Interleukin-2 levels	15	0.144667	0.141607	0.306968	-0.132884	0.422217	1.15565	0.875567	1.52534	NA	NA	NA	NA	NA	NA	NA	0.0394615	0.19371	0.559
Inverse variance weighted	GCST90274798	ieu-a-30	Crohn's disease || id:ieu-a-30	Interleukin-12 subunit beta levels	27	0.207167	0.0627388	0.000959791	0.0841989	0.330135	1.23019	1.08785	1.39116	GCST90274798	ieu-a-30	Crohn's disease || id:ieu-a-30	Interleukin-12 subunit beta levels	74.0879	26	1.65529e-06	-0.0260581	0.0941768	0.002
MR Egger	GCST90274798	ieu-a-30	Crohn's disease || id:ieu-a-30	Interleukin-12 subunit beta levels	27	0.327464	0.0918251	0.00149502	0.147487	0.507441	1.38744	1.15892	1.66104	GCST90274798	ieu-a-30	Crohn's disease || id:ieu-a-30	Interleukin-12 subunit beta levels	66.0857	25	1.44277e-05	-0.0260581	0.0941768	0.002
Weighted median	GCST90274798	ieu-a-30	Crohn's disease || id:ieu-a-30	Interleukin-12 subunit beta levels	27	0.396204	0.0573046	4.71151e-12	0.283887	0.508521	1.48617	1.32828	1.66283	NA	NA	NA	NA	NA	NA	NA	-0.0260581	0.0941768	0.002
Inverse variance weighted	GCST90274777	ieu-a-30	Crohn's disease || id:ieu-a-30	Cystatin D levels	30	-0.0336418	0.038187	0.378332	-0.108488	0.0412048	0.966918	0.897189	1.04207	GCST90274777	ieu-a-30	Crohn's disease || id:ieu-a-30	Cystatin D levels	18.0233	29	0.943795	0.00267075	0.69937	0.922
MR Egger	GCST90274777	ieu-a-30	Crohn's disease || id:ieu-a-30	Cystatin D levels	30	-0.0460793	0.0497439	0.36219	-0.143577	0.0514187	0.954966	0.866254	1.05276	GCST90274777	ieu-a-30	Crohn's disease || id:ieu-a-30	Cystatin D levels	17.8711	28	0.929349	0.00267075	0.69937	0.922
Weighted median	GCST90274777	ieu-a-30	Crohn's disease || id:ieu-a-30	Cystatin D levels	30	-0.0581517	0.044407	0.190359	-0.145189	0.028886	0.943507	0.864858	1.02931	NA	NA	NA	NA	NA	NA	NA	0.00267075	0.69937	0.922
Inverse variance weighted	GCST90274810	ieu-a-30	Crohn's disease || id:ieu-a-30	Interleukin-24 levels	11	-0.0322221	0.163986	0.844224	-0.353634	0.28919	0.968291	0.702132	1.33535	GCST90274810	ieu-a-30	Crohn's disease || id:ieu-a-30	Interleukin-24 levels	21.5964	10	0.0172979	0.0507354	0.176174	0.015
MR Egger	GCST90274810	ieu-a-30	Crohn's disease || id:ieu-a-30	Interleukin-24 levels	11	-0.421021	0.307012	0.203483	-1.02276	0.180721	0.656376	0.3596	1.19808	GCST90274810	ieu-a-30	Crohn's disease || id:ieu-a-30	Interleukin-24 levels	17.4244	9	0.0424699	0.0507354	0.176174	0.015
Weighted median	GCST90274810	ieu-a-30	Crohn's disease || id:ieu-a-30	Interleukin-24 levels	11	-0.0815178	0.16339	0.617839	-0.401762	0.238726	0.921716	0.66914	1.26963	NA	NA	NA	NA	NA	NA	NA	0.0507354	0.176174	0.015
Inverse variance weighted	GCST90274790	ieu-a-30	Crohn's disease || id:ieu-a-30	Fibroblast growth factor 5 levels	23	-0.0459178	0.0467705	0.326214	-0.137588	0.0457524	0.95512	0.871458	1.04682	GCST90274790	ieu-a-30	Crohn's disease || id:ieu-a-30	Fibroblast growth factor 5 levels	27.5568	22	0.190838	-0.000936264	0.943773	0.293
MR Egger	GCST90274790	ieu-a-30	Crohn's disease || id:ieu-a-30	Fibroblast growth factor 5 levels	23	-0.0424494	0.0682079	0.540409	-0.176137	0.0912381	0.958439	0.838503	1.09553	GCST90274790	ieu-a-30	Crohn's disease || id:ieu-a-30	Fibroblast growth factor 5 levels	27.5501	21	0.153378	-0.000936264	0.943773	0.293
Weighted median	GCST90274790	ieu-a-30	Crohn's disease || id:ieu-a-30	Fibroblast growth factor 5 levels	23	-0.0238653	0.0486729	0.623907	-0.119264	0.0715336	0.976417	0.887573	1.07415	NA	NA	NA	NA	NA	NA	NA	-0.000936264	0.943773	0.293
Inverse variance weighted	GCST90274789	ieu-a-30	Crohn's disease || id:ieu-a-30	Fibroblast growth factor 23 levels	14	0.0624188	0.102532	0.542674	-0.138544	0.263381	1.06441	0.870625	1.30132	GCST90274789	ieu-a-30	Crohn's disease || id:ieu-a-30	Fibroblast growth factor 23 levels	13.7262	13	0.393407	0.0164249	0.573405	0.441
MR Egger	GCST90274789	ieu-a-30	Crohn's disease || id:ieu-a-30	Fibroblast growth factor 23 levels	14	-0.111747	0.318771	0.731997	-0.736538	0.513043	0.89427	0.478769	1.67037	GCST90274789	ieu-a-30	Crohn's disease || id:ieu-a-30	Fibroblast growth factor 23 levels	13.3533	12	0.34389	0.0164249	0.573405	0.441
Weighted median	GCST90274789	ieu-a-30	Crohn's disease || id:ieu-a-30	Fibroblast growth factor 23 levels	14	0.0477106	0.143105	0.738835	-0.232774	0.328196	1.04887	0.792332	1.38846	NA	NA	NA	NA	NA	NA	NA	0.0164249	0.573405	0.441
Inverse variance weighted	GCST90274825	ieu-a-30	Crohn's disease || id:ieu-a-30	Macrophage inflammatory protein 1a levels	12	-0.0892064	0.0802193	0.266125	-0.246436	0.0680235	0.914657	0.781581	1.07039	GCST90274825	ieu-a-30	Crohn's disease || id:ieu-a-30	Macrophage inflammatory protein 1a levels	22.2487	11	0.0225156	0.0223053	0.283508	0.127
MR Egger	GCST90274825	ieu-a-30	Crohn's disease || id:ieu-a-30	Macrophage inflammatory protein 1a levels	12	-0.193228	0.121231	0.142046	-0.430841	0.0443847	0.824294	0.649962	1.04538	GCST90274825	ieu-a-30	Crohn's disease || id:ieu-a-30	Macrophage inflammatory protein 1a levels	19.7162	10	0.032054	0.0223053	0.283508	0.127
Weighted median	GCST90274825	ieu-a-30	Crohn's disease || id:ieu-a-30	Macrophage inflammatory protein 1a levels	12	-0.143622	0.0650421	0.0272343	-0.271105	-0.0161397	0.866215	0.762537	0.98399	NA	NA	NA	NA	NA	NA	NA	0.0223053	0.283508	0.127
Inverse variance weighted	GCST90274797	ieu-a-30	Crohn's disease || id:ieu-a-30	Interleukin-10 receptor subunit beta levels	18	0.0928682	0.071611	0.194685	-0.0474893	0.233226	1.09732	0.953621	1.26267	GCST90274797	ieu-a-30	Crohn's disease || id:ieu-a-30	Interleukin-10 receptor subunit beta levels	30.8291	17	0.0209495	4.27807e-05	0.997955	0.092
MR Egger	GCST90274797	ieu-a-30	Crohn's disease || id:ieu-a-30	Interleukin-10 receptor subunit beta levels	18	0.0926674	0.106754	0.398202	-0.11657	0.301905	1.0971	0.889968	1.35243	GCST90274797	ieu-a-30	Crohn's disease || id:ieu-a-30	Interleukin-10 receptor subunit beta levels	30.8291	16	0.0141484	4.27807e-05	0.997955	0.092
Weighted median	GCST90274797	ieu-a-30	Crohn's disease || id:ieu-a-30	Interleukin-10 receptor subunit beta levels	18	0.0907649	0.0604844	0.13345	-0.0277844	0.209314	1.09501	0.972598	1.23283	NA	NA	NA	NA	NA	NA	NA	4.27807e-05	0.997955	0.092
Inverse variance weighted	GCST90274827	ieu-a-30	Crohn's disease || id:ieu-a-30	Matrix metalloproteinase-10 levels	16	-0.00102125	0.0854	0.990459	-0.168405	0.166363	0.998979	0.845011	1.181	GCST90274827	ieu-a-30	Crohn's disease || id:ieu-a-30	Matrix metalloproteinase-10 levels	36.1184	15	0.00169958	-0.0306277	0.152225	0.008
MR Egger	GCST90274827	ieu-a-30	Crohn's disease || id:ieu-a-30	Matrix metalloproteinase-10 levels	16	0.112329	0.110988	0.328671	-0.105208	0.329866	1.11888	0.900138	1.39078	GCST90274827	ieu-a-30	Crohn's disease || id:ieu-a-30	Matrix metalloproteinase-10 levels	31.0357	14	0.00548004	-0.0306277	0.152225	0.008
Weighted median	GCST90274827	ieu-a-30	Crohn's disease || id:ieu-a-30	Matrix metalloproteinase-10 levels	16	0.0679677	0.0692382	0.326272	-0.0677392	0.203675	1.07033	0.934504	1.2259	NA	NA	NA	NA	NA	NA	NA	-0.0306277	0.152225	0.008
Inverse variance weighted	GCST90274822	ieu-a-30	Crohn's disease || id:ieu-a-30	Monocyte chemoattractant protein 2 levels	30	0.0684057	0.0621344	0.270927	-0.0533777	0.190189	1.0708	0.948022	1.20948	GCST90274822	ieu-a-30	Crohn's disease || id:ieu-a-30	Monocyte chemoattractant protein 2 levels	78.7591	29	1.75733e-06	0.0124031	0.469204	<0.001
MR Egger	GCST90274822	ieu-a-30	Crohn's disease || id:ieu-a-30	Monocyte chemoattractant protein 2 levels	30	0.0340804	0.0781766	0.666222	-0.119146	0.187307	1.03467	0.887679	1.206	GCST90274822	ieu-a-30	Crohn's disease || id:ieu-a-30	Monocyte chemoattractant protein 2 levels	77.2733	28	1.68844e-06	0.0124031	0.469204	<0.001
Weighted median	GCST90274822	ieu-a-30	Crohn's disease || id:ieu-a-30	Monocyte chemoattractant protein 2 levels	30	0.0151677	0.0547727	0.78184	-0.0921867	0.122522	1.01528	0.911935	1.13034	NA	NA	NA	NA	NA	NA	NA	0.0124031	0.469204	<0.001
Inverse variance weighted	GCST90274845	ieu-a-30	Crohn's disease || id:ieu-a-30	Thymic stromal lymphopoietin levels	12	0.0672207	0.119556	0.573944	-0.167109	0.301551	1.06953	0.846107	1.35195	GCST90274845	ieu-a-30	Crohn's disease || id:ieu-a-30	Thymic stromal lymphopoietin levels	10.7043	11	0.468362	-0.00335473	0.929246	0.482
MR Egger	GCST90274845	ieu-a-30	Crohn's disease || id:ieu-a-30	Thymic stromal lymphopoietin levels	12	0.0896902	0.276009	0.751912	-0.451287	0.630667	1.09384	0.636808	1.87886	GCST90274845	ieu-a-30	Crohn's disease || id:ieu-a-30	Thymic stromal lymphopoietin levels	10.6954	10	0.381737	-0.00335473	0.929246	0.482
Weighted median	GCST90274845	ieu-a-30	Crohn's disease || id:ieu-a-30	Thymic stromal lymphopoietin levels	12	-0.0447381	0.16432	0.785421	-0.366806	0.277329	0.956248	0.692944	1.3196	NA	NA	NA	NA	NA	NA	NA	-0.00335473	0.929246	0.482
Inverse variance weighted	GCST90274774	ieu-a-30	Crohn's disease || id:ieu-a-30	T-cell surface glycoprotein CD6 isoform levels	16	0.111433	0.0471271	0.0180531	0.0190642	0.203802	1.11788	1.01925	1.22606	GCST90274774	ieu-a-30	Crohn's disease || id:ieu-a-30	T-cell surface glycoprotein CD6 isoform levels	18.7083	15	0.227257	0.00383038	0.816826	0.311
MR Egger	GCST90274774	ieu-a-30	Crohn's disease || id:ieu-a-30	T-cell surface glycoprotein CD6 isoform levels	16	0.0961449	0.0810287	0.25515	-0.0626714	0.254961	1.10092	0.939252	1.29041	GCST90274774	ieu-a-30	Crohn's disease || id:ieu-a-30	T-cell surface glycoprotein CD6 isoform levels	18.6342	14	0.179404	0.00383038	0.816826	0.311
Weighted median	GCST90274774	ieu-a-30	Crohn's disease || id:ieu-a-30	T-cell surface glycoprotein CD6 isoform levels	16	0.0993677	0.0516079	0.0541747	-0.00178372	0.200519	1.10447	0.998218	1.22204	NA	NA	NA	NA	NA	NA	NA	0.00383038	0.816826	0.311
Inverse variance weighted	GCST90274840	ieu-a-30	Crohn's disease || id:ieu-a-30	TNF-beta levels	19	-0.0330823	0.050188	0.509788	-0.131451	0.0652862	0.967459	0.876822	1.06746	GCST90274840	ieu-a-30	Crohn's disease || id:ieu-a-30	TNF-beta levels	14.4533	18	0.699102	0.00671002	0.671003	0.666
MR Egger	GCST90274840	ieu-a-30	Crohn's disease || id:ieu-a-30	TNF-beta levels	19	-0.0564472	0.0737623	0.454612	-0.201021	0.088127	0.945116	0.817895	1.09213	GCST90274840	ieu-a-30	Crohn's disease || id:ieu-a-30	TNF-beta levels	14.2664	17	0.648161	0.00671002	0.671003	0.666
Weighted median	GCST90274840	ieu-a-30	Crohn's disease || id:ieu-a-30	TNF-beta levels	19	-0.0732007	0.0572769	0.201245	-0.185463	0.0390621	0.929414	0.830719	1.03984	NA	NA	NA	NA	NA	NA	NA	0.00671002	0.671003	0.666
Inverse variance weighted	GCST90274803	ieu-a-30	Crohn's disease || id:ieu-a-30	Interleukin-18 levels	21	0.123219	0.066508	0.0639251	-0.00713619	0.253575	1.13113	0.992889	1.28862	GCST90274803	ieu-a-30	Crohn's disease || id:ieu-a-30	Interleukin-18 levels	16.327	20	0.696145	0.0140994	0.399252	0.727
MR Egger	GCST90274803	ieu-a-30	Crohn's disease || id:ieu-a-30	Interleukin-18 levels	21	0.0180632	0.1389	0.897898	-0.254181	0.290307	1.01823	0.775551	1.33684	GCST90274803	ieu-a-30	Crohn's disease || id:ieu-a-30	Interleukin-18 levels	15.5833	19	0.684873	0.0140994	0.399252	0.727
Weighted median	GCST90274803	ieu-a-30	Crohn's disease || id:ieu-a-30	Interleukin-18 levels	21	0.156152	0.0891746	0.0799314	-0.01863	0.330934	1.169	0.981542	1.39227	NA	NA	NA	NA	NA	NA	NA	0.0140994	0.399252	0.727
Inverse variance weighted	GCST90274838	ieu-a-30	Crohn's disease || id:ieu-a-30	Transforming growth factor-alpha levels	13	-0.157169	0.186185	0.398583	-0.522092	0.207754	0.854559	0.593278	1.23091	GCST90274838	ieu-a-30	Crohn's disease || id:ieu-a-30	Transforming growth factor-alpha levels	38.0387	12	0.00015134	-0.00498039	0.92258	0.001
MR Egger	GCST90274838	ieu-a-30	Crohn's disease || id:ieu-a-30	Transforming growth factor-alpha levels	13	-0.112365	0.490713	0.823083	-1.07416	0.849431	0.893718	0.341584	2.33832	GCST90274838	ieu-a-30	Crohn's disease || id:ieu-a-30	Transforming growth factor-alpha levels	38.0045	11	7.80985e-05	-0.00498039	0.92258	0.001
Weighted median	GCST90274838	ieu-a-30	Crohn's disease || id:ieu-a-30	Transforming growth factor-alpha levels	13	-0.169021	0.167829	0.313885	-0.497966	0.159924	0.844491	0.607766	1.17342	NA	NA	NA	NA	NA	NA	NA	-0.00498039	0.92258	0.001
Inverse variance weighted	GCST90274792	ieu-a-30	Crohn's disease || id:ieu-a-30	Glial cell line-derived neurotrophic factor levels	12	0.158364	0.115722	0.171161	-0.0684516	0.38518	1.17159	0.933839	1.46988	GCST90274792	ieu-a-30	Crohn's disease || id:ieu-a-30	Glial cell line-derived neurotrophic factor levels	26.7395	11	0.00503014	0.0422464	0.172425	0.037
MR Egger	GCST90274792	ieu-a-30	Crohn's disease || id:ieu-a-30	Glial cell line-derived neurotrophic factor levels	12	-0.0652309	0.187788	0.735517	-0.433295	0.302833	0.936851	0.648369	1.35369	GCST90274792	ieu-a-30	Crohn's disease || id:ieu-a-30	Glial cell line-derived neurotrophic factor levels	21.9904	10	0.0151536	0.0422464	0.172425	0.037
Weighted median	GCST90274792	ieu-a-30	Crohn's disease || id:ieu-a-30	Glial cell line-derived neurotrophic factor levels	12	0.114254	0.0927128	0.217819	-0.0674627	0.295971	1.12104	0.934763	1.34443	NA	NA	NA	NA	NA	NA	NA	0.0422464	0.172425	0.037
Inverse variance weighted	GCST90274769	ieu-a-30	Crohn's disease || id:ieu-a-30	C-C motif chemokine 28 levels	19	-0.151684	0.203378	0.455772	-0.550304	0.246936	0.859259	0.576774	1.2801	GCST90274769	ieu-a-30	Crohn's disease || id:ieu-a-30	C-C motif chemokine 28 levels	85.0954	18	1.08393e-10	-0.0422685	0.267734	<0.001
MR Egger	GCST90274769	ieu-a-30	Crohn's disease || id:ieu-a-30	C-C motif chemokine 28 levels	19	0.294155	0.438233	0.511093	-0.564783	1.15309	1.34199	0.568484	3.16797	GCST90274769	ieu-a-30	Crohn's disease || id:ieu-a-30	C-C motif chemokine 28 levels	78.9944	17	5.78276e-10	-0.0422685	0.267734	<0.001
Weighted median	GCST90274769	ieu-a-30	Crohn's disease || id:ieu-a-30	C-C motif chemokine 28 levels	19	-0.0820591	0.137407	0.550377	-0.351377	0.187259	0.921218	0.703718	1.20594	NA	NA	NA	NA	NA	NA	NA	-0.0422685	0.267734	<0.001
Inverse variance weighted	GCST90274786	ieu-a-30	Crohn's disease || id:ieu-a-30	Protein S100-A12 levels	17	0.0272666	0.0858993	0.750921	-0.141096	0.195629	1.02764	0.868406	1.21608	GCST90274786	ieu-a-30	Crohn's disease || id:ieu-a-30	Protein S100-A12 levels	16.0509	16	0.449415	-0.0168501	0.378142	0.484
MR Egger	GCST90274786	ieu-a-30	Crohn's disease || id:ieu-a-30	Protein S100-A12 levels	17	0.173088	0.182322	0.357486	-0.184262	0.530438	1.18897	0.831718	1.69968	GCST90274786	ieu-a-30	Crohn's disease || id:ieu-a-30	Protein S100-A12 levels	15.2143	15	0.436093	-0.0168501	0.378142	0.484
Weighted median	GCST90274786	ieu-a-30	Crohn's disease || id:ieu-a-30	Protein S100-A12 levels	17	0.0444333	0.127329	0.727117	-0.205132	0.293999	1.04544	0.81454	1.34178	NA	NA	NA	NA	NA	NA	NA	-0.0168501	0.378142	0.484
Inverse variance weighted	GCST90274808	ieu-a-30	Crohn's disease || id:ieu-a-30	Interleukin-20 receptor subunit alpha levels	10	-0.0508342	0.121887	0.676636	-0.289734	0.188065	0.950436	0.748463	1.20691	GCST90274808	ieu-a-30	Crohn's disease || id:ieu-a-30	Interleukin-20 receptor subunit alpha levels	5.59668	9	0.779507	0.0103748	0.736467	0.791
MR Egger	GCST90274808	ieu-a-30	Crohn's disease || id:ieu-a-30	Interleukin-20 receptor subunit alpha levels	10	-0.130774	0.259762	0.628224	-0.639909	0.37836	0.877416	0.527341	1.45989	GCST90274808	ieu-a-30	Crohn's disease || id:ieu-a-30	Interleukin-20 receptor subunit alpha levels	5.47523	8	0.705782	0.0103748	0.736467	0.791
Weighted median	GCST90274808	ieu-a-30	Crohn's disease || id:ieu-a-30	Interleukin-20 receptor subunit alpha levels	10	-0.177246	0.159875	0.267582	-0.490601	0.13611	0.837574	0.612258	1.14581	NA	NA	NA	NA	NA	NA	NA	0.0103748	0.736467	0.791
Inverse variance weighted	GCST90274832	ieu-a-30	Crohn's disease || id:ieu-a-30	Programmed cell death 1 ligand 1 levels	18	0.0856609	0.109226	0.432892	-0.128422	0.299744	1.08944	0.879482	1.34951	GCST90274832	ieu-a-30	Crohn's disease || id:ieu-a-30	Programmed cell death 1 ligand 1 levels	30.4134	17	0.023513	0.0129812	0.596945	0.023
MR Egger	GCST90274832	ieu-a-30	Crohn's disease || id:ieu-a-30	Programmed cell death 1 ligand 1 levels	18	-0.0420194	0.261632	0.874415	-0.554819	0.47078	0.958851	0.574176	1.60124	GCST90274832	ieu-a-30	Crohn's disease || id:ieu-a-30	Programmed cell death 1 ligand 1 levels	29.87	16	0.0186881	0.0129812	0.596945	0.023
Weighted median	GCST90274832	ieu-a-30	Crohn's disease || id:ieu-a-30	Programmed cell death 1 ligand 1 levels	18	-0.0700472	0.121332	0.563725	-0.307858	0.167764	0.93235	0.735019	1.18266	NA	NA	NA	NA	NA	NA	NA	0.0129812	0.596945	0.023
Inverse variance weighted	GCST90274844	ieu-a-30	Crohn's disease || id:ieu-a-30	TNF-related activation-induced cytokine levels	30	0.109331	0.0865573	0.206552	-0.0603214	0.278983	1.11553	0.941462	1.32178	GCST90274844	ieu-a-30	Crohn's disease || id:ieu-a-30	TNF-related activation-induced cytokine levels	65.4914	29	0.000122231	-0.00679267	0.753149	<0.001
MR Egger	GCST90274844	ieu-a-30	Crohn's disease || id:ieu-a-30	TNF-related activation-induced cytokine levels	30	0.161797	0.187143	0.394625	-0.205003	0.528597	1.17562	0.814645	1.69655	GCST90274844	ieu-a-30	Crohn's disease || id:ieu-a-30	TNF-related activation-induced cytokine levels	65.2564	28	8.3244e-05	-0.00679267	0.753149	<0.001
Weighted median	GCST90274844	ieu-a-30	Crohn's disease || id:ieu-a-30	TNF-related activation-induced cytokine levels	30	0.115994	0.094376	0.219049	-0.0689831	0.300971	1.12299	0.933342	1.35117	NA	NA	NA	NA	NA	NA	NA	-0.00679267	0.753149	<0.001
Inverse variance weighted	GCST90274793	ieu-a-30	Crohn's disease || id:ieu-a-30	Hepatocyte growth factor levels	20	0.224286	0.0932596	0.0161739	0.0414975	0.407075	1.25143	1.04237	1.50242	GCST90274793	ieu-a-30	Crohn's disease || id:ieu-a-30	Hepatocyte growth factor levels	21.7602	19	0.296354	-0.0194702	0.363238	0.31
MR Egger	GCST90274793	ieu-a-30	Crohn's disease || id:ieu-a-30	Hepatocyte growth factor levels	20	0.388802	0.199647	0.0672527	-0.0025054	0.78011	1.47521	0.997498	2.18171	GCST90274793	ieu-a-30	Crohn's disease || id:ieu-a-30	Hepatocyte growth factor levels	20.7567	18	0.291867	-0.0194702	0.363238	0.31
Weighted median	GCST90274793	ieu-a-30	Crohn's disease || id:ieu-a-30	Hepatocyte growth factor levels	20	0.25035	0.127523	0.0496263	0.000404356	0.500296	1.28448	1.0004	1.64921	NA	NA	NA	NA	NA	NA	NA	-0.0194702	0.363238	0.31
Inverse variance weighted	GCST90274784	ieu-a-30	Crohn's disease || id:ieu-a-30	C-X-C motif chemokine 9 levels	21	0.283652	0.121789	0.0198564	0.0449462	0.522358	1.32797	1.04597	1.686	GCST90274784	ieu-a-30	Crohn's disease || id:ieu-a-30	C-X-C motif chemokine 9 levels	45.558	20	0.000926485	0.00122581	0.968503	0.002
MR Egger	GCST90274784	ieu-a-30	Crohn's disease || id:ieu-a-30	C-X-C motif chemokine 9 levels	21	0.273431	0.284377	0.348374	-0.283948	0.830811	1.31447	0.752806	2.29518	GCST90274784	ieu-a-30	Crohn's disease || id:ieu-a-30	C-X-C motif chemokine 9 levels	45.5542	19	0.00057295	0.00122581	0.968503	0.002
Weighted median	GCST90274784	ieu-a-30	Crohn's disease || id:ieu-a-30	C-X-C motif chemokine 9 levels	21	0.335563	0.133903	0.0122102	0.0731126	0.598013	1.39873	1.07585	1.8185	NA	NA	NA	NA	NA	NA	NA	0.00122581	0.968503	0.002
Inverse variance weighted	GCST90274807	ieu-a-30	Crohn's disease || id:ieu-a-30	Interleukin-20 levels	11	-0.0951682	0.125884	0.449648	-0.3419	0.151564	0.90922	0.710419	1.16365	GCST90274807	ieu-a-30	Crohn's disease || id:ieu-a-30	Interleukin-20 levels	7.78055	10	0.650263	0.0157827	0.606913	0.688
MR Egger	GCST90274807	ieu-a-30	Crohn's disease || id:ieu-a-30	Interleukin-20 levels	11	-0.215657	0.258728	0.426115	-0.722763	0.29145	0.806012	0.485409	1.33837	GCST90274807	ieu-a-30	Crohn's disease || id:ieu-a-30	Interleukin-20 levels	7.49641	9	0.585579	0.0157827	0.606913	0.688
Weighted median	GCST90274807	ieu-a-30	Crohn's disease || id:ieu-a-30	Interleukin-20 levels	11	-0.146122	0.163577	0.371703	-0.466733	0.17449	0.864053	0.627048	1.19064	NA	NA	NA	NA	NA	NA	NA	0.0157827	0.606913	0.688
Inverse variance weighted	GCST90274764	ieu-a-30	Crohn's disease || id:ieu-a-30	Eotaxin levels	19	0.242102	0.1012	0.0167429	0.0437494	0.440454	1.27392	1.04472	1.55341	GCST90274764	ieu-a-30	Crohn's disease || id:ieu-a-30	Eotaxin levels	35.0527	18	0.00930905	0.0209703	0.401059	0.013
MR Egger	GCST90274764	ieu-a-30	Crohn's disease || id:ieu-a-30	Eotaxin levels	19	0.0860655	0.207872	0.684028	-0.321364	0.493495	1.08988	0.72516	1.63803	GCST90274764	ieu-a-30	Crohn's disease || id:ieu-a-30	Eotaxin levels	33.5871	17	0.00948816	0.0209703	0.401059	0.013
Weighted median	GCST90274764	ieu-a-30	Crohn's disease || id:ieu-a-30	Eotaxin levels	19	0.293824	0.112962	0.00929262	0.0724193	0.515229	1.34155	1.07511	1.67402	NA	NA	NA	NA	NA	NA	NA	0.0209703	0.401059	0.013
Inverse variance weighted	GCST90274801	ieu-a-30	Crohn's disease || id:ieu-a-30	Interleukin-17A levels	13	-0.0216438	0.109168	0.842841	-0.235614	0.192326	0.978589	0.790086	1.21207	GCST90274801	ieu-a-30	Crohn's disease || id:ieu-a-30	Interleukin-17A levels	8.49194	12	0.745603	-0.00862812	0.746635	0.755
MR Egger	GCST90274801	ieu-a-30	Crohn's disease || id:ieu-a-30	Interleukin-17A levels	13	0.0595407	0.268258	0.828417	-0.466245	0.585327	1.06135	0.627353	1.79558	GCST90274801	ieu-a-30	Crohn's disease || id:ieu-a-30	Interleukin-17A levels	8.38217	11	0.678716	-0.00862812	0.746635	0.755
Weighted median	GCST90274801	ieu-a-30	Crohn's disease || id:ieu-a-30	Interleukin-17A levels	13	0.0481736	0.144723	0.739235	-0.235484	0.331831	1.04935	0.790188	1.39352	NA	NA	NA	NA	NA	NA	NA	-0.00862812	0.746635	0.755
Inverse variance weighted	GCST90274761	ieu-a-30	Crohn's disease || id:ieu-a-30	Axin-1 levels	8	0.234505	0.129748	0.0707013	-0.0198006	0.488811	1.26428	0.980394	1.63038	GCST90274761	ieu-a-30	Crohn's disease || id:ieu-a-30	Axin-1 levels	2.87603	7	0.896228	-0.0162317	0.59645	0.895
MR Egger	GCST90274761	ieu-a-30	Crohn's disease || id:ieu-a-30	Axin-1 levels	8	0.391724	0.309776	0.252935	-0.215437	0.998885	1.47953	0.806189	2.71525	GCST90274761	ieu-a-30	Crohn's disease || id:ieu-a-30	Axin-1 levels	2.56365	6	0.861277	-0.0162317	0.59645	0.895
Weighted median	GCST90274761	ieu-a-30	Crohn's disease || id:ieu-a-30	Axin-1 levels	8	0.174215	0.167769	0.299075	-0.154613	0.503042	1.19031	0.856747	1.65374	NA	NA	NA	NA	NA	NA	NA	-0.0162317	0.59645	0.895
Inverse variance weighted	GCST90274783	ieu-a-30	Crohn's disease || id:ieu-a-30	C-X-C motif chemokine 6 levels	13	0.206434	0.128243	0.10746	-0.0449214	0.457789	1.22929	0.956073	1.58058	GCST90274783	ieu-a-30	Crohn's disease || id:ieu-a-30	C-X-C motif chemokine 6 levels	17.9864	12	0.116104	0.0539414	0.0343069	0.085
MR Egger	GCST90274783	ieu-a-30	Crohn's disease || id:ieu-a-30	C-X-C motif chemokine 6 levels	13	-0.258493	0.220876	0.266606	-0.691409	0.174423	0.772214	0.50087	1.19056	GCST90274783	ieu-a-30	Crohn's disease || id:ieu-a-30	C-X-C motif chemokine 6 levels	11.7541	11	0.382405	0.0539414	0.0343069	0.085
Weighted median	GCST90274783	ieu-a-30	Crohn's disease || id:ieu-a-30	C-X-C motif chemokine 6 levels	13	0.0444968	0.160008	0.780943	-0.269119	0.358113	1.0455	0.764052	1.43063	NA	NA	NA	NA	NA	NA	NA	0.0539414	0.0343069	0.085
Inverse variance weighted	GCST90274811	ieu-a-30	Crohn's disease || id:ieu-a-30	Interleukin-2 receptor subunit beta levels	12	-0.0185767	0.112809	0.8692	-0.239682	0.202529	0.981595	0.786878	1.2245	GCST90274811	ieu-a-30	Crohn's disease || id:ieu-a-30	Interleukin-2 receptor subunit beta levels	6.64041	11	0.827411	-0.00564383	0.8151	0.806
MR Egger	GCST90274811	ieu-a-30	Crohn's disease || id:ieu-a-30	Interleukin-2 receptor subunit beta levels	12	0.0318739	0.238488	0.896331	-0.435562	0.49931	1.03239	0.646901	1.64758	GCST90274811	ieu-a-30	Crohn's disease || id:ieu-a-30	Interleukin-2 receptor subunit beta levels	6.58276	10	0.76416	-0.00564383	0.8151	0.806
Weighted median	GCST90274811	ieu-a-30	Crohn's disease || id:ieu-a-30	Interleukin-2 receptor subunit beta levels	12	-0.0649897	0.151272	0.667472	-0.361483	0.231504	0.937077	0.696642	1.26049	NA	NA	NA	NA	NA	NA	NA	-0.00564383	0.8151	0.806
Inverse variance weighted	GCST90274820	ieu-a-30	Crohn's disease || id:ieu-a-30	Leukemia inhibitory factor receptor levels	18	-0.0140831	0.0805226	0.861162	-0.171907	0.143741	0.986016	0.842057	1.15459	GCST90274820	ieu-a-30	Crohn's disease || id:ieu-a-30	Leukemia inhibitory factor receptor levels	25.606	17	0.0819438	-0.011533	0.533024	0.12
MR Egger	GCST90274820	ieu-a-30	Crohn's disease || id:ieu-a-30	Leukemia inhibitory factor receptor levels	18	0.0571343	0.138605	0.685656	-0.214531	0.3288	1.0588	0.806919	1.3893	GCST90274820	ieu-a-30	Crohn's disease || id:ieu-a-30	Leukemia inhibitory factor receptor levels	24.9724	16	0.0703142	-0.011533	0.533024	0.12
Weighted median	GCST90274820	ieu-a-30	Crohn's disease || id:ieu-a-30	Leukemia inhibitory factor receptor levels	18	-0.0831604	0.0935551	0.374061	-0.266528	0.100208	0.920204	0.766034	1.1054	NA	NA	NA	NA	NA	NA	NA	-0.011533	0.533024	0.12
Inverse variance weighted	GCST90274819	ieu-a-30	Crohn's disease || id:ieu-a-30	Leukemia inhibitory factor levels	11	-0.206169	0.12687	0.104154	-0.454834	0.0424965	0.813696	0.634553	1.04341	GCST90274819	ieu-a-30	Crohn's disease || id:ieu-a-30	Leukemia inhibitory factor levels	11.9312	10	0.289687	-0.0297645	0.323414	0.322
MR Egger	GCST90274819	ieu-a-30	Crohn's disease || id:ieu-a-30	Leukemia inhibitory factor levels	11	0.0700942	0.293056	0.816321	-0.504296	0.644484	1.07261	0.603931	1.905	GCST90274819	ieu-a-30	Crohn's disease || id:ieu-a-30	Leukemia inhibitory factor levels	10.6409	9	0.301132	-0.0297645	0.323414	0.322
Weighted median	GCST90274819	ieu-a-30	Crohn's disease || id:ieu-a-30	Leukemia inhibitory factor levels	11	-0.0170234	0.155829	0.913009	-0.322448	0.288402	0.983121	0.724373	1.33429	NA	NA	NA	NA	NA	NA	NA	-0.0297645	0.323414	0.322
Inverse variance weighted	GCST90274773	ieu-a-30	Crohn's disease || id:ieu-a-30	T-cell surface glycoprotein CD5 levels	20	0.0559523	0.0904972	0.536393	-0.121422	0.233327	1.05755	0.88566	1.26279	GCST90274773	ieu-a-30	Crohn's disease || id:ieu-a-30	T-cell surface glycoprotein CD5 levels	30.2177	19	0.0490924	-0.0321812	0.177873	0.039
MR Egger	GCST90274773	ieu-a-30	Crohn's disease || id:ieu-a-30	T-cell surface glycoprotein CD5 levels	20	0.347155	0.225664	0.141351	-0.095146	0.789457	1.41504	0.90924	2.2022	GCST90274773	ieu-a-30	Crohn's disease || id:ieu-a-30	T-cell surface glycoprotein CD5 levels	27.2421	18	0.0745651	-0.0321812	0.177873	0.039
Weighted median	GCST90274773	ieu-a-30	Crohn's disease || id:ieu-a-30	T-cell surface glycoprotein CD5 levels	20	0.0493142	0.119082	0.678788	-0.184087	0.282716	1.05055	0.831863	1.32673	NA	NA	NA	NA	NA	NA	NA	-0.0321812	0.177873	0.039
Inverse variance weighted	GCST90274821	ieu-a-30	Crohn's disease || id:ieu-a-30	Monocyte chemoattractant protein-1 levels	24	0.020865	0.11413	0.85494	-0.202829	0.244559	1.02108	0.816418	1.27706	GCST90274821	ieu-a-30	Crohn's disease || id:ieu-a-30	Monocyte chemoattractant protein-1 levels	69.0132	23	1.72554e-06	-0.0254075	0.304794	<0.001
MR Egger	GCST90274821	ieu-a-30	Crohn's disease || id:ieu-a-30	Monocyte chemoattractant protein-1 levels	24	0.207025	0.210613	0.336311	-0.205775	0.619826	1.23001	0.814016	1.85861	GCST90274821	ieu-a-30	Crohn's disease || id:ieu-a-30	Monocyte chemoattractant protein-1 levels	65.7155	22	3.06831e-06	-0.0254075	0.304794	<0.001
Weighted median	GCST90274821	ieu-a-30	Crohn's disease || id:ieu-a-30	Monocyte chemoattractant protein-1 levels	24	0.0682552	0.0962515	0.478242	-0.120398	0.256908	1.07064	0.886568	1.29293	NA	NA	NA	NA	NA	NA	NA	-0.0254075	0.304794	<0.001
Inverse variance weighted	GCST90274831	ieu-a-30	Crohn's disease || id:ieu-a-30	Oncostatin-M levels	15	-0.109833	0.136168	0.4199	-0.376722	0.157057	0.895984	0.686107	1.17006	GCST90274831	ieu-a-30	Crohn's disease || id:ieu-a-30	Oncostatin-M levels	29.5506	14	0.00879574	0.0179161	0.615597	0.008
MR Egger	GCST90274831	ieu-a-30	Crohn's disease || id:ieu-a-30	Oncostatin-M levels	15	-0.280934	0.360837	0.450177	-0.988176	0.426307	0.755078	0.372255	1.53159	GCST90274831	ieu-a-30	Crohn's disease || id:ieu-a-30	Oncostatin-M levels	28.9611	13	0.00662961	0.0179161	0.615597	0.008
Weighted median	GCST90274831	ieu-a-30	Crohn's disease || id:ieu-a-30	Oncostatin-M levels	15	-0.0859768	0.152979	0.574105	-0.385816	0.213863	0.917616	0.679896	1.23845	NA	NA	NA	NA	NA	NA	NA	0.0179161	0.615597	0.008
Inverse variance weighted	GCST90274762	ieu-a-30	Crohn's disease || id:ieu-a-30	beta-nerve growth factor levels	20	0.128708	0.0892461	0.149255	-0.0462144	0.30363	1.13736	0.954837	1.35477	GCST90274762	ieu-a-30	Crohn's disease || id:ieu-a-30	beta-nerve growth factor levels	18.2696	19	0.504502	0.00697071	0.717997	0.451
MR Egger	GCST90274762	ieu-a-30	Crohn's disease || id:ieu-a-30	beta-nerve growth factor levels	20	0.061021	0.205097	0.769474	-0.340969	0.463011	1.06292	0.711081	1.58885	GCST90274762	ieu-a-30	Crohn's disease || id:ieu-a-30	beta-nerve growth factor levels	18.134	18	0.446857	0.00697071	0.717997	0.451
Weighted median	GCST90274762	ieu-a-30	Crohn's disease || id:ieu-a-30	beta-nerve growth factor levels	20	0.200839	0.130139	0.122769	-0.0542348	0.455912	1.22243	0.94721	1.57761	NA	NA	NA	NA	NA	NA	NA	0.00697071	0.717997	0.451
Inverse variance weighted	GCST90274772	ieu-a-30	Crohn's disease || id:ieu-a-30	CD40L receptor levels	16	-0.177038	0.0505123	0.00045685	-0.276043	-0.0780343	0.837748	0.758781	0.924933	GCST90274772	ieu-a-30	Crohn's disease || id:ieu-a-30	CD40L receptor levels	15.9461	15	0.385641	-0.00747428	0.542028	0.498
MR Egger	GCST90274772	ieu-a-30	Crohn's disease || id:ieu-a-30	CD40L receptor levels	16	-0.146367	0.0711885	0.0589203	-0.285897	-0.00683793	0.86384	0.75134	0.993185	GCST90274772	ieu-a-30	Crohn's disease || id:ieu-a-30	CD40L receptor levels	15.5133	14	0.343991	-0.00747428	0.542028	0.498
Weighted median	GCST90274772	ieu-a-30	Crohn's disease || id:ieu-a-30	CD40L receptor levels	16	-0.194585	0.0544018	0.000347813	-0.301212	-0.0879573	0.823176	0.739921	0.9158	NA	NA	NA	NA	NA	NA	NA	-0.00747428	0.542028	0.498
Inverse variance weighted	GCST90274809	ieu-a-30	Crohn's disease || id:ieu-a-30	Interleukin-22 receptor subunit alpha-1 levels	11	0.0981393	0.168678	0.560693	-0.23247	0.428749	1.10312	0.792573	1.53534	GCST90274809	ieu-a-30	Crohn's disease || id:ieu-a-30	Interleukin-22 receptor subunit alpha-1 levels	20.8027	10	0.0225122	-0.0360203	0.420971	0.028
MR Egger	GCST90274809	ieu-a-30	Crohn's disease || id:ieu-a-30	Interleukin-22 receptor subunit alpha-1 levels	11	0.332532	0.32646	0.334992	-0.307329	0.972393	1.39449	0.735409	2.64426	GCST90274809	ieu-a-30	Crohn's disease || id:ieu-a-30	Interleukin-22 receptor subunit alpha-1 levels	19.2797	9	0.022917	-0.0360203	0.420971	0.028
Weighted median	GCST90274809	ieu-a-30	Crohn's disease || id:ieu-a-30	Interleukin-22 receptor subunit alpha-1 levels	11	0.0428692	0.176706	0.808314	-0.303474	0.389212	1.0438	0.738249	1.47582	NA	NA	NA	NA	NA	NA	NA	-0.0360203	0.420971	0.028
Inverse variance weighted	GCST90274839	ieu-a-30	Crohn's disease || id:ieu-a-30	Tumor necrosis factor levels	17	0.0271561	0.10606	0.797916	-0.180722	0.235034	1.02753	0.834668	1.26495	GCST90274839	ieu-a-30	Crohn's disease || id:ieu-a-30	Tumor necrosis factor levels	22.4057	16	0.130568	-0.00923182	0.69469	0.136
MR Egger	GCST90274839	ieu-a-30	Crohn's disease || id:ieu-a-30	Tumor necrosis factor levels	17	0.107695	0.228874	0.644736	-0.340898	0.556289	1.11371	0.711131	1.74419	GCST90274839	ieu-a-30	Crohn's disease || id:ieu-a-30	Tumor necrosis factor levels	22.1691	15	0.103447	-0.00923182	0.69469	0.136
Weighted median	GCST90274839	ieu-a-30	Crohn's disease || id:ieu-a-30	Tumor necrosis factor levels	17	0.0195069	0.132884	0.883293	-0.240945	0.279959	1.0197	0.785885	1.32308	NA	NA	NA	NA	NA	NA	NA	-0.00923182	0.69469	0.136
Inverse variance weighted	GCST90274800	ieu-a-30	Crohn's disease || id:ieu-a-30	Interleukin-15 receptor subunit alpha levels	13	-0.0872281	0.0749813	0.244695	-0.234191	0.0597352	0.916468	0.79121	1.06156	GCST90274800	ieu-a-30	Crohn's disease || id:ieu-a-30	Interleukin-15 receptor subunit alpha levels	25.8509	12	0.0112673	-0.0104928	0.667806	0.066
MR Egger	GCST90274800	ieu-a-30	Crohn's disease || id:ieu-a-30	Interleukin-15 receptor subunit alpha levels	13	-0.0398934	0.132482	0.768935	-0.299557	0.21977	0.960892	0.741146	1.24579	GCST90274800	ieu-a-30	Crohn's disease || id:ieu-a-30	Interleukin-15 receptor subunit alpha levels	25.402	11	0.00795788	-0.0104928	0.667806	0.066
Weighted median	GCST90274800	ieu-a-30	Crohn's disease || id:ieu-a-30	Interleukin-15 receptor subunit alpha levels	13	-0.0516842	0.0603836	0.392035	-0.170036	0.0666675	0.949629	0.843634	1.06894	NA	NA	NA	NA	NA	NA	NA	-0.0104928	0.667806	0.066
Inverse variance weighted	GCST90274760	ieu-a-30	Crohn's disease || id:ieu-a-30	Artemin levels	18	-0.112904	0.0920725	0.220103	-0.293366	0.0675578	0.893236	0.745749	1.06989	GCST90274760	ieu-a-30	Crohn's disease || id:ieu-a-30	Artemin levels	13.2973	17	0.71607	-0.0298	0.171088	0.694
MR Egger	GCST90274760	ieu-a-30	Crohn's disease || id:ieu-a-30	Artemin levels	18	0.201474	0.237912	0.409571	-0.264834	0.667783	1.2232	0.767333	1.94991	GCST90274760	ieu-a-30	Crohn's disease || id:ieu-a-30	Artemin levels	11.2436	16	0.794208	-0.0298	0.171088	0.694
Weighted median	GCST90274760	ieu-a-30	Crohn's disease || id:ieu-a-30	Artemin levels	18	0.046645	0.124435	0.707769	-0.197248	0.290538	1.04775	0.820987	1.33715	NA	NA	NA	NA	NA	NA	NA	-0.0298	0.171088	0.694
Inverse variance weighted	GCST90274817	ieu-a-30	Crohn's disease || id:ieu-a-30	Interleukin-8 levels	17	0.180111	0.126999	0.156131	-0.0688077	0.429029	1.19735	0.933506	1.53577	GCST90274817	ieu-a-30	Crohn's disease || id:ieu-a-30	Interleukin-8 levels	26.1002	16	0.0526343	-0.0123808	0.617916	0.05
MR Egger	GCST90274817	ieu-a-30	Crohn's disease || id:ieu-a-30	Interleukin-8 levels	17	0.310665	0.287417	0.29682	-0.252673	0.874003	1.36433	0.776722	2.39648	GCST90274817	ieu-a-30	Crohn's disease || id:ieu-a-30	Interleukin-8 levels	25.6565	15	0.0417924	-0.0123808	0.617916	0.05
Weighted median	GCST90274817	ieu-a-30	Crohn's disease || id:ieu-a-30	Interleukin-8 levels	17	0.362313	0.151857	0.0170379	0.0646739	0.659952	1.43665	1.06681	1.9347	NA	NA	NA	NA	NA	NA	NA	-0.0123808	0.617916	0.05
Inverse variance weighted	GCST90274823	ieu-a-30	Crohn's disease || id:ieu-a-30	Monocyte chemoattractant protein-3 levels	17	0.0222712	0.0962886	0.817084	-0.166454	0.210997	1.02252	0.846661	1.23491	GCST90274823	ieu-a-30	Crohn's disease || id:ieu-a-30	Monocyte chemoattractant protein-3 levels	25.2259	16	0.0659404	-0.0197522	0.449304	0.039
MR Egger	GCST90274823	ieu-a-30	Crohn's disease || id:ieu-a-30	Monocyte chemoattractant protein-3 levels	17	0.170036	0.213737	0.438709	-0.248889	0.588961	1.18535	0.779667	1.80212	GCST90274823	ieu-a-30	Crohn's disease || id:ieu-a-30	Monocyte chemoattractant protein-3 levels	24.2502	15	0.0609651	-0.0197522	0.449304	0.039
Weighted median	GCST90274823	ieu-a-30	Crohn's disease || id:ieu-a-30	Monocyte chemoattractant protein-3 levels	17	0.0361711	0.127961	0.777429	-0.214633	0.286976	1.03683	0.806837	1.33239	NA	NA	NA	NA	NA	NA	NA	-0.0197522	0.449304	0.039
Inverse variance weighted	GCST90274794	ieu-a-30	Crohn's disease || id:ieu-a-30	Interferon gamma levels	9	-0.0578398	0.122654	0.637235	-0.298242	0.182562	0.943801	0.742122	1.20029	GCST90274794	ieu-a-30	Crohn's disease || id:ieu-a-30	Interferon gamma levels	8.22987	8	0.411344	-0.00475272	0.849508	0.46
MR Egger	GCST90274794	ieu-a-30	Crohn's disease || id:ieu-a-30	Interferon gamma levels	9	-0.0190808	0.236328	0.93791	-0.482284	0.444122	0.9811	0.617372	1.55912	GCST90274794	ieu-a-30	Crohn's disease || id:ieu-a-30	Interferon gamma levels	8.18454	7	0.316603	-0.00475272	0.849508	0.46
Weighted median	GCST90274794	ieu-a-30	Crohn's disease || id:ieu-a-30	Interferon gamma levels	9	0.0465403	0.162794	0.774967	-0.272537	0.365617	1.04764	0.761446	1.4414	NA	NA	NA	NA	NA	NA	NA	-0.00475272	0.849508	0.46
