# Supplementary material for: Inflammatory proteins may mediate the causal relationship between gut microbiota and inflammatory bowel disease: A mediation and multivariable Mendelian randomization study
Source: Medicine (Baltimore). 2024 Jun 21;103(25):e38551. doi: 10.1097/MD.0000000000038551 (PMC11191895; doi:10.1097/MD.0000000000038551)
Supplement: Supplementary file 6 [file medi-103-e38551-s006.xls]

## Sheet: Sheet1
Supplementary Tables 6 The causal relationship between inflammatory proteins and UC
method	id.exposure.x	id.outcome.x	outcome.x	exposure.x	nsnp	b	se	pval	lo_ci	up_ci	or	or_lci95	or_uci95	id.exposure.y	id.outcome.y	outcome.y	exposure.y	Q	Q_df	Q_pval	egger_intercept	pval	mp
Inverse variance weighted	GCST90274767	ieu-a-32	Ulcerative colitis || id:ieu-a-32	C-C motif chemokine 23 levels	26	0.0759971	0.0600465	0.205643	-0.041694	0.193688	1.07896	0.959163	1.21372	GCST90274767	ieu-a-32	Ulcerative colitis || id:ieu-a-32	C-C motif chemokine 23 levels	39.6583	25	0.0316084	0.00816807	0.525681	0.094
MR Egger	GCST90274767	ieu-a-32	Ulcerative colitis || id:ieu-a-32	C-C motif chemokine 23 levels	26	0.0366896	0.0861246	0.6739	-0.132115	0.205494	1.03737	0.87624	1.22813	GCST90274767	ieu-a-32	Ulcerative colitis || id:ieu-a-32	C-C motif chemokine 23 levels	38.9846	24	0.0274107	0.00816807	0.525681	0.094
Weighted median	GCST90274767	ieu-a-32	Ulcerative colitis || id:ieu-a-32	C-C motif chemokine 23 levels	26	0.0208849	0.0582486	0.719933	-0.0932822	0.135052	1.0211	0.910936	1.1446	NA	NA	NA	NA	NA	NA	NA	0.00816807	0.525681	0.094
Inverse variance weighted	GCST90274759	ieu-a-32	Ulcerative colitis || id:ieu-a-32	Adenosine Deaminase levels	14	0.0915746	0.0425488	0.0313794	0.00817905	0.17497	1.0959	1.00821	1.19121	GCST90274759	ieu-a-32	Ulcerative colitis || id:ieu-a-32	Adenosine Deaminase levels	7.20014	13	0.891545	-0.0169324	0.193103	0.893
MR Egger	GCST90274759	ieu-a-32	Ulcerative colitis || id:ieu-a-32	Adenosine Deaminase levels	14	0.130984	0.0512572	0.0252127	0.03052	0.231448	1.13995	1.03099	1.26042	GCST90274759	ieu-a-32	Ulcerative colitis || id:ieu-a-32	Adenosine Deaminase levels	5.29893	12	0.947242	-0.0169324	0.193103	0.893
Weighted median	GCST90274759	ieu-a-32	Ulcerative colitis || id:ieu-a-32	Adenosine Deaminase levels	14	0.116021	0.0504898	0.0215669	0.017061	0.214981	1.12302	1.01721	1.23984	NA	NA	NA	NA	NA	NA	NA	-0.0169324	0.193103	0.893
Inverse variance weighted	GCST90274776	ieu-a-32	Ulcerative colitis || id:ieu-a-32	Macrophage colony-stimulating factor 1 levels	16	0.0495165	0.0920031	0.590436	-0.13081	0.229843	1.05076	0.877385	1.2584	GCST90274776	ieu-a-32	Ulcerative colitis || id:ieu-a-32	Macrophage colony-stimulating factor 1 levels	19.9484	15	0.17392	-0.00935587	0.725836	0.189
MR Egger	GCST90274776	ieu-a-32	Ulcerative colitis || id:ieu-a-32	Macrophage colony-stimulating factor 1 levels	16	0.129992	0.244085	0.602683	-0.348414	0.608399	1.13882	0.705806	1.83749	GCST90274776	ieu-a-32	Ulcerative colitis || id:ieu-a-32	Macrophage colony-stimulating factor 1 levels	19.7677	14	0.137638	-0.00935587	0.725836	0.189
Weighted median	GCST90274776	ieu-a-32	Ulcerative colitis || id:ieu-a-32	Macrophage colony-stimulating factor 1 levels	16	0.183506	0.117915	0.119646	-0.0476067	0.41462	1.20142	0.953509	1.51379	NA	NA	NA	NA	NA	NA	NA	-0.00935587	0.725836	0.189
Inverse variance weighted	GCST90274775	ieu-a-32	Ulcerative colitis || id:ieu-a-32	CUB domain-containing protein 1 levels	23	-0.0471965	0.0669102	0.48058	-0.178341	0.0839475	0.9539	0.836657	1.08757	GCST90274775	ieu-a-32	Ulcerative colitis || id:ieu-a-32	CUB domain-containing protein 1 levels	29.3044	22	0.136374	-0.000600403	0.965696	0.164
MR Egger	GCST90274775	ieu-a-32	Ulcerative colitis || id:ieu-a-32	CUB domain-containing protein 1 levels	23	-0.0424281	0.129202	0.745873	-0.295664	0.210808	0.958459	0.744037	1.23468	GCST90274775	ieu-a-32	Ulcerative colitis || id:ieu-a-32	CUB domain-containing protein 1 levels	29.3017	21	0.106943	-0.000600403	0.965696	0.164
Weighted median	GCST90274775	ieu-a-32	Ulcerative colitis || id:ieu-a-32	CUB domain-containing protein 1 levels	23	-0.0600684	0.0856458	0.483079	-0.227934	0.107797	0.9417	0.796177	1.11382	NA	NA	NA	NA	NA	NA	NA	-0.000600403	0.965696	0.164
Inverse variance weighted	GCST90274795	ieu-a-32	Ulcerative colitis || id:ieu-a-32	Interleukin-10 levels	18	-0.010307	0.147525	0.9443	-0.299456	0.278842	0.989746	0.741221	1.3216	GCST90274795	ieu-a-32	Ulcerative colitis || id:ieu-a-32	Interleukin-10 levels	56.2851	17	4.25328e-06	0.00536138	0.868574	<0.001
MR Egger	GCST90274795	ieu-a-32	Ulcerative colitis || id:ieu-a-32	Interleukin-10 levels	18	-0.0604519	0.334691	0.858934	-0.716446	0.595542	0.941339	0.488485	1.81401	GCST90274795	ieu-a-32	Ulcerative colitis || id:ieu-a-32	Interleukin-10 levels	56.1858	16	2.26749e-06	0.00536138	0.868574	<0.001
Weighted median	GCST90274795	ieu-a-32	Ulcerative colitis || id:ieu-a-32	Interleukin-10 levels	18	0.177816	0.118414	0.133187	-0.0542746	0.409907	1.19461	0.947172	1.50668	NA	NA	NA	NA	NA	NA	NA	0.00536138	0.868574	<0.001
Inverse variance weighted	GCST90274796	ieu-a-32	Ulcerative colitis || id:ieu-a-32	Interleukin-10 receptor subunit alpha levels	10	0.299971	0.12618	0.0174388	0.0526579	0.547284	1.34982	1.05407	1.72855	GCST90274796	ieu-a-32	Ulcerative colitis || id:ieu-a-32	Interleukin-10 receptor subunit alpha levels	11.2708	9	0.257604	-0.019359	0.484845	0.287
MR Egger	GCST90274796	ieu-a-32	Ulcerative colitis || id:ieu-a-32	Interleukin-10 receptor subunit alpha levels	10	0.470522	0.266491	0.115454	-0.0518005	0.992845	1.60083	0.949518	2.6989	GCST90274796	ieu-a-32	Ulcerative colitis || id:ieu-a-32	Interleukin-10 receptor subunit alpha levels	10.5626	8	0.227735	-0.019359	0.484845	0.287
Weighted median	GCST90274796	ieu-a-32	Ulcerative colitis || id:ieu-a-32	Interleukin-10 receptor subunit alpha levels	10	0.375053	0.157966	0.0175843	0.0654387	0.684667	1.45507	1.06763	1.98311	NA	NA	NA	NA	NA	NA	NA	-0.019359	0.484845	0.287
Inverse variance weighted	GCST90274841	ieu-a-32	Ulcerative colitis || id:ieu-a-32	Tumor necrosis factor receptor superfamily member 9 levels	26	0.0639231	0.0927674	0.49078	-0.117901	0.245747	1.06601	0.888784	1.27858	GCST90274841	ieu-a-32	Ulcerative colitis || id:ieu-a-32	Tumor necrosis factor receptor superfamily member 9 levels	48.2768	25	0.00345499	0.0299588	0.154055	0.003
MR Egger	GCST90274841	ieu-a-32	Ulcerative colitis || id:ieu-a-32	Tumor necrosis factor receptor superfamily member 9 levels	26	-0.203755	0.203217	0.326034	-0.602061	0.19455	0.815662	0.547682	1.21476	GCST90274841	ieu-a-32	Ulcerative colitis || id:ieu-a-32	Tumor necrosis factor receptor superfamily member 9 levels	44.28	24	0.00707794	0.0299588	0.154055	0.003
Weighted median	GCST90274841	ieu-a-32	Ulcerative colitis || id:ieu-a-32	Tumor necrosis factor receptor superfamily member 9 levels	26	0.0547491	0.105331	0.603217	-0.1517	0.261198	1.05628	0.859246	1.29849	NA	NA	NA	NA	NA	NA	NA	0.0299588	0.154055	0.003
Inverse variance weighted	GCST90274812	ieu-a-32	Ulcerative colitis || id:ieu-a-32	Interleukin-33 levels	10	0.00972159	0.115883	0.933143	-0.217408	0.236852	1.00977	0.804601	1.26725	GCST90274812	ieu-a-32	Ulcerative colitis || id:ieu-a-32	Interleukin-33 levels	6.32754	9	0.706742	-0.0235785	0.469393	0.727
MR Egger	GCST90274812	ieu-a-32	Ulcerative colitis || id:ieu-a-32	Interleukin-33 levels	10	0.255279	0.343492	0.478623	-0.417965	0.928522	1.29082	0.658385	2.53077	GCST90274812	ieu-a-32	Ulcerative colitis || id:ieu-a-32	Interleukin-33 levels	5.75084	8	0.675118	-0.0235785	0.469393	0.727
Weighted median	GCST90274812	ieu-a-32	Ulcerative colitis || id:ieu-a-32	Interleukin-33 levels	10	0.0268339	0.144288	0.852465	-0.25597	0.309638	1.0272	0.774165	1.36293	NA	NA	NA	NA	NA	NA	NA	-0.0235785	0.469393	0.727
Inverse variance weighted	GCST90274824	ieu-a-32	Ulcerative colitis || id:ieu-a-32	Monocyte chemoattractant protein-4 levels	18	-0.00236126	0.0712531	0.973564	-0.142017	0.137295	0.997642	0.867606	1.14717	GCST90274824	ieu-a-32	Ulcerative colitis || id:ieu-a-32	Monocyte chemoattractant protein-4 levels	28.7599	17	0.0368048	-0.058371	0.00145576	0.046
MR Egger	GCST90274824	ieu-a-32	Ulcerative colitis || id:ieu-a-32	Monocyte chemoattractant protein-4 levels	18	0.387804	0.115511	0.00400524	0.161402	0.614206	1.47374	1.17516	1.84819	GCST90274824	ieu-a-32	Ulcerative colitis || id:ieu-a-32	Monocyte chemoattractant protein-4 levels	14.0401	16	0.595724	-0.058371	0.00145576	0.046
Weighted median	GCST90274824	ieu-a-32	Ulcerative colitis || id:ieu-a-32	Monocyte chemoattractant protein-4 levels	18	0.111745	0.0775818	0.149767	-0.040315	0.263806	1.11823	0.960487	1.30188	NA	NA	NA	NA	NA	NA	NA	-0.058371	0.00145576	0.046
Inverse variance weighted	GCST90274830	ieu-a-32	Ulcerative colitis || id:ieu-a-32	Osteoprotegerin levels	19	0.123499	0.0821356	0.132685	-0.0374868	0.284485	1.13145	0.963207	1.32908	GCST90274830	ieu-a-32	Ulcerative colitis || id:ieu-a-32	Osteoprotegerin levels	26.6141	18	0.0865244	0.00110102	0.960432	0.118
MR Egger	GCST90274830	ieu-a-32	Ulcerative colitis || id:ieu-a-32	Osteoprotegerin levels	19	0.115189	0.185429	0.542707	-0.248252	0.47863	1.12209	0.780163	1.61386	GCST90274830	ieu-a-32	Ulcerative colitis || id:ieu-a-32	Osteoprotegerin levels	26.6101	17	0.0640396	0.00110102	0.960432	0.118
Weighted median	GCST90274830	ieu-a-32	Ulcerative colitis || id:ieu-a-32	Osteoprotegerin levels	19	0.136145	0.0972652	0.161595	-0.0544951	0.326784	1.14585	0.946963	1.3865	NA	NA	NA	NA	NA	NA	NA	0.00110102	0.960432	0.118
Inverse variance weighted	GCST90274791	ieu-a-32	Ulcerative colitis || id:ieu-a-32	Fms-related tyrosine kinase 3 ligand levels	29	0.0690643	0.0686981	0.314738	-0.0655841	0.203713	1.07151	0.93652	1.22595	GCST90274791	ieu-a-32	Ulcerative colitis || id:ieu-a-32	Fms-related tyrosine kinase 3 ligand levels	49.4736	28	0.00739959	-0.000289315	0.98072	0.016
MR Egger	GCST90274791	ieu-a-32	Ulcerative colitis || id:ieu-a-32	Fms-related tyrosine kinase 3 ligand levels	29	0.0712845	0.114802	0.539851	-0.153728	0.296297	1.07389	0.857505	1.34487	GCST90274791	ieu-a-32	Ulcerative colitis || id:ieu-a-32	Fms-related tyrosine kinase 3 ligand levels	49.4725	27	0.00523279	-0.000289315	0.98072	0.016
Weighted median	GCST90274791	ieu-a-32	Ulcerative colitis || id:ieu-a-32	Fms-related tyrosine kinase 3 ligand levels	29	0.12035	0.0766404	0.11634	-0.0298651	0.270565	1.12789	0.970576	1.31071	NA	NA	NA	NA	NA	NA	NA	-0.000289315	0.98072	0.016
Inverse variance weighted	GCST90274785	ieu-a-32	Ulcerative colitis || id:ieu-a-32	Delta and Notch-like epidermal growth factor-related receptor levels	16	0.0889061	0.0875062	0.309631	-0.0826061	0.260418	1.09298	0.920714	1.29747	GCST90274785	ieu-a-32	Ulcerative colitis || id:ieu-a-32	Delta and Notch-like epidermal growth factor-related receptor levels	26.247	15	0.035505	0.0279754	0.168662	0.068
MR Egger	GCST90274785	ieu-a-32	Ulcerative colitis || id:ieu-a-32	Delta and Notch-like epidermal growth factor-related receptor levels	16	-0.152121	0.186286	0.427835	-0.517242	0.213	0.858884	0.596162	1.23738	GCST90274785	ieu-a-32	Ulcerative colitis || id:ieu-a-32	Delta and Notch-like epidermal growth factor-related receptor levels	22.8135	14	0.0633723	0.0279754	0.168662	0.068
Weighted median	GCST90274785	ieu-a-32	Ulcerative colitis || id:ieu-a-32	Delta and Notch-like epidermal growth factor-related receptor levels	16	-0.0176668	0.095597	0.853382	-0.205037	0.169703	0.982488	0.814617	1.18495	NA	NA	NA	NA	NA	NA	NA	0.0279754	0.168662	0.068
Inverse variance weighted	GCST90274804	ieu-a-32	Ulcerative colitis || id:ieu-a-32	interleukin-18 receptor 1 levels	20	0.0342611	0.0611478	0.575275	-0.0855886	0.154111	1.03485	0.917972	1.16662	GCST90274804	ieu-a-32	Ulcerative colitis || id:ieu-a-32	interleukin-18 receptor 1 levels	34.1942	19	0.0174316	0.0356945	0.100652	0.085
MR Egger	GCST90274804	ieu-a-32	Ulcerative colitis || id:ieu-a-32	interleukin-18 receptor 1 levels	20	-0.121142	0.106998	0.27241	-0.330858	0.0885734	0.885908	0.718307	1.09261	GCST90274804	ieu-a-32	Ulcerative colitis || id:ieu-a-32	interleukin-18 receptor 1 levels	29.3169	18	0.0446408	0.0356945	0.100652	0.085
Weighted median	GCST90274804	ieu-a-32	Ulcerative colitis || id:ieu-a-32	interleukin-18 receptor 1 levels	20	-0.0236387	0.0541313	0.662335	-0.129736	0.0824586	0.976639	0.878327	1.08595	NA	NA	NA	NA	NA	NA	NA	0.0356945	0.100652	0.085
Inverse variance weighted	GCST90274766	ieu-a-32	Ulcerative colitis || id:ieu-a-32	C-C motif chemokine 20 levels	21	0.244681	0.0973891	0.0119909	0.0537987	0.435564	1.27721	1.05527	1.54583	GCST90274766	ieu-a-32	Ulcerative colitis || id:ieu-a-32	C-C motif chemokine 20 levels	30.6379	20	0.060156	-0.0151779	0.549387	0.068
MR Egger	GCST90274766	ieu-a-32	Ulcerative colitis || id:ieu-a-32	C-C motif chemokine 20 levels	21	0.389853	0.257906	0.147087	-0.115642	0.895348	1.47676	0.890794	2.44819	GCST90274766	ieu-a-32	Ulcerative colitis || id:ieu-a-32	C-C motif chemokine 20 levels	30.0503	19	0.0511621	-0.0151779	0.549387	0.068
Weighted median	GCST90274766	ieu-a-32	Ulcerative colitis || id:ieu-a-32	C-C motif chemokine 20 levels	21	0.187131	0.115929	0.106487	-0.0400897	0.414352	1.20579	0.960703	1.51339	NA	NA	NA	NA	NA	NA	NA	-0.0151779	0.549387	0.068
Inverse variance weighted	GCST90274842	ieu-a-32	Ulcerative colitis || id:ieu-a-32	Tumor necrosis factor ligand superfamily member 14 levels	24	0.0183273	0.0737888	0.803844	-0.126299	0.162953	1.0185	0.881352	1.17698	GCST90274842	ieu-a-32	Ulcerative colitis || id:ieu-a-32	Tumor necrosis factor ligand superfamily member 14 levels	37.3786	23	0.029664	0.000179249	0.990523	0.041
MR Egger	GCST90274842	ieu-a-32	Ulcerative colitis || id:ieu-a-32	Tumor necrosis factor ligand superfamily member 14 levels	24	0.0171275	0.125163	0.892401	-0.228192	0.262447	1.01727	0.795971	1.30011	GCST90274842	ieu-a-32	Ulcerative colitis || id:ieu-a-32	Tumor necrosis factor ligand superfamily member 14 levels	37.3784	22	0.0214902	0.000179249	0.990523	0.041
Weighted median	GCST90274842	ieu-a-32	Ulcerative colitis || id:ieu-a-32	Tumor necrosis factor ligand superfamily member 14 levels	24	0.0177592	0.0875205	0.839202	-0.153781	0.189299	1.01792	0.85746	1.2084	NA	NA	NA	NA	NA	NA	NA	0.000179249	0.990523	0.041
Inverse variance weighted	GCST90274835	ieu-a-32	Ulcerative colitis || id:ieu-a-32	Signaling lymphocytic activation molecule levels	26	0.151908	0.0811372	0.0611746	-0.00712128	0.310936	1.16405	0.992904	1.3647	GCST90274835	ieu-a-32	Ulcerative colitis || id:ieu-a-32	Signaling lymphocytic activation molecule levels	40.5562	25	0.0255471	-0.0318717	0.0438263	0.029
MR Egger	GCST90274835	ieu-a-32	Ulcerative colitis || id:ieu-a-32	Signaling lymphocytic activation molecule levels	26	0.460555	0.16374	0.00963966	0.139626	0.781485	1.58495	1.14984	2.18471	GCST90274835	ieu-a-32	Ulcerative colitis || id:ieu-a-32	Signaling lymphocytic activation molecule levels	34.1198	24	0.0825626	-0.0318717	0.0438263	0.029
Weighted median	GCST90274835	ieu-a-32	Ulcerative colitis || id:ieu-a-32	Signaling lymphocytic activation molecule levels	26	0.223904	0.102437	0.0288325	0.0231271	0.42468	1.25095	1.0234	1.5291	NA	NA	NA	NA	NA	NA	NA	-0.0318717	0.0438263	0.029
Inverse variance weighted	GCST90274805	ieu-a-32	Ulcerative colitis || id:ieu-a-32	Interleukin-1-alpha levels	11	0.0328484	0.133859	0.80615	-0.229515	0.295212	1.03339	0.794919	1.34341	GCST90274805	ieu-a-32	Ulcerative colitis || id:ieu-a-32	Interleukin-1-alpha levels	16.3179	10	0.0908872	0.0603505	0.0622275	0.107
MR Egger	GCST90274805	ieu-a-32	Ulcerative colitis || id:ieu-a-32	Interleukin-1-alpha levels	11	-0.522483	0.285219	0.100198	-1.08151	0.0365462	0.593046	0.339083	1.03722	GCST90274805	ieu-a-32	Ulcerative colitis || id:ieu-a-32	Interleukin-1-alpha levels	10.8559	9	0.285716	0.0603505	0.0622275	0.107
Weighted median	GCST90274805	ieu-a-32	Ulcerative colitis || id:ieu-a-32	Interleukin-1-alpha levels	11	-0.0948746	0.147807	0.52095	-0.384577	0.194827	0.909487	0.680739	1.2151	NA	NA	NA	NA	NA	NA	NA	0.0603505	0.0622275	0.107
Inverse variance weighted	GCST90274815	ieu-a-32	Ulcerative colitis || id:ieu-a-32	Interleukin-6 levels	8	-0.0502875	0.0964955	0.60227	-0.239419	0.138844	0.950956	0.787085	1.14894	GCST90274815	ieu-a-32	Ulcerative colitis || id:ieu-a-32	Interleukin-6 levels	4.82755	7	0.680998	-0.0345577	0.181608	0.638
MR Egger	GCST90274815	ieu-a-32	Ulcerative colitis || id:ieu-a-32	Interleukin-6 levels	8	0.210452	0.197737	0.328136	-0.177112	0.598016	1.23424	0.837686	1.81851	GCST90274815	ieu-a-32	Ulcerative colitis || id:ieu-a-32	Interleukin-6 levels	2.54528	6	0.863366	-0.0345577	0.181608	0.638
Weighted median	GCST90274815	ieu-a-32	Ulcerative colitis || id:ieu-a-32	Interleukin-6 levels	8	0.0250577	0.115271	0.827911	-0.200872	0.250988	1.02537	0.818017	1.28529	NA	NA	NA	NA	NA	NA	NA	-0.0345577	0.181608	0.638
Inverse variance weighted	GCST90274765	ieu-a-32	Ulcerative colitis || id:ieu-a-32	C-C motif chemokine 19 levels	19	-0.00792004	0.0782833	0.919414	-0.161355	0.145515	0.992111	0.85099	1.15664	GCST90274765	ieu-a-32	Ulcerative colitis || id:ieu-a-32	C-C motif chemokine 19 levels	21.9645	18	0.233564	-0.00958389	0.565892	0.223
MR Egger	GCST90274765	ieu-a-32	Ulcerative colitis || id:ieu-a-32	C-C motif chemokine 19 levels	19	0.0654696	0.148563	0.664993	-0.225714	0.356653	1.06766	0.797946	1.42854	GCST90274765	ieu-a-32	Ulcerative colitis || id:ieu-a-32	C-C motif chemokine 19 levels	21.5303	17	0.203462	-0.00958389	0.565892	0.223
Weighted median	GCST90274765	ieu-a-32	Ulcerative colitis || id:ieu-a-32	C-C motif chemokine 19 levels	19	0.0913943	0.106024	0.388679	-0.116413	0.299201	1.0957	0.890108	1.34878	NA	NA	NA	NA	NA	NA	NA	-0.00958389	0.565892	0.223
Inverse variance weighted	GCST90274763	ieu-a-32	Ulcerative colitis || id:ieu-a-32	Caspase 8 levels	14	-0.0155978	0.102411	0.878946	-0.216323	0.185127	0.984523	0.805475	1.20337	GCST90274763	ieu-a-32	Ulcerative colitis || id:ieu-a-32	Caspase 8 levels	16.2147	13	0.237729	-0.00970731	0.739335	0.25
MR Egger	GCST90274763	ieu-a-32	Ulcerative colitis || id:ieu-a-32	Caspase 8 levels	14	0.0542976	0.23104	0.818161	-0.398541	0.507136	1.0558	0.671299	1.66053	GCST90274763	ieu-a-32	Ulcerative colitis || id:ieu-a-32	Caspase 8 levels	16.0595	12	0.188525	-0.00970731	0.739335	0.25
Weighted median	GCST90274763	ieu-a-32	Ulcerative colitis || id:ieu-a-32	Caspase 8 levels	14	0.0527428	0.136398	0.698991	-0.214598	0.320083	1.05416	0.806866	1.37724	NA	NA	NA	NA	NA	NA	NA	-0.00970731	0.739335	0.25
Inverse variance weighted	GCST90274834	ieu-a-32	Ulcerative colitis || id:ieu-a-32	SIR2-like protein 2 levels	13	-0.036884	0.131516	0.77913	-0.294655	0.220887	0.963788	0.744789	1.24718	GCST90274834	ieu-a-32	Ulcerative colitis || id:ieu-a-32	SIR2-like protein 2 levels	15.4714	12	0.216663	-0.0212697	0.567027	0.226
MR Egger	GCST90274834	ieu-a-32	Ulcerative colitis || id:ieu-a-32	SIR2-like protein 2 levels	13	0.154322	0.351098	0.668779	-0.533829	0.842474	1.16687	0.586355	2.3221	GCST90274834	ieu-a-32	Ulcerative colitis || id:ieu-a-32	SIR2-like protein 2 levels	14.9966	11	0.182652	-0.0212697	0.567027	0.226
Weighted median	GCST90274834	ieu-a-32	Ulcerative colitis || id:ieu-a-32	SIR2-like protein 2 levels	13	-0.162007	0.17297	0.348954	-0.501027	0.177013	0.850435	0.605908	1.19365	NA	NA	NA	NA	NA	NA	NA	-0.0212697	0.567027	0.226
Inverse variance weighted	GCST90274837	ieu-a-32	Ulcerative colitis || id:ieu-a-32	STAM binding protein levels	12	-0.0395286	0.116267	0.73387	-0.267412	0.188354	0.961242	0.765358	1.20726	GCST90274837	ieu-a-32	Ulcerative colitis || id:ieu-a-32	STAM binding protein levels	10.9002	11	0.451663	-0.0536959	0.238132	0.464
MR Egger	GCST90274837	ieu-a-32	Ulcerative colitis || id:ieu-a-32	STAM binding protein levels	12	0.355186	0.335395	0.314505	-0.302188	1.01256	1.42645	0.739199	2.75264	GCST90274837	ieu-a-32	Ulcerative colitis || id:ieu-a-32	STAM binding protein levels	9.32601	10	0.501469	-0.0536959	0.238132	0.464
Weighted median	GCST90274837	ieu-a-32	Ulcerative colitis || id:ieu-a-32	STAM binding protein levels	12	-0.139431	0.162078	0.38964	-0.457104	0.178242	0.869853	0.633115	1.19511	NA	NA	NA	NA	NA	NA	NA	-0.0536959	0.238132	0.464
Inverse variance weighted	GCST90274768	ieu-a-32	Ulcerative colitis || id:ieu-a-32	C-C motif chemokine 25 levels	24	0.0164209	0.032773	0.616335	-0.0478142	0.0806561	1.01656	0.953311	1.084	GCST90274768	ieu-a-32	Ulcerative colitis || id:ieu-a-32	C-C motif chemokine 25 levels	21.366	23	0.558747	0.00264109	0.748139	0.672
MR Egger	GCST90274768	ieu-a-32	Ulcerative colitis || id:ieu-a-32	C-C motif chemokine 25 levels	24	0.0074213	0.0428971	0.864232	-0.0766571	0.0914997	1.00745	0.926207	1.09582	GCST90274768	ieu-a-32	Ulcerative colitis || id:ieu-a-32	C-C motif chemokine 25 levels	21.2603	22	0.504706	0.00264109	0.748139	0.672
Weighted median	GCST90274768	ieu-a-32	Ulcerative colitis || id:ieu-a-32	C-C motif chemokine 25 levels	24	0.0197329	0.0372451	0.596243	-0.0532676	0.0927333	1.01993	0.948126	1.09717	NA	NA	NA	NA	NA	NA	NA	0.00264109	0.748139	0.672
Inverse variance weighted	GCST90274782	ieu-a-32	Ulcerative colitis || id:ieu-a-32	C-X-C motif chemokine 5 levels	14	-0.184869	0.0546634	0.0007197	-0.29201	-0.0777292	0.831213	0.746761	0.925215	GCST90274782	ieu-a-32	Ulcerative colitis || id:ieu-a-32	C-X-C motif chemokine 5 levels	11.8056	13	0.543642	0.0286532	0.0326457	0.394
MR Egger	GCST90274782	ieu-a-32	Ulcerative colitis || id:ieu-a-32	C-X-C motif chemokine 5 levels	14	-0.329609	0.0811277	0.00157367	-0.488619	-0.170599	0.719205	0.613473	0.84316	GCST90274782	ieu-a-32	Ulcerative colitis || id:ieu-a-32	C-X-C motif chemokine 5 levels	5.976	12	0.917287	0.0286532	0.0326457	0.394
Weighted median	GCST90274782	ieu-a-32	Ulcerative colitis || id:ieu-a-32	C-X-C motif chemokine 5 levels	14	-0.263822	0.0643533	4.13895e-05	-0.389954	-0.137689	0.76811	0.677088	0.871369	NA	NA	NA	NA	NA	NA	NA	0.0286532	0.0326457	0.394
Inverse variance weighted	GCST90274816	ieu-a-32	Ulcerative colitis || id:ieu-a-32	Interleukin-7 levels	10	-0.187246	0.195108	0.337205	-0.569658	0.195166	0.82924	0.565719	1.21551	GCST90274816	ieu-a-32	Ulcerative colitis || id:ieu-a-32	Interleukin-7 levels	23.7096	9	0.00478478	-0.048327	0.297724	0.006
MR Egger	GCST90274816	ieu-a-32	Ulcerative colitis || id:ieu-a-32	Interleukin-7 levels	10	0.383173	0.547158	0.503595	-0.689257	1.4556	1.46693	0.501949	4.28707	GCST90274816	ieu-a-32	Ulcerative colitis || id:ieu-a-32	Interleukin-7 levels	20.5268	8	0.00851653	-0.048327	0.297724	0.006
Weighted median	GCST90274816	ieu-a-32	Ulcerative colitis || id:ieu-a-32	Interleukin-7 levels	10	-0.134128	0.179726	0.455492	-0.486391	0.218135	0.874478	0.614841	1.24376	NA	NA	NA	NA	NA	NA	NA	-0.048327	0.297724	0.006
Inverse variance weighted	GCST90274818	ieu-a-32	Ulcerative colitis || id:ieu-a-32	Latency-associated peptide transforming growth factor beta 1 levels	20	0.0701225	0.0974282	0.471688	-0.120837	0.261082	1.07264	0.886179	1.29833	GCST90274818	ieu-a-32	Ulcerative colitis || id:ieu-a-32	Latency-associated peptide transforming growth factor beta 1 levels	30.4775	19	0.0460272	0.00634453	0.744506	0.047
MR Egger	GCST90274818	ieu-a-32	Ulcerative colitis || id:ieu-a-32	Latency-associated peptide transforming growth factor beta 1 levels	20	0.0204167	0.180324	0.911107	-0.333018	0.373852	1.02063	0.716757	1.45332	GCST90274818	ieu-a-32	Ulcerative colitis || id:ieu-a-32	Latency-associated peptide transforming growth factor beta 1 levels	30.2932	18	0.0346918	0.00634453	0.744506	0.047
Weighted median	GCST90274818	ieu-a-32	Ulcerative colitis || id:ieu-a-32	Latency-associated peptide transforming growth factor beta 1 levels	20	-0.110754	0.116203	0.340536	-0.338512	0.117004	0.895159	0.71283	1.12412	NA	NA	NA	NA	NA	NA	NA	0.00634453	0.744506	0.047
Inverse variance weighted	GCST90274828	ieu-a-32	Ulcerative colitis || id:ieu-a-32	Neurturin levels	14	-0.128067	0.107462	0.233364	-0.338693	0.0825591	0.879795	0.712702	1.08606	GCST90274828	ieu-a-32	Ulcerative colitis || id:ieu-a-32	Neurturin levels	15.4168	13	0.282061	-0.00186117	0.940545	0.309
MR Egger	GCST90274828	ieu-a-32	Ulcerative colitis || id:ieu-a-32	Neurturin levels	14	-0.110455	0.25686	0.674803	-0.613901	0.392992	0.895427	0.541235	1.48141	GCST90274828	ieu-a-32	Ulcerative colitis || id:ieu-a-32	Neurturin levels	15.4093	12	0.219811	-0.00186117	0.940545	0.309
Weighted median	GCST90274828	ieu-a-32	Ulcerative colitis || id:ieu-a-32	Neurturin levels	14	-0.0726675	0.138083	0.598707	-0.343309	0.197974	0.92991	0.709419	1.21893	NA	NA	NA	NA	NA	NA	NA	-0.00186117	0.940545	0.309
Inverse variance weighted	GCST90274799	ieu-a-32	Ulcerative colitis || id:ieu-a-32	Interleukin-13 levels	12	0.172825	0.101457	0.0884864	-0.0260301	0.371681	1.18866	0.974306	1.45017	GCST90274799	ieu-a-32	Ulcerative colitis || id:ieu-a-32	Interleukin-13 levels	9.2004	11	0.6034	8.9641e-05	0.996832	0.612
MR Egger	GCST90274799	ieu-a-32	Ulcerative colitis || id:ieu-a-32	Interleukin-13 levels	12	0.171915	0.24548	0.499695	-0.309226	0.653057	1.18758	0.734015	1.92141	GCST90274799	ieu-a-32	Ulcerative colitis || id:ieu-a-32	Interleukin-13 levels	9.20039	10	0.513198	8.9641e-05	0.996832	0.612
Weighted median	GCST90274799	ieu-a-32	Ulcerative colitis || id:ieu-a-32	Interleukin-13 levels	12	0.159519	0.138105	0.248066	-0.111166	0.430205	1.17295	0.89479	1.53757	NA	NA	NA	NA	NA	NA	NA	8.9641e-05	0.996832	0.612
Inverse variance weighted	GCST90274780	ieu-a-32	Ulcerative colitis || id:ieu-a-32	C-X-C motif chemokine 10 levels	21	0.0363503	0.0695793	0.601371	-0.100025	0.172726	1.03702	0.904815	1.18854	GCST90274780	ieu-a-32	Ulcerative colitis || id:ieu-a-32	C-X-C motif chemokine 10 levels	20.386	20	0.434027	-0.00226285	0.85082	0.349
MR Egger	GCST90274780	ieu-a-32	Ulcerative colitis || id:ieu-a-32	C-X-C motif chemokine 10 levels	21	0.0562293	0.126326	0.661267	-0.191369	0.303827	1.05784	0.825828	1.35504	GCST90274780	ieu-a-32	Ulcerative colitis || id:ieu-a-32	C-X-C motif chemokine 10 levels	20.3471	19	0.37397	-0.00226285	0.85082	0.349
Weighted median	GCST90274780	ieu-a-32	Ulcerative colitis || id:ieu-a-32	C-X-C motif chemokine 10 levels	21	-0.0489909	0.105281	0.641692	-0.255342	0.15736	0.95219	0.774652	1.17042	NA	NA	NA	NA	NA	NA	NA	-0.00226285	0.85082	0.349
Inverse variance weighted	GCST90274788	ieu-a-32	Ulcerative colitis || id:ieu-a-32	Fibroblast growth factor 21 levels	14	0.174842	0.086421	0.043058	0.00545718	0.344228	1.19106	1.00547	1.4109	GCST90274788	ieu-a-32	Ulcerative colitis || id:ieu-a-32	Fibroblast growth factor 21 levels	16.2923	13	0.233705	-0.00749037	0.753132	0.2
MR Egger	GCST90274788	ieu-a-32	Ulcerative colitis || id:ieu-a-32	Fibroblast growth factor 21 levels	14	0.238968	0.218467	0.295497	-0.189228	0.667164	1.26994	0.827598	1.9487	GCST90274788	ieu-a-32	Ulcerative colitis || id:ieu-a-32	Fibroblast growth factor 21 levels	16.1529	12	0.184332	-0.00749037	0.753132	0.2
Weighted median	GCST90274788	ieu-a-32	Ulcerative colitis || id:ieu-a-32	Fibroblast growth factor 21 levels	14	0.124659	0.116835	0.285986	-0.104337	0.353656	1.13276	0.900921	1.42426	NA	NA	NA	NA	NA	NA	NA	-0.00749037	0.753132	0.2
Inverse variance weighted	GCST90274843	ieu-a-32	Ulcerative colitis || id:ieu-a-32	TNF-related apoptosis-inducing ligand levels	25	-0.0485921	0.0712116	0.49501	-0.188167	0.0909826	0.95257	0.828476	1.09525	GCST90274843	ieu-a-32	Ulcerative colitis || id:ieu-a-32	TNF-related apoptosis-inducing ligand levels	50.6303	24	0.0011764	0.0252715	0.158259	0.001
MR Egger	GCST90274843	ieu-a-32	Ulcerative colitis || id:ieu-a-32	TNF-related apoptosis-inducing ligand levels	25	-0.179994	0.11385	0.127541	-0.40314	0.0431532	0.835276	0.668218	1.0441	GCST90274843	ieu-a-32	Ulcerative colitis || id:ieu-a-32	TNF-related apoptosis-inducing ligand levels	46.3447	23	0.00270931	0.0252715	0.158259	0.001
Weighted median	GCST90274843	ieu-a-32	Ulcerative colitis || id:ieu-a-32	TNF-related apoptosis-inducing ligand levels	25	-0.12152	0.0944472	0.198217	-0.306637	0.0635963	0.885573	0.735918	1.06566	NA	NA	NA	NA	NA	NA	NA	0.0252715	0.158259	0.001
Inverse variance weighted	GCST90274802	ieu-a-32	Ulcerative colitis || id:ieu-a-32	Interleukin-17C levels	17	0.084259	0.0798438	0.291289	-0.0722348	0.240753	1.08791	0.930312	1.27221	GCST90274802	ieu-a-32	Ulcerative colitis || id:ieu-a-32	Interleukin-17C levels	13.3896	16	0.644086	-0.0255506	0.279205	0.628
MR Egger	GCST90274802	ieu-a-32	Ulcerative colitis || id:ieu-a-32	Interleukin-17C levels	17	0.311578	0.217645	0.172769	-0.115007	0.738162	1.36558	0.89136	2.09209	GCST90274802	ieu-a-32	Ulcerative colitis || id:ieu-a-32	Interleukin-17C levels	12.1291	15	0.669232	-0.0255506	0.279205	0.628
Weighted median	GCST90274802	ieu-a-32	Ulcerative colitis || id:ieu-a-32	Interleukin-17C levels	17	0.0730605	0.108992	0.502647	-0.140563	0.286685	1.0758	0.868869	1.332	NA	NA	NA	NA	NA	NA	NA	-0.0255506	0.279205	0.628
Inverse variance weighted	GCST90274781	ieu-a-32	Ulcerative colitis || id:ieu-a-32	C-X-C motif chemokine 11 levels	22	0.186152	0.092653	0.0445234	0.00455196	0.367752	1.20461	1.00456	1.44448	GCST90274781	ieu-a-32	Ulcerative colitis || id:ieu-a-32	C-X-C motif chemokine 11 levels	45.4725	21	0.00150091	0.00360058	0.878885	0.001
MR Egger	GCST90274781	ieu-a-32	Ulcerative colitis || id:ieu-a-32	C-X-C motif chemokine 11 levels	22	0.156897	0.211966	0.46778	-0.258556	0.57235	1.16988	0.772166	1.77243	GCST90274781	ieu-a-32	Ulcerative colitis || id:ieu-a-32	C-X-C motif chemokine 11 levels	45.4184	20	0.000968028	0.00360058	0.878885	0.001
Weighted median	GCST90274781	ieu-a-32	Ulcerative colitis || id:ieu-a-32	C-X-C motif chemokine 11 levels	22	0.286206	0.101854	0.00495454	0.0865729	0.485839	1.33137	1.09043	1.62554	NA	NA	NA	NA	NA	NA	NA	0.00360058	0.878885	0.001
Inverse variance weighted	GCST90274779	ieu-a-32	Ulcerative colitis || id:ieu-a-32	C-X-C motif chemokine 1 levels	11	-0.0453662	0.0837685	0.588118	-0.209552	0.11882	0.955648	0.810947	1.12617	GCST90274779	ieu-a-32	Ulcerative colitis || id:ieu-a-32	C-X-C motif chemokine 1 levels	16.554	10	0.084835	-0.0022318	0.902512	0.23
MR Egger	GCST90274779	ieu-a-32	Ulcerative colitis || id:ieu-a-32	C-X-C motif chemokine 1 levels	11	-0.032591	0.134408	0.813845	-0.29603	0.230848	0.967934	0.743765	1.25967	GCST90274779	ieu-a-32	Ulcerative colitis || id:ieu-a-32	C-X-C motif chemokine 1 levels	16.5248	9	0.0566986	-0.0022318	0.902512	0.23
Weighted median	GCST90274779	ieu-a-32	Ulcerative colitis || id:ieu-a-32	C-X-C motif chemokine 1 levels	11	-0.048704	0.0744111	0.512773	-0.19455	0.0971416	0.952463	0.823205	1.10202	NA	NA	NA	NA	NA	NA	NA	-0.0022318	0.902512	0.23
Inverse variance weighted	GCST90274847	ieu-a-32	Ulcerative colitis || id:ieu-a-32	Urokinase-type plasminogen activator levels	20	0.00186275	0.0925136	0.983936	-0.179464	0.183189	1.00186	0.835718	1.20104	GCST90274847	ieu-a-32	Ulcerative colitis || id:ieu-a-32	Urokinase-type plasminogen activator levels	38.9085	19	0.00453898	0.0175365	0.396824	0.003
MR Egger	GCST90274847	ieu-a-32	Ulcerative colitis || id:ieu-a-32	Urokinase-type plasminogen activator levels	20	-0.15261	0.200856	0.457212	-0.546288	0.241068	0.858464	0.579095	1.27261	GCST90274847	ieu-a-32	Ulcerative colitis || id:ieu-a-32	Urokinase-type plasminogen activator levels	37.3454	18	0.00472348	0.0175365	0.396824	0.003
Weighted median	GCST90274847	ieu-a-32	Ulcerative colitis || id:ieu-a-32	Urokinase-type plasminogen activator levels	20	-0.0408568	0.0999458	0.682694	-0.236751	0.155037	0.959967	0.789188	1.1677	NA	NA	NA	NA	NA	NA	NA	0.0175365	0.396824	0.003
Inverse variance weighted	GCST90274787	ieu-a-32	Ulcerative colitis || id:ieu-a-32	Fibroblast growth factor 19 levels	21	-0.021289	0.079986	0.790117	-0.178061	0.135484	0.978936	0.836891	1.14509	GCST90274787	ieu-a-32	Ulcerative colitis || id:ieu-a-32	Fibroblast growth factor 19 levels	27.1866	20	0.130095	-0.0132789	0.544087	0.152
MR Egger	GCST90274787	ieu-a-32	Ulcerative colitis || id:ieu-a-32	Fibroblast growth factor 19 levels	21	0.0933978	0.202659	0.65013	-0.303815	0.49061	1.0979	0.737998	1.63331	GCST90274787	ieu-a-32	Ulcerative colitis || id:ieu-a-32	Fibroblast growth factor 19 levels	26.6513	19	0.11304	-0.0132789	0.544087	0.152
Weighted median	GCST90274787	ieu-a-32	Ulcerative colitis || id:ieu-a-32	Fibroblast growth factor 19 levels	21	-0.0940415	0.100403	0.348946	-0.290832	0.102749	0.910245	0.747641	1.10821	NA	NA	NA	NA	NA	NA	NA	-0.0132789	0.544087	0.152
Inverse variance weighted	GCST90274778	ieu-a-32	Ulcerative colitis || id:ieu-a-32	Fractalkine levels	19	-0.13169	0.0847429	0.120186	-0.297786	0.0344063	0.876613	0.74246	1.03501	GCST90274778	ieu-a-32	Ulcerative colitis || id:ieu-a-32	Fractalkine levels	19.2475	18	0.376731	0.0127626	0.53326	0.403
MR Egger	GCST90274778	ieu-a-32	Ulcerative colitis || id:ieu-a-32	Fractalkine levels	19	-0.265684	0.227634	0.25926	-0.711846	0.180479	0.766682	0.490737	1.19779	GCST90274778	ieu-a-32	Ulcerative colitis || id:ieu-a-32	Fractalkine levels	18.8002	17	0.340118	0.0127626	0.53326	0.403
Weighted median	GCST90274778	ieu-a-32	Ulcerative colitis || id:ieu-a-32	Fractalkine levels	19	-0.173438	0.115766	0.134088	-0.400339	0.0534636	0.84077	0.670093	1.05492	NA	NA	NA	NA	NA	NA	NA	0.0127626	0.53326	0.403
Inverse variance weighted	GCST90274829	ieu-a-32	Ulcerative colitis || id:ieu-a-32	Neurotrophin-3 levels	17	-0.0265245	0.120326	0.825529	-0.262362	0.209313	0.973824	0.769232	1.23283	GCST90274829	ieu-a-32	Ulcerative colitis || id:ieu-a-32	Neurotrophin-3 levels	25.2289	16	0.0658909	0.0106766	0.668237	0.078
MR Egger	GCST90274829	ieu-a-32	Ulcerative colitis || id:ieu-a-32	Neurotrophin-3 levels	17	-0.134709	0.276581	0.633261	-0.676807	0.407388	0.87397	0.508237	1.50289	GCST90274829	ieu-a-32	Ulcerative colitis || id:ieu-a-32	Neurotrophin-3 levels	24.9115	15	0.0511445	0.0106766	0.668237	0.078
Weighted median	GCST90274829	ieu-a-32	Ulcerative colitis || id:ieu-a-32	Neurotrophin-3 levels	17	-0.106346	0.152669	0.486067	-0.405578	0.192886	0.899114	0.666592	1.21274	NA	NA	NA	NA	NA	NA	NA	0.0106766	0.668237	0.078
Inverse variance weighted	GCST90274758	ieu-a-32	Ulcerative colitis || id:ieu-a-32	Eukaryotic translation initiation factor 4E-binding protein 1 levels	11	0.123731	0.0930542	0.183627	-0.0586548	0.306118	1.13171	0.943032	1.35814	GCST90274758	ieu-a-32	Ulcerative colitis || id:ieu-a-32	Eukaryotic translation initiation factor 4E-binding protein 1 levels	6.70216	10	0.753232	0.0109175	0.633906	0.792
MR Egger	GCST90274758	ieu-a-32	Ulcerative colitis || id:ieu-a-32	Eukaryotic translation initiation factor 4E-binding protein 1 levels	11	0.0155038	0.23849	0.949589	-0.451937	0.482944	1.01562	0.636394	1.62084	GCST90274758	ieu-a-32	Ulcerative colitis || id:ieu-a-32	Eukaryotic translation initiation factor 4E-binding protein 1 levels	6.45924	9	0.69322	0.0109175	0.633906	0.792
Weighted median	GCST90274758	ieu-a-32	Ulcerative colitis || id:ieu-a-32	Eukaryotic translation initiation factor 4E-binding protein 1 levels	11	0.105116	0.127317	0.409018	-0.144425	0.354657	1.11084	0.86552	1.42569	NA	NA	NA	NA	NA	NA	NA	0.0109175	0.633906	0.792
Inverse variance weighted	GCST90274848	ieu-a-32	Ulcerative colitis || id:ieu-a-32	Vascular endothelial growth factor A levels	26	0.0413894	0.0454135	0.36209	-0.0476211	0.1304	1.04226	0.953495	1.13928	GCST90274848	ieu-a-32	Ulcerative colitis || id:ieu-a-32	Vascular endothelial growth factor A levels	30.5174	25	0.205498	0.0117875	0.297653	0.245
MR Egger	GCST90274848	ieu-a-32	Ulcerative colitis || id:ieu-a-32	Vascular endothelial growth factor A levels	26	-0.0134403	0.0685856	0.846288	-0.147868	0.120987	0.98665	0.862545	1.12861	GCST90274848	ieu-a-32	Ulcerative colitis || id:ieu-a-32	Vascular endothelial growth factor A levels	29.1413	24	0.214859	0.0117875	0.297653	0.245
Weighted median	GCST90274848	ieu-a-32	Ulcerative colitis || id:ieu-a-32	Vascular endothelial growth factor A levels	26	-0.00259788	0.0488755	0.95761	-0.0983939	0.0931981	0.997405	0.906292	1.09768	NA	NA	NA	NA	NA	NA	NA	0.0117875	0.297653	0.245
Inverse variance weighted	GCST90274846	ieu-a-32	Ulcerative colitis || id:ieu-a-32	Tumor necrosis factor ligand superfamily member 12 levels	26	0.0262777	0.0769223	0.732641	-0.12449	0.177045	1.02663	0.882947	1.19369	GCST90274846	ieu-a-32	Ulcerative colitis || id:ieu-a-32	Tumor necrosis factor ligand superfamily member 12 levels	42.7785	25	0.0148004	0.00523697	0.773438	0.018
MR Egger	GCST90274846	ieu-a-32	Ulcerative colitis || id:ieu-a-32	Tumor necrosis factor ligand superfamily member 12 levels	26	-0.0190914	0.174425	0.913753	-0.360964	0.322781	0.98109	0.697004	1.38096	GCST90274846	ieu-a-32	Ulcerative colitis || id:ieu-a-32	Tumor necrosis factor ligand superfamily member 12 levels	42.6279	24	0.0109651	0.00523697	0.773438	0.018
Weighted median	GCST90274846	ieu-a-32	Ulcerative colitis || id:ieu-a-32	Tumor necrosis factor ligand superfamily member 12 levels	26	0.0103581	0.0938059	0.912076	-0.173502	0.194218	1.01041	0.840716	1.21436	NA	NA	NA	NA	NA	NA	NA	0.00523697	0.773438	0.018
Inverse variance weighted	GCST90274833	ieu-a-32	Ulcerative colitis || id:ieu-a-32	Stem cell factor levels	32	-0.0363477	0.0515783	0.48099	-0.137441	0.0647457	0.964305	0.871586	1.06689	GCST90274833	ieu-a-32	Ulcerative colitis || id:ieu-a-32	Stem cell factor levels	34.5869	31	0.30046	0.00714058	0.51581	0.321
MR Egger	GCST90274833	ieu-a-32	Ulcerative colitis || id:ieu-a-32	Stem cell factor levels	32	-0.0928826	0.100504	0.362773	-0.28987	0.104105	0.9113	0.74836	1.10972	GCST90274833	ieu-a-32	Ulcerative colitis || id:ieu-a-32	Stem cell factor levels	34.0955	30	0.277033	0.00714058	0.51581	0.321
Weighted median	GCST90274833	ieu-a-32	Ulcerative colitis || id:ieu-a-32	Stem cell factor levels	32	-0.049326	0.0765209	0.519181	-0.199307	0.100655	0.951871	0.819298	1.10589	NA	NA	NA	NA	NA	NA	NA	0.00714058	0.51581	0.321
Inverse variance weighted	GCST90274836	ieu-a-32	Ulcerative colitis || id:ieu-a-32	Sulfotransferase 1A1 levels	21	-0.0610371	0.0690464	0.376696	-0.196368	0.0742939	0.940788	0.82171	1.07712	GCST90274836	ieu-a-32	Ulcerative colitis || id:ieu-a-32	Sulfotransferase 1A1 levels	28.6319	20	0.0952643	0.0017422	0.924544	0.068
MR Egger	GCST90274836	ieu-a-32	Ulcerative colitis || id:ieu-a-32	Sulfotransferase 1A1 levels	21	-0.0752781	0.164415	0.652249	-0.397531	0.246974	0.927486	0.671977	1.28015	GCST90274836	ieu-a-32	Ulcerative colitis || id:ieu-a-32	Sulfotransferase 1A1 levels	28.618	19	0.0722355	0.0017422	0.924544	0.068
Weighted median	GCST90274836	ieu-a-32	Ulcerative colitis || id:ieu-a-32	Sulfotransferase 1A1 levels	21	-0.122051	0.09178	0.183577	-0.30194	0.0578379	0.885103	0.739383	1.05954	NA	NA	NA	NA	NA	NA	NA	0.0017422	0.924544	0.068
Inverse variance weighted	GCST90274771	ieu-a-32	Ulcerative colitis || id:ieu-a-32	Natural killer cell receptor 2B4 levels	21	0.0302251	0.0784139	0.6999	-0.123466	0.183916	1.03069	0.883852	1.20192	GCST90274771	ieu-a-32	Ulcerative colitis || id:ieu-a-32	Natural killer cell receptor 2B4 levels	33.0121	20	0.0336379	0.0154646	0.35332	0.037
MR Egger	GCST90274771	ieu-a-32	Ulcerative colitis || id:ieu-a-32	Natural killer cell receptor 2B4 levels	21	-0.107824	0.165015	0.521314	-0.431253	0.215605	0.897785	0.649694	1.24061	GCST90274771	ieu-a-32	Ulcerative colitis || id:ieu-a-32	Natural killer cell receptor 2B4 levels	31.5107	19	0.0354543	0.0154646	0.35332	0.037
Weighted median	GCST90274771	ieu-a-32	Ulcerative colitis || id:ieu-a-32	Natural killer cell receptor 2B4 levels	21	-0.0613045	0.0933185	0.51122	-0.244209	0.1216	0.940537	0.783324	1.1293	NA	NA	NA	NA	NA	NA	NA	0.0154646	0.35332	0.037
Inverse variance weighted	GCST90274813	ieu-a-32	Ulcerative colitis || id:ieu-a-32	Interleukin-4 levels	11	0.0476348	0.102169	0.641048	-0.152617	0.247887	1.04879	0.858458	1.28131	GCST90274813	ieu-a-32	Ulcerative colitis || id:ieu-a-32	Interleukin-4 levels	2.27702	10	0.993742	0.00830758	0.770284	0.995
MR Egger	GCST90274813	ieu-a-32	Ulcerative colitis || id:ieu-a-32	Interleukin-4 levels	11	-0.0297283	0.276616	0.916773	-0.571897	0.51244	0.970709	0.564454	1.66936	GCST90274813	ieu-a-32	Ulcerative colitis || id:ieu-a-32	Interleukin-4 levels	2.18644	9	0.988164	0.00830758	0.770284	0.995
Weighted median	GCST90274813	ieu-a-32	Ulcerative colitis || id:ieu-a-32	Interleukin-4 levels	11	0.00893015	0.126044	0.943517	-0.238115	0.255976	1.00897	0.788112	1.29172	NA	NA	NA	NA	NA	NA	NA	0.00830758	0.770284	0.995
Inverse variance weighted	GCST90274826	ieu-a-32	Ulcerative colitis || id:ieu-a-32	Matrix metalloproteinase-1 levels	16	0.0262352	0.0696963	0.706603	-0.110369	0.16284	1.02658	0.895503	1.17685	GCST90274826	ieu-a-32	Ulcerative colitis || id:ieu-a-32	Matrix metalloproteinase-1 levels	12.3039	15	0.655898	-0.00479482	0.74911	0.632
MR Egger	GCST90274826	ieu-a-32	Ulcerative colitis || id:ieu-a-32	Matrix metalloproteinase-1 levels	16	0.0614996	0.12863	0.63995	-0.190616	0.313615	1.06343	0.82645	1.36836	GCST90274826	ieu-a-32	Ulcerative colitis || id:ieu-a-32	Matrix metalloproteinase-1 levels	12.1975	14	0.590448	-0.00479482	0.74911	0.632
Weighted median	GCST90274826	ieu-a-32	Ulcerative colitis || id:ieu-a-32	Matrix metalloproteinase-1 levels	16	0.0793545	0.0960253	0.408582	-0.108855	0.267564	1.08259	0.89686	1.30678	NA	NA	NA	NA	NA	NA	NA	-0.00479482	0.74911	0.632
Inverse variance weighted	GCST90274814	ieu-a-32	Ulcerative colitis || id:ieu-a-32	Interleukin-5 levels	11	-0.124883	0.126844	0.324852	-0.373498	0.123732	0.8826	0.688322	1.13171	GCST90274814	ieu-a-32	Ulcerative colitis || id:ieu-a-32	Interleukin-5 levels	14.8324	10	0.138292	0.0128023	0.699579	0.134
MR Egger	GCST90274814	ieu-a-32	Ulcerative colitis || id:ieu-a-32	Interleukin-5 levels	11	-0.237829	0.312913	0.466669	-0.851139	0.375482	0.788338	0.426928	1.45569	GCST90274814	ieu-a-32	Ulcerative colitis || id:ieu-a-32	Interleukin-5 levels	14.5753	9	0.103282	0.0128023	0.699579	0.134
Weighted median	GCST90274814	ieu-a-32	Ulcerative colitis || id:ieu-a-32	Interleukin-5 levels	11	-0.0806201	0.146288	0.581561	-0.367344	0.206104	0.922544	0.692571	1.22888	NA	NA	NA	NA	NA	NA	NA	0.0128023	0.699579	0.134
Inverse variance weighted	GCST90274770	ieu-a-32	Ulcerative colitis || id:ieu-a-32	C-C motif chemokine 4 levels	18	0.124782	0.045311	0.005889	0.0359723	0.213591	1.1329	1.03663	1.23812	GCST90274770	ieu-a-32	Ulcerative colitis || id:ieu-a-32	C-C motif chemokine 4 levels	19.2533	17	0.314186	-0.00371185	0.797304	0.286
MR Egger	GCST90274770	ieu-a-32	Ulcerative colitis || id:ieu-a-32	C-C motif chemokine 4 levels	18	0.137171	0.066502	0.0557685	0.00682672	0.267515	1.14702	1.00685	1.30671	GCST90274770	ieu-a-32	Ulcerative colitis || id:ieu-a-32	C-C motif chemokine 4 levels	19.1716	16	0.259864	-0.00371185	0.797304	0.286
Weighted median	GCST90274770	ieu-a-32	Ulcerative colitis || id:ieu-a-32	C-C motif chemokine 4 levels	18	0.263579	0.0729593	0.000303037	0.120579	0.40658	1.30158	1.12815	1.50167	NA	NA	NA	NA	NA	NA	NA	-0.00371185	0.797304	0.286
Inverse variance weighted	GCST90274806	ieu-a-32	Ulcerative colitis || id:ieu-a-32	Interleukin-2 levels	15	0.110906	0.109025	0.309033	-0.102783	0.324594	1.11729	0.902323	1.38347	GCST90274806	ieu-a-32	Ulcerative colitis || id:ieu-a-32	Interleukin-2 levels	18.5997	14	0.180814	0.0709114	0.0163736	0.185
MR Egger	GCST90274806	ieu-a-32	Ulcerative colitis || id:ieu-a-32	Interleukin-2 levels	15	-0.525415	0.24957	0.0552799	-1.01457	-0.036258	0.59131	0.362558	0.964391	GCST90274806	ieu-a-32	Ulcerative colitis || id:ieu-a-32	Interleukin-2 levels	11.0085	13	0.610106	0.0709114	0.0163736	0.185
Weighted median	GCST90274806	ieu-a-32	Ulcerative colitis || id:ieu-a-32	Interleukin-2 levels	15	0.146823	0.144805	0.310612	-0.136994	0.430641	1.15815	0.871975	1.53824	NA	NA	NA	NA	NA	NA	NA	0.0709114	0.0163736	0.185
Inverse variance weighted	GCST90274798	ieu-a-32	Ulcerative colitis || id:ieu-a-32	Interleukin-12 subunit beta levels	27	0.185408	0.0628269	0.00316654	0.0622672	0.308549	1.20371	1.06425	1.36145	GCST90274798	ieu-a-32	Ulcerative colitis || id:ieu-a-32	Interleukin-12 subunit beta levels	88.0298	26	1.1508e-08	-0.0403876	0.00693847	<0.001
MR Egger	GCST90274798	ieu-a-32	Ulcerative colitis || id:ieu-a-32	Interleukin-12 subunit beta levels	27	0.371196	0.0838894	0.000165479	0.206773	0.535619	1.44947	1.2297	1.70851	GCST90274798	ieu-a-32	Ulcerative colitis || id:ieu-a-32	Interleukin-12 subunit beta levels	65.391	25	1.8174e-05	-0.0403876	0.00693847	<0.001
Weighted median	GCST90274798	ieu-a-32	Ulcerative colitis || id:ieu-a-32	Interleukin-12 subunit beta levels	27	0.246308	0.0458997	8.04065e-08	0.156344	0.336271	1.27929	1.16923	1.39972	NA	NA	NA	NA	NA	NA	NA	-0.0403876	0.00693847	<0.001
Inverse variance weighted	GCST90274777	ieu-a-32	Ulcerative colitis || id:ieu-a-32	Cystatin D levels	30	0.00340161	0.0398574	0.931988	-0.0747189	0.0815221	1.00341	0.928004	1.08494	GCST90274777	ieu-a-32	Ulcerative colitis || id:ieu-a-32	Cystatin D levels	38.137	29	0.11932	-0.000441635	0.952516	0.227
MR Egger	GCST90274777	ieu-a-32	Ulcerative colitis || id:ieu-a-32	Cystatin D levels	30	0.00542025	0.0526681	0.918765	-0.0978092	0.10865	1.00543	0.906822	1.11477	GCST90274777	ieu-a-32	Ulcerative colitis || id:ieu-a-32	Cystatin D levels	38.1321	28	0.095926	-0.000441635	0.952516	0.227
Weighted median	GCST90274777	ieu-a-32	Ulcerative colitis || id:ieu-a-32	Cystatin D levels	30	0.0113836	0.0402434	0.777278	-0.0674935	0.0902607	1.01145	0.934734	1.09446	NA	NA	NA	NA	NA	NA	NA	-0.000441635	0.952516	0.227
Inverse variance weighted	GCST90274810	ieu-a-32	Ulcerative colitis || id:ieu-a-32	Interleukin-24 levels	11	0.150063	0.120848	0.21433	-0.0867994	0.386924	1.16191	0.916861	1.47245	GCST90274810	ieu-a-32	Ulcerative colitis || id:ieu-a-32	Interleukin-24 levels	14.112	10	0.167945	0.0402852	0.143929	0.181
MR Egger	GCST90274810	ieu-a-32	Ulcerative colitis || id:ieu-a-32	Interleukin-24 levels	11	-0.162215	0.225156	0.489533	-0.60352	0.279091	0.850259	0.546883	1.32193	GCST90274810	ieu-a-32	Ulcerative colitis || id:ieu-a-32	Interleukin-24 levels	10.985	9	0.276739	0.0402852	0.143929	0.181
Weighted median	GCST90274810	ieu-a-32	Ulcerative colitis || id:ieu-a-32	Interleukin-24 levels	11	0.195275	0.145233	0.178768	-0.0893826	0.479932	1.21564	0.914496	1.61596	NA	NA	NA	NA	NA	NA	NA	0.0402852	0.143929	0.181
Inverse variance weighted	GCST90274790	ieu-a-32	Ulcerative colitis || id:ieu-a-32	Fibroblast growth factor 5 levels	23	0.000453712	0.0387979	0.99067	-0.0755902	0.0764977	1.00045	0.927196	1.0795	GCST90274790	ieu-a-32	Ulcerative colitis || id:ieu-a-32	Fibroblast growth factor 5 levels	18.8698	22	0.653356	0.00519212	0.629645	0.74
MR Egger	GCST90274790	ieu-a-32	Ulcerative colitis || id:ieu-a-32	Fibroblast growth factor 5 levels	23	-0.0188562	0.0553371	0.736676	-0.127317	0.0896046	0.98132	0.880455	1.09374	GCST90274790	ieu-a-32	Ulcerative colitis || id:ieu-a-32	Fibroblast growth factor 5 levels	18.6303	21	0.608844	0.00519212	0.629645	0.74
Weighted median	GCST90274790	ieu-a-32	Ulcerative colitis || id:ieu-a-32	Fibroblast growth factor 5 levels	23	0.0064313	0.0443132	0.884606	-0.0804226	0.0932852	1.00645	0.922726	1.09777	NA	NA	NA	NA	NA	NA	NA	0.00519212	0.629645	0.74
Inverse variance weighted	GCST90274789	ieu-a-32	Ulcerative colitis || id:ieu-a-32	Fibroblast growth factor 23 levels	14	-0.0403897	0.128325	0.752955	-0.291907	0.211127	0.960415	0.746838	1.23507	GCST90274789	ieu-a-32	Ulcerative colitis || id:ieu-a-32	Fibroblast growth factor 23 levels	24.6582	13	0.0255882	-0.0548627	0.131784	0.037
MR Egger	GCST90274789	ieu-a-32	Ulcerative colitis || id:ieu-a-32	Fibroblast growth factor 23 levels	14	0.552411	0.386004	0.177925	-0.204157	1.30898	1.73744	0.815334	3.70239	GCST90274789	ieu-a-32	Ulcerative colitis || id:ieu-a-32	Fibroblast growth factor 23 levels	20.2454	12	0.0625845	-0.0548627	0.131784	0.037
Weighted median	GCST90274789	ieu-a-32	Ulcerative colitis || id:ieu-a-32	Fibroblast growth factor 23 levels	14	-0.017222	0.130607	0.895094	-0.273211	0.238768	0.982925	0.760932	1.26968	NA	NA	NA	NA	NA	NA	NA	-0.0548627	0.131784	0.037
Inverse variance weighted	GCST90274825	ieu-a-32	Ulcerative colitis || id:ieu-a-32	Macrophage inflammatory protein 1a levels	12	-0.00617675	0.0678521	0.927467	-0.139167	0.126813	0.993842	0.870083	1.13521	GCST90274825	ieu-a-32	Ulcerative colitis || id:ieu-a-32	Macrophage inflammatory protein 1a levels	19.1495	11	0.0584624	0.017879	0.315399	0.16
MR Egger	GCST90274825	ieu-a-32	Ulcerative colitis || id:ieu-a-32	Macrophage inflammatory protein 1a levels	12	-0.0888322	0.1033	0.409963	-0.291301	0.113636	0.914999	0.747291	1.12034	GCST90274825	ieu-a-32	Ulcerative colitis || id:ieu-a-32	Macrophage inflammatory protein 1a levels	17.2252	10	0.0695273	0.017879	0.315399	0.16
Weighted median	GCST90274825	ieu-a-32	Ulcerative colitis || id:ieu-a-32	Macrophage inflammatory protein 1a levels	12	-0.0512944	0.0587241	0.382401	-0.166394	0.0638049	0.949999	0.846713	1.06588	NA	NA	NA	NA	NA	NA	NA	0.017879	0.315399	0.16
Inverse variance weighted	GCST90274797	ieu-a-32	Ulcerative colitis || id:ieu-a-32	Interleukin-10 receptor subunit beta levels	18	0.0397466	0.0477547	0.405235	-0.0538525	0.133346	1.04055	0.947572	1.14265	GCST90274797	ieu-a-32	Ulcerative colitis || id:ieu-a-32	Interleukin-10 receptor subunit beta levels	8.61191	17	0.951656	0.00472138	0.669352	0.951
MR Egger	GCST90274797	ieu-a-32	Ulcerative colitis || id:ieu-a-32	Interleukin-10 receptor subunit beta levels	18	0.0181246	0.0689263	0.79594	-0.116971	0.15322	1.01829	0.889611	1.16558	GCST90274797	ieu-a-32	Ulcerative colitis || id:ieu-a-32	Interleukin-10 receptor subunit beta levels	8.42266	16	0.935276	0.00472138	0.669352	0.951
Weighted median	GCST90274797	ieu-a-32	Ulcerative colitis || id:ieu-a-32	Interleukin-10 receptor subunit beta levels	18	0.051161	0.0540516	0.343883	-0.0547801	0.157102	1.05249	0.946693	1.17012	NA	NA	NA	NA	NA	NA	NA	0.00472138	0.669352	0.951
Inverse variance weighted	GCST90274827	ieu-a-32	Ulcerative colitis || id:ieu-a-32	Matrix metalloproteinase-10 levels	16	-0.141668	0.131193	0.280212	-0.398807	0.11547	0.867909	0.67112	1.1224	GCST90274827	ieu-a-32	Ulcerative colitis || id:ieu-a-32	Matrix metalloproteinase-10 levels	103.839	15	2.43236e-15	-0.0224831	0.514911	<0.001
MR Egger	GCST90274827	ieu-a-32	Ulcerative colitis || id:ieu-a-32	Matrix metalloproteinase-10 levels	16	-0.0615349	0.179599	0.736971	-0.413549	0.290479	0.94032	0.661299	1.33707	GCST90274827	ieu-a-32	Ulcerative colitis || id:ieu-a-32	Matrix metalloproteinase-10 levels	100.63	14	3.59116e-15	-0.0224831	0.514911	<0.001
Weighted median	GCST90274827	ieu-a-32	Ulcerative colitis || id:ieu-a-32	Matrix metalloproteinase-10 levels	16	-0.132513	0.0654955	0.0430487	-0.260884	-0.00414173	0.875892	0.77037	0.995867	NA	NA	NA	NA	NA	NA	NA	-0.0224831	0.514911	<0.001
Inverse variance weighted	GCST90274822	ieu-a-32	Ulcerative colitis || id:ieu-a-32	Monocyte chemoattractant protein 2 levels	30	0.0038518	0.0414286	0.925924	-0.0773482	0.0850518	1.00386	0.925568	1.08877	GCST90274822	ieu-a-32	Ulcerative colitis || id:ieu-a-32	Monocyte chemoattractant protein 2 levels	43.7019	29	0.0391597	0.00441324	0.712678	0.033
MR Egger	GCST90274822	ieu-a-32	Ulcerative colitis || id:ieu-a-32	Monocyte chemoattractant protein 2 levels	30	-0.00775618	0.0523687	0.88332	-0.110399	0.0948864	0.992274	0.895477	1.09953	GCST90274822	ieu-a-32	Ulcerative colitis || id:ieu-a-32	Monocyte chemoattractant protein 2 levels	43.487	28	0.0312103	0.00441324	0.712678	0.033
Weighted median	GCST90274822	ieu-a-32	Ulcerative colitis || id:ieu-a-32	Monocyte chemoattractant protein 2 levels	30	0.022182	0.0482373	0.645624	-0.0723632	0.116727	1.02243	0.930193	1.12381	NA	NA	NA	NA	NA	NA	NA	0.00441324	0.712678	0.033
Inverse variance weighted	GCST90274845	ieu-a-32	Ulcerative colitis || id:ieu-a-32	Thymic stromal lymphopoietin levels	12	-0.0126512	0.119451	0.915653	-0.246776	0.221473	0.987428	0.781316	1.24791	GCST90274845	ieu-a-32	Ulcerative colitis || id:ieu-a-32	Thymic stromal lymphopoietin levels	13.8057	11	0.243929	-0.0311128	0.403684	0.268
MR Egger	GCST90274845	ieu-a-32	Ulcerative colitis || id:ieu-a-32	Thymic stromal lymphopoietin levels	12	0.189109	0.261012	0.485352	-0.322475	0.700692	1.20817	0.724354	2.01515	GCST90274845	ieu-a-32	Ulcerative colitis || id:ieu-a-32	Thymic stromal lymphopoietin levels	12.8303	10	0.233317	-0.0311128	0.403684	0.268
Weighted median	GCST90274845	ieu-a-32	Ulcerative colitis || id:ieu-a-32	Thymic stromal lymphopoietin levels	12	-0.0899066	0.150786	0.551006	-0.385447	0.205634	0.914017	0.680146	1.2283	NA	NA	NA	NA	NA	NA	NA	-0.0311128	0.403684	0.268
Inverse variance weighted	GCST90274774	ieu-a-32	Ulcerative colitis || id:ieu-a-32	T-cell surface glycoprotein CD6 isoform levels	16	0.0883768	0.0481899	0.0666648	-0.00607542	0.182829	1.0924	0.993943	1.20061	GCST90274774	ieu-a-32	Ulcerative colitis || id:ieu-a-32	T-cell surface glycoprotein CD6 isoform levels	22.761	15	0.089347	-0.0117651	0.480362	0.175
MR Egger	GCST90274774	ieu-a-32	Ulcerative colitis || id:ieu-a-32	T-cell surface glycoprotein CD6 isoform levels	16	0.135643	0.0815342	0.1184	-0.0241638	0.29545	1.14527	0.976126	1.34373	GCST90274774	ieu-a-32	Ulcerative colitis || id:ieu-a-32	T-cell surface glycoprotein CD6 isoform levels	21.9373	14	0.0799124	-0.0117651	0.480362	0.175
Weighted median	GCST90274774	ieu-a-32	Ulcerative colitis || id:ieu-a-32	T-cell surface glycoprotein CD6 isoform levels	16	0.0884121	0.046798	0.0588612	-0.00331196	0.180136	1.09244	0.996694	1.19738	NA	NA	NA	NA	NA	NA	NA	-0.0117651	0.480362	0.175
Inverse variance weighted	GCST90274840	ieu-a-32	Ulcerative colitis || id:ieu-a-32	TNF-beta levels	19	-0.115504	0.0538148	0.031847	-0.220981	-0.0100271	0.890917	0.801732	0.990023	GCST90274840	ieu-a-32	Ulcerative colitis || id:ieu-a-32	TNF-beta levels	26.5472	18	0.0878899	-0.00240891	0.892725	0.176
MR Egger	GCST90274840	ieu-a-32	Ulcerative colitis || id:ieu-a-32	TNF-beta levels	19	-0.10756	0.0801909	0.197468	-0.264734	0.0496138	0.898022	0.76741	1.05087	GCST90274840	ieu-a-32	Ulcerative colitis || id:ieu-a-32	TNF-beta levels	26.5179	17	0.0655274	-0.00240891	0.892725	0.176
Weighted median	GCST90274840	ieu-a-32	Ulcerative colitis || id:ieu-a-32	TNF-beta levels	19	-0.140651	0.0522667	0.00712336	-0.243094	-0.0382081	0.868793	0.784198	0.962513	NA	NA	NA	NA	NA	NA	NA	-0.00240891	0.892725	0.176
Inverse variance weighted	GCST90274803	ieu-a-32	Ulcerative colitis || id:ieu-a-32	Interleukin-18 levels	21	0.190047	0.0607976	0.0017727	0.0708831	0.30921	1.20931	1.07346	1.36235	GCST90274803	ieu-a-32	Ulcerative colitis || id:ieu-a-32	Interleukin-18 levels	19.0392	20	0.519282	-0.0260021	0.096912	0.544
MR Egger	GCST90274803	ieu-a-32	Ulcerative colitis || id:ieu-a-32	Interleukin-18 levels	21	0.383317	0.126276	0.00680371	0.135817	0.630818	1.46714	1.14547	1.87915	GCST90274803	ieu-a-32	Ulcerative colitis || id:ieu-a-32	Interleukin-18 levels	15.9897	19	0.657965	-0.0260021	0.096912	0.544
Weighted median	GCST90274803	ieu-a-32	Ulcerative colitis || id:ieu-a-32	Interleukin-18 levels	21	0.281466	0.0890561	0.00157471	0.106916	0.456016	1.32507	1.11284	1.57778	NA	NA	NA	NA	NA	NA	NA	-0.0260021	0.096912	0.544
Inverse variance weighted	GCST90274838	ieu-a-32	Ulcerative colitis || id:ieu-a-32	Transforming growth factor-alpha levels	13	-0.10099	0.164302	0.538776	-0.423022	0.221041	0.903942	0.655064	1.24737	GCST90274838	ieu-a-32	Ulcerative colitis || id:ieu-a-32	Transforming growth factor-alpha levels	34.6848	12	0.000525596	-0.0201205	0.652844	<0.001
MR Egger	GCST90274838	ieu-a-32	Ulcerative colitis || id:ieu-a-32	Transforming growth factor-alpha levels	13	0.0808897	0.428532	0.853718	-0.759033	0.920812	1.08425	0.468119	2.51133	GCST90274838	ieu-a-32	Ulcerative colitis || id:ieu-a-32	Transforming growth factor-alpha levels	34.0236	11	0.000358489	-0.0201205	0.652844	<0.001
Weighted median	GCST90274838	ieu-a-32	Ulcerative colitis || id:ieu-a-32	Transforming growth factor-alpha levels	13	-0.174413	0.154682	0.259507	-0.477589	0.128764	0.83995	0.620277	1.13742	NA	NA	NA	NA	NA	NA	NA	-0.0201205	0.652844	<0.001
Inverse variance weighted	GCST90274792	ieu-a-32	Ulcerative colitis || id:ieu-a-32	Glial cell line-derived neurotrophic factor levels	13	0.135363	0.10574	0.200496	-0.0718887	0.342614	1.14495	0.930635	1.40862	GCST90274792	ieu-a-32	Ulcerative colitis || id:ieu-a-32	Glial cell line-derived neurotrophic factor levels	29.0076	12	0.0039298	0.0280465	0.331545	0.02
MR Egger	GCST90274792	ieu-a-32	Ulcerative colitis || id:ieu-a-32	Glial cell line-derived neurotrophic factor levels	13	-0.013551	0.180671	0.941558	-0.367666	0.340564	0.98654	0.692348	1.40574	GCST90274792	ieu-a-32	Ulcerative colitis || id:ieu-a-32	Glial cell line-derived neurotrophic factor levels	26.5199	11	0.0054272	0.0280465	0.331545	0.02
Weighted median	GCST90274792	ieu-a-32	Ulcerative colitis || id:ieu-a-32	Glial cell line-derived neurotrophic factor levels	13	0.119143	0.0847289	0.159675	-0.0469259	0.285211	1.12653	0.954158	1.33004	NA	NA	NA	NA	NA	NA	NA	0.0280465	0.331545	0.02
Inverse variance weighted	GCST90274769	ieu-a-32	Ulcerative colitis || id:ieu-a-32	C-C motif chemokine 28 levels	19	-0.0193368	0.115215	0.866715	-0.245157	0.206484	0.980849	0.782582	1.22935	GCST90274769	ieu-a-32	Ulcerative colitis || id:ieu-a-32	C-C motif chemokine 28 levels	32.042	18	0.0217369	0.0166336	0.445443	0.028
MR Egger	GCST90274769	ieu-a-32	Ulcerative colitis || id:ieu-a-32	C-C motif chemokine 28 levels	19	-0.195035	0.253289	0.451862	-0.691481	0.301411	0.822806	0.500834	1.35176	GCST90274769	ieu-a-32	Ulcerative colitis || id:ieu-a-32	C-C motif chemokine 28 levels	30.9317	17	0.020358	0.0166336	0.445443	0.028
Weighted median	GCST90274769	ieu-a-32	Ulcerative colitis || id:ieu-a-32	C-C motif chemokine 28 levels	19	0.0250482	0.126279	0.842767	-0.222459	0.272556	1.02536	0.800547	1.31332	NA	NA	NA	NA	NA	NA	NA	0.0166336	0.445443	0.028
Inverse variance weighted	GCST90274786	ieu-a-32	Ulcerative colitis || id:ieu-a-32	Protein S100-A12 levels	17	0.197794	0.0919506	0.0314694	0.0175705	0.378017	1.21871	1.01773	1.45939	GCST90274786	ieu-a-32	Ulcerative colitis || id:ieu-a-32	Protein S100-A12 levels	21.7201	16	0.152462	0.010042	0.625741	0.154
MR Egger	GCST90274786	ieu-a-32	Ulcerative colitis || id:ieu-a-32	Protein S100-A12 levels	17	0.111274	0.19764	0.581744	-0.276101	0.498649	1.1177	0.758737	1.64649	GCST90274786	ieu-a-32	Ulcerative colitis || id:ieu-a-32	Protein S100-A12 levels	21.3669	15	0.125511	0.010042	0.625741	0.154
Weighted median	GCST90274786	ieu-a-32	Ulcerative colitis || id:ieu-a-32	Protein S100-A12 levels	17	0.0566422	0.116492	0.626802	-0.171682	0.284966	1.05828	0.842247	1.32972	NA	NA	NA	NA	NA	NA	NA	0.010042	0.625741	0.154
Inverse variance weighted	GCST90274808	ieu-a-32	Ulcerative colitis || id:ieu-a-32	Interleukin-20 receptor subunit alpha levels	10	-0.0367024	0.12348	0.766289	-0.278724	0.205319	0.963963	0.756749	1.22792	GCST90274808	ieu-a-32	Ulcerative colitis || id:ieu-a-32	Interleukin-20 receptor subunit alpha levels	11.1964	9	0.262489	-0.00232104	0.943664	0.284
MR Egger	GCST90274808	ieu-a-32	Ulcerative colitis || id:ieu-a-32	Interleukin-20 receptor subunit alpha levels	10	-0.0190996	0.274635	0.946263	-0.557385	0.519186	0.981082	0.572705	1.68066	GCST90274808	ieu-a-32	Ulcerative colitis || id:ieu-a-32	Interleukin-20 receptor subunit alpha levels	11.1889	8	0.191222	-0.00232104	0.943664	0.284
Weighted median	GCST90274808	ieu-a-32	Ulcerative colitis || id:ieu-a-32	Interleukin-20 receptor subunit alpha levels	10	-0.0661388	0.151883	0.663228	-0.363828	0.231551	0.936001	0.69501	1.26055	NA	NA	NA	NA	NA	NA	NA	-0.00232104	0.943664	0.284
Inverse variance weighted	GCST90274832	ieu-a-32	Ulcerative colitis || id:ieu-a-32	Programmed cell death 1 ligand 1 levels	18	-0.0600352	0.11584	0.604276	-0.287081	0.16701	0.941731	0.750451	1.18177	GCST90274832	ieu-a-32	Ulcerative colitis || id:ieu-a-32	Programmed cell death 1 ligand 1 levels	38.1489	17	0.00234451	0.0304574	0.225875	0.003
MR Egger	GCST90274832	ieu-a-32	Ulcerative colitis || id:ieu-a-32	Programmed cell death 1 ligand 1 levels	18	-0.366379	0.268552	0.191364	-0.892741	0.159983	0.69324	0.409532	1.17349	GCST90274832	ieu-a-32	Ulcerative colitis || id:ieu-a-32	Programmed cell death 1 ligand 1 levels	34.7072	16	0.00435742	0.0304574	0.225875	0.003
Weighted median	GCST90274832	ieu-a-32	Ulcerative colitis || id:ieu-a-32	Programmed cell death 1 ligand 1 levels	18	-0.00145195	0.124819	0.990719	-0.246097	0.243193	0.998549	0.781846	1.27531	NA	NA	NA	NA	NA	NA	NA	0.0304574	0.225875	0.003
Inverse variance weighted	GCST90274844	ieu-a-32	Ulcerative colitis || id:ieu-a-32	TNF-related activation-induced cytokine levels	30	0.0138501	0.0533851	0.795298	-0.0907848	0.118485	1.01395	0.913214	1.12579	GCST90274844	ieu-a-32	Ulcerative colitis || id:ieu-a-32	TNF-related activation-induced cytokine levels	22.9214	29	0.780126	-0.00350932	0.791364	0.765
MR Egger	GCST90274844	ieu-a-32	Ulcerative colitis || id:ieu-a-32	TNF-related activation-induced cytokine levels	30	0.0411136	0.115196	0.723843	-0.184671	0.266899	1.04197	0.831377	1.30591	GCST90274844	ieu-a-32	Ulcerative colitis || id:ieu-a-32	TNF-related activation-induced cytokine levels	22.8501	28	0.740504	-0.00350932	0.791364	0.765
Weighted median	GCST90274844	ieu-a-32	Ulcerative colitis || id:ieu-a-32	TNF-related activation-induced cytokine levels	30	-0.0539088	0.079309	0.496675	-0.209354	0.101537	0.947519	0.811108	1.10687	NA	NA	NA	NA	NA	NA	NA	-0.00350932	0.791364	0.765
Inverse variance weighted	GCST90274793	ieu-a-32	Ulcerative colitis || id:ieu-a-32	Hepatocyte growth factor levels	20	0.0237778	0.101758	0.815241	-0.175668	0.223223	1.02406	0.838897	1.2501	GCST90274793	ieu-a-32	Ulcerative colitis || id:ieu-a-32	Hepatocyte growth factor levels	30.1346	19	0.0501099	-0.0250396	0.287676	0.064
MR Egger	GCST90274793	ieu-a-32	Ulcerative colitis || id:ieu-a-32	Hepatocyte growth factor levels	20	0.236857	0.219244	0.294257	-0.192862	0.666575	1.26726	0.824596	1.94755	GCST90274793	ieu-a-32	Ulcerative colitis || id:ieu-a-32	Hepatocyte growth factor levels	28.2506	18	0.0583433	-0.0250396	0.287676	0.064
Weighted median	GCST90274793	ieu-a-32	Ulcerative colitis || id:ieu-a-32	Hepatocyte growth factor levels	20	-0.0593266	0.125127	0.635405	-0.304575	0.185921	0.942399	0.737437	1.20433	NA	NA	NA	NA	NA	NA	NA	-0.0250396	0.287676	0.064
Inverse variance weighted	GCST90274784	ieu-a-32	Ulcerative colitis || id:ieu-a-32	C-X-C motif chemokine 9 levels	21	0.218405	0.0965518	0.0236941	0.0291638	0.407647	1.24409	1.02959	1.50328	GCST90274784	ieu-a-32	Ulcerative colitis || id:ieu-a-32	C-X-C motif chemokine 9 levels	34.1868	20	0.0248886	0.0116546	0.641946	0.023
MR Egger	GCST90274784	ieu-a-32	Ulcerative colitis || id:ieu-a-32	C-X-C motif chemokine 9 levels	21	0.120222	0.229949	0.607143	-0.330478	0.570922	1.12775	0.71858	1.7699	GCST90274784	ieu-a-32	Ulcerative colitis || id:ieu-a-32	C-X-C motif chemokine 9 levels	33.7897	19	0.0194551	0.0116546	0.641946	0.023
Weighted median	GCST90274784	ieu-a-32	Ulcerative colitis || id:ieu-a-32	C-X-C motif chemokine 9 levels	21	0.318983	0.118194	0.00695904	0.0873218	0.550644	1.37573	1.09125	1.73437	NA	NA	NA	NA	NA	NA	NA	0.0116546	0.641946	0.023
Inverse variance weighted	GCST90274807	ieu-a-32	Ulcerative colitis || id:ieu-a-32	Interleukin-20 levels	11	-0.039078	0.115226	0.734504	-0.264922	0.186766	0.961676	0.767266	1.20534	GCST90274807	ieu-a-32	Ulcerative colitis || id:ieu-a-32	Interleukin-20 levels	7.48493	10	0.679007	-0.0238962	0.398425	0.727
MR Egger	GCST90274807	ieu-a-32	Ulcerative colitis || id:ieu-a-32	Interleukin-20 levels	11	0.140523	0.233074	0.561451	-0.316302	0.597348	1.15088	0.728839	1.81729	GCST90274807	ieu-a-32	Ulcerative colitis || id:ieu-a-32	Interleukin-20 levels	6.69908	9	0.668417	-0.0238962	0.398425	0.727
Weighted median	GCST90274807	ieu-a-32	Ulcerative colitis || id:ieu-a-32	Interleukin-20 levels	11	0.0725393	0.152786	0.634946	-0.226922	0.372	1.07524	0.796983	1.45063	NA	NA	NA	NA	NA	NA	NA	-0.0238962	0.398425	0.727
Inverse variance weighted	GCST90274764	ieu-a-32	Ulcerative colitis || id:ieu-a-32	Eotaxin levels	19	-0.00206371	0.0772813	0.978696	-0.153535	0.149408	0.997938	0.857671	1.16115	GCST90274764	ieu-a-32	Ulcerative colitis || id:ieu-a-32	Eotaxin levels	23.616	18	0.168016	-0.0110439	0.564491	0.116
MR Egger	GCST90274764	ieu-a-32	Ulcerative colitis || id:ieu-a-32	Eotaxin levels	19	0.0810171	0.161819	0.623027	-0.236148	0.398183	1.08439	0.789664	1.48912	GCST90274764	ieu-a-32	Ulcerative colitis || id:ieu-a-32	Eotaxin levels	23.1458	17	0.144565	-0.0110439	0.564491	0.116
Weighted median	GCST90274764	ieu-a-32	Ulcerative colitis || id:ieu-a-32	Eotaxin levels	19	0.0565889	0.104969	0.589818	-0.149151	0.262329	1.05822	0.861439	1.29995	NA	NA	NA	NA	NA	NA	NA	-0.0110439	0.564491	0.116
Inverse variance weighted	GCST90274801	ieu-a-32	Ulcerative colitis || id:ieu-a-32	Interleukin-17A levels	13	0.113108	0.143618	0.430952	-0.168383	0.3946	1.11975	0.84503	1.48379	GCST90274801	ieu-a-32	Ulcerative colitis || id:ieu-a-32	Interleukin-17A levels	24.1976	12	0.019118	0.049228	0.161557	0.023
MR Egger	GCST90274801	ieu-a-32	Ulcerative colitis || id:ieu-a-32	Interleukin-17A levels	13	-0.357602	0.342123	0.318336	-1.02816	0.312959	0.699351	0.357663	1.36747	GCST90274801	ieu-a-32	Ulcerative colitis || id:ieu-a-32	Interleukin-17A levels	20.085	11	0.0441888	0.049228	0.161557	0.023
Weighted median	GCST90274801	ieu-a-32	Ulcerative colitis || id:ieu-a-32	Interleukin-17A levels	13	0.0275069	0.152942	0.857268	-0.272259	0.327272	1.02789	0.761657	1.38718	NA	NA	NA	NA	NA	NA	NA	0.049228	0.161557	0.023
Inverse variance weighted	GCST90274761	ieu-a-32	Ulcerative colitis || id:ieu-a-32	Axin-1 levels	8	0.332501	0.13757	0.0156508	0.0628638	0.602138	1.39445	1.06488	1.82602	GCST90274761	ieu-a-32	Ulcerative colitis || id:ieu-a-32	Axin-1 levels	8.90489	7	0.259557	-0.00280303	0.935906	0.315
MR Egger	GCST90274761	ieu-a-32	Ulcerative colitis || id:ieu-a-32	Axin-1 levels	8	0.359802	0.357878	0.353524	-0.341638	1.06124	1.43305	0.710605	2.88996	GCST90274761	ieu-a-32	Ulcerative colitis || id:ieu-a-32	Axin-1 levels	8.89447	6	0.179601	-0.00280303	0.935906	0.315
Weighted median	GCST90274761	ieu-a-32	Ulcerative colitis || id:ieu-a-32	Axin-1 levels	8	0.383655	0.161277	0.0173663	0.0675524	0.699758	1.46764	1.06989	2.01327	NA	NA	NA	NA	NA	NA	NA	-0.00280303	0.935906	0.315
Inverse variance weighted	GCST90274783	ieu-a-32	Ulcerative colitis || id:ieu-a-32	C-X-C motif chemokine 6 levels	13	0.162675	0.103569	0.116253	-0.0403196	0.36567	1.17665	0.960482	1.44148	GCST90274783	ieu-a-32	Ulcerative colitis || id:ieu-a-32	C-X-C motif chemokine 6 levels	13.9429	12	0.304367	0.0212121	0.337908	0.322
MR Egger	GCST90274783	ieu-a-32	Ulcerative colitis || id:ieu-a-32	C-X-C motif chemokine 6 levels	13	-0.0178857	0.207845	0.932971	-0.425262	0.389491	0.982273	0.653598	1.47623	GCST90274783	ieu-a-32	Ulcerative colitis || id:ieu-a-32	C-X-C motif chemokine 6 levels	12.7769	11	0.308156	0.0212121	0.337908	0.322
Weighted median	GCST90274783	ieu-a-32	Ulcerative colitis || id:ieu-a-32	C-X-C motif chemokine 6 levels	13	0.0669564	0.137228	0.625606	-0.20201	0.335923	1.06925	0.817087	1.39923	NA	NA	NA	NA	NA	NA	NA	0.0212121	0.337908	0.322
Inverse variance weighted	GCST90274811	ieu-a-32	Ulcerative colitis || id:ieu-a-32	Interleukin-2 receptor subunit beta levels	12	0.00568248	0.104181	0.956501	-0.198512	0.209877	1.0057	0.81995	1.23353	GCST90274811	ieu-a-32	Ulcerative colitis || id:ieu-a-32	Interleukin-2 receptor subunit beta levels	6.64107	11	0.827361	-0.0290417	0.211542	0.817
MR Egger	GCST90274811	ieu-a-32	Ulcerative colitis || id:ieu-a-32	Interleukin-2 receptor subunit beta levels	12	0.270038	0.223782	0.255317	-0.168575	0.708651	1.31001	0.844868	2.03125	GCST90274811	ieu-a-32	Ulcerative colitis || id:ieu-a-32	Interleukin-2 receptor subunit beta levels	4.85944	10	0.900367	-0.0290417	0.211542	0.817
Weighted median	GCST90274811	ieu-a-32	Ulcerative colitis || id:ieu-a-32	Interleukin-2 receptor subunit beta levels	12	0.0641268	0.136057	0.637411	-0.202546	0.330799	1.06623	0.816649	1.39208	NA	NA	NA	NA	NA	NA	NA	-0.0290417	0.211542	0.817
Inverse variance weighted	GCST90274820	ieu-a-32	Ulcerative colitis || id:ieu-a-32	Leukemia inhibitory factor receptor levels	18	-0.105133	0.0617884	0.0888489	-0.226238	0.0159722	0.900205	0.797528	1.0161	GCST90274820	ieu-a-32	Ulcerative colitis || id:ieu-a-32	Leukemia inhibitory factor receptor levels	11.5572	17	0.82618	0.0010522	0.94007	0.859
MR Egger	GCST90274820	ieu-a-32	Ulcerative colitis || id:ieu-a-32	Leukemia inhibitory factor receptor levels	18	-0.111832	0.107296	0.312775	-0.322132	0.0984673	0.894194	0.724603	1.10348	GCST90274820	ieu-a-32	Ulcerative colitis || id:ieu-a-32	Leukemia inhibitory factor receptor levels	11.5513	16	0.774246	0.0010522	0.94007	0.859
Weighted median	GCST90274820	ieu-a-32	Ulcerative colitis || id:ieu-a-32	Leukemia inhibitory factor receptor levels	18	-0.0971651	0.0842041	0.248532	-0.262205	0.067875	0.907406	0.769353	1.07023	NA	NA	NA	NA	NA	NA	NA	0.0010522	0.94007	0.859
Inverse variance weighted	GCST90274819	ieu-a-32	Ulcerative colitis || id:ieu-a-32	Leukemia inhibitory factor levels	11	-0.0204182	0.106484	0.847939	-0.229128	0.188291	0.979789	0.795227	1.20718	GCST90274819	ieu-a-32	Ulcerative colitis || id:ieu-a-32	Leukemia inhibitory factor levels	10.0075	10	0.439835	-0.000519583	0.983989	0.442
MR Egger	GCST90274819	ieu-a-32	Ulcerative colitis || id:ieu-a-32	Leukemia inhibitory factor levels	11	-0.0156397	0.257367	0.952872	-0.520079	0.4888	0.984482	0.594473	1.63036	GCST90274819	ieu-a-32	Ulcerative colitis || id:ieu-a-32	Leukemia inhibitory factor levels	10.007	9	0.349916	-0.000519583	0.983989	0.442
Weighted median	GCST90274819	ieu-a-32	Ulcerative colitis || id:ieu-a-32	Leukemia inhibitory factor levels	11	-0.070517	0.148732	0.635414	-0.362032	0.220998	0.931912	0.69626	1.24732	NA	NA	NA	NA	NA	NA	NA	-0.000519583	0.983989	0.442
Inverse variance weighted	GCST90274773	ieu-a-32	Ulcerative colitis || id:ieu-a-32	T-cell surface glycoprotein CD5 levels	20	-0.00621351	0.0977963	0.94934	-0.197894	0.185467	0.993806	0.820457	1.20378	GCST90274773	ieu-a-32	Ulcerative colitis || id:ieu-a-32	T-cell surface glycoprotein CD5 levels	41.3315	19	0.00217968	-0.00150029	0.955021	0.001
MR Egger	GCST90274773	ieu-a-32	Ulcerative colitis || id:ieu-a-32	T-cell surface glycoprotein CD5 levels	20	0.00740196	0.258391	0.977462	-0.499044	0.513848	1.00743	0.607111	1.67171	GCST90274773	ieu-a-32	Ulcerative colitis || id:ieu-a-32	T-cell surface glycoprotein CD5 levels	41.324	18	0.00137323	-0.00150029	0.955021	0.001
Weighted median	GCST90274773	ieu-a-32	Ulcerative colitis || id:ieu-a-32	T-cell surface glycoprotein CD5 levels	20	-0.149409	0.110433	0.176074	-0.365858	0.067039	0.861217	0.693602	1.06934	NA	NA	NA	NA	NA	NA	NA	-0.00150029	0.955021	0.001
Inverse variance weighted	GCST90274821	ieu-a-32	Ulcerative colitis || id:ieu-a-32	Monocyte chemoattractant protein-1 levels	24	-0.0440231	0.0711656	0.536179	-0.183508	0.0954615	0.956932	0.832345	1.10017	GCST90274821	ieu-a-32	Ulcerative colitis || id:ieu-a-32	Monocyte chemoattractant protein-1 levels	31.8586	23	0.10312	-0.00901126	0.563545	0.077
MR Egger	GCST90274821	ieu-a-32	Ulcerative colitis || id:ieu-a-32	Monocyte chemoattractant protein-1 levels	24	0.0216075	0.133183	0.872598	-0.239431	0.282646	1.02184	0.787076	1.32664	GCST90274821	ieu-a-32	Ulcerative colitis || id:ieu-a-32	Monocyte chemoattractant protein-1 levels	31.3682	22	0.0888231	-0.00901126	0.563545	0.077
Weighted median	GCST90274821	ieu-a-32	Ulcerative colitis || id:ieu-a-32	Monocyte chemoattractant protein-1 levels	24	-0.0650362	0.0933512	0.486001	-0.248005	0.117932	0.937034	0.780356	1.12517	NA	NA	NA	NA	NA	NA	NA	-0.00901126	0.563545	0.077
Inverse variance weighted	GCST90274831	ieu-a-32	Ulcerative colitis || id:ieu-a-32	Oncostatin-M levels	15	-0.111459	0.136117	0.412873	-0.378249	0.15533	0.894528	0.68506	1.16804	GCST90274831	ieu-a-32	Ulcerative colitis || id:ieu-a-32	Oncostatin-M levels	34.588	14	0.00169096	0.0827464	0.00892564	0.002
MR Egger	GCST90274831	ieu-a-32	Ulcerative colitis || id:ieu-a-32	Oncostatin-M levels	15	-0.905914	0.280127	0.00652689	-1.45496	-0.356865	0.404172	0.233409	0.699867	GCST90274831	ieu-a-32	Ulcerative colitis || id:ieu-a-32	Oncostatin-M levels	20.0437	13	0.094126	0.0827464	0.00892564	0.002
Weighted median	GCST90274831	ieu-a-32	Ulcerative colitis || id:ieu-a-32	Oncostatin-M levels	15	-0.236025	0.148443	0.111833	-0.526974	0.0549227	0.789761	0.590389	1.05646	NA	NA	NA	NA	NA	NA	NA	0.0827464	0.00892564	0.002
Inverse variance weighted	GCST90274762	ieu-a-32	Ulcerative colitis || id:ieu-a-32	beta-nerve growth factor levels	20	-0.0128223	0.117075	0.912788	-0.24229	0.216645	0.98726	0.784828	1.2419	GCST90274762	ieu-a-32	Ulcerative colitis || id:ieu-a-32	beta-nerve growth factor levels	35.7733	19	0.0112527	-0.0164379	0.523017	0.019
MR Egger	GCST90274762	ieu-a-32	Ulcerative colitis || id:ieu-a-32	beta-nerve growth factor levels	20	0.153104	0.281102	0.592673	-0.397855	0.704064	1.16545	0.671759	2.02195	GCST90274762	ieu-a-32	Ulcerative colitis || id:ieu-a-32	beta-nerve growth factor levels	34.9494	18	0.0095919	-0.0164379	0.523017	0.019
Weighted median	GCST90274762	ieu-a-32	Ulcerative colitis || id:ieu-a-32	beta-nerve growth factor levels	20	-0.0699061	0.123654	0.571846	-0.312268	0.172456	0.932481	0.731785	1.18822	NA	NA	NA	NA	NA	NA	NA	-0.0164379	0.523017	0.019
Inverse variance weighted	GCST90274772	ieu-a-32	Ulcerative colitis || id:ieu-a-32	CD40L receptor levels	16	-0.125127	0.0456567	0.00613271	-0.214614	-0.0356396	0.882385	0.806853	0.964988	GCST90274772	ieu-a-32	Ulcerative colitis || id:ieu-a-32	CD40L receptor levels	10.3654	15	0.796147	-0.00934358	0.387582	0.801
MR Egger	GCST90274772	ieu-a-32	Ulcerative colitis || id:ieu-a-32	CD40L receptor levels	16	-0.0863333	0.0630626	0.192561	-0.209936	0.0372694	0.917288	0.810636	1.03797	GCST90274772	ieu-a-32	Ulcerative colitis || id:ieu-a-32	CD40L receptor levels	9.57015	14	0.792887	-0.00934358	0.387582	0.801
Weighted median	GCST90274772	ieu-a-32	Ulcerative colitis || id:ieu-a-32	CD40L receptor levels	16	-0.106088	0.0488774	0.0299693	-0.201888	-0.0102885	0.899345	0.817186	0.989764	NA	NA	NA	NA	NA	NA	NA	-0.00934358	0.387582	0.801
Inverse variance weighted	GCST90274809	ieu-a-32	Ulcerative colitis || id:ieu-a-32	Interleukin-22 receptor subunit alpha-1 levels	11	-0.0614737	0.117786	0.601733	-0.292335	0.169387	0.940378	0.746519	1.18458	GCST90274809	ieu-a-32	Ulcerative colitis || id:ieu-a-32	Interleukin-22 receptor subunit alpha-1 levels	11.9973	10	0.285239	-0.0394933	0.190404	0.305
MR Egger	GCST90274809	ieu-a-32	Ulcerative colitis || id:ieu-a-32	Interleukin-22 receptor subunit alpha-1 levels	11	0.196505	0.213992	0.382423	-0.22292	0.615929	1.21714	0.800178	1.85138	GCST90274809	ieu-a-32	Ulcerative colitis || id:ieu-a-32	Interleukin-22 receptor subunit alpha-1 levels	9.81112	9	0.365991	-0.0394933	0.190404	0.305
Weighted median	GCST90274809	ieu-a-32	Ulcerative colitis || id:ieu-a-32	Interleukin-22 receptor subunit alpha-1 levels	11	-0.136681	0.150634	0.36421	-0.431923	0.158561	0.872249	0.649259	1.17182	NA	NA	NA	NA	NA	NA	NA	-0.0394933	0.190404	0.305
Inverse variance weighted	GCST90274839	ieu-a-32	Ulcerative colitis || id:ieu-a-32	Tumor necrosis factor levels	17	0.118811	0.0828182	0.151402	-0.0435129	0.281134	1.12616	0.95742	1.32463	GCST90274839	ieu-a-32	Ulcerative colitis || id:ieu-a-32	Tumor necrosis factor levels	13.9869	16	0.599686	-0.00576963	0.749686	0.628
MR Egger	GCST90274839	ieu-a-32	Ulcerative colitis || id:ieu-a-32	Tumor necrosis factor levels	17	0.169501	0.176602	0.352379	-0.17664	0.515641	1.18471	0.838082	1.67471	GCST90274839	ieu-a-32	Ulcerative colitis || id:ieu-a-32	Tumor necrosis factor levels	13.8813	15	0.534547	-0.00576963	0.749686	0.628
Weighted median	GCST90274839	ieu-a-32	Ulcerative colitis || id:ieu-a-32	Tumor necrosis factor levels	17	0.132522	0.116972	0.257242	-0.0967434	0.361787	1.1417	0.907789	1.43589	NA	NA	NA	NA	NA	NA	NA	-0.00576963	0.749686	0.628
Inverse variance weighted	GCST90274800	ieu-a-32	Ulcerative colitis || id:ieu-a-32	Interleukin-15 receptor subunit alpha levels	13	-0.0296883	0.167426	0.859255	-0.357843	0.298466	0.970748	0.699183	1.34779	GCST90274800	ieu-a-32	Ulcerative colitis || id:ieu-a-32	Interleukin-15 receptor subunit alpha levels	154.284	12	7.64991e-27	-0.0595387	0.259766	<0.001
MR Egger	GCST90274800	ieu-a-32	Ulcerative colitis || id:ieu-a-32	Interleukin-15 receptor subunit alpha levels	13	0.239082	0.279759	0.410999	-0.309246	0.78741	1.27008	0.734	2.1977	GCST90274800	ieu-a-32	Ulcerative colitis || id:ieu-a-32	Interleukin-15 receptor subunit alpha levels	136.734	11	7.51118e-24	-0.0595387	0.259766	<0.001
Weighted median	GCST90274800	ieu-a-32	Ulcerative colitis || id:ieu-a-32	Interleukin-15 receptor subunit alpha levels	13	0.0477542	0.050826	0.347442	-0.0518648	0.147373	1.04891	0.949457	1.15879	NA	NA	NA	NA	NA	NA	NA	-0.0595387	0.259766	<0.001
Inverse variance weighted	GCST90274760	ieu-a-32	Ulcerative colitis || id:ieu-a-32	Artemin levels	18	0.17357	0.0968196	0.0730189	-0.0161967	0.363336	1.18954	0.983934	1.43812	GCST90274760	ieu-a-32	Ulcerative colitis || id:ieu-a-32	Artemin levels	22.7579	17	0.1573	0.00322935	0.886184	0.169
MR Egger	GCST90274760	ieu-a-32	Ulcerative colitis || id:ieu-a-32	Artemin levels	18	0.139746	0.253053	0.588416	-0.356239	0.635731	1.14998	0.700306	1.8884	GCST90274760	ieu-a-32	Ulcerative colitis || id:ieu-a-32	Artemin levels	22.7278	16	0.121206	0.00322935	0.886184	0.169
Weighted median	GCST90274760	ieu-a-32	Ulcerative colitis || id:ieu-a-32	Artemin levels	18	0.112997	0.1215	0.352365	-0.125144	0.351138	1.11963	0.88237	1.42068	NA	NA	NA	NA	NA	NA	NA	0.00322935	0.886184	0.169
Inverse variance weighted	GCST90274823	ieu-a-32	Ulcerative colitis || id:ieu-a-32	Monocyte chemoattractant protein-3 levels	17	0.0439137	0.0943126	0.641489	-0.140939	0.228766	1.04489	0.868542	1.25705	GCST90274823	ieu-a-32	Ulcerative colitis || id:ieu-a-32	Monocyte chemoattractant protein-3 levels	28.52	16	0.027381	-0.0176424	0.494556	0.031
MR Egger	GCST90274823	ieu-a-32	Ulcerative colitis || id:ieu-a-32	Monocyte chemoattractant protein-3 levels	17	0.175891	0.211472	0.418596	-0.238593	0.590375	1.19231	0.787735	1.80467	GCST90274823	ieu-a-32	Ulcerative colitis || id:ieu-a-32	Monocyte chemoattractant protein-3 levels	27.6175	15	0.02409	-0.0176424	0.494556	0.031
Weighted median	GCST90274823	ieu-a-32	Ulcerative colitis || id:ieu-a-32	Monocyte chemoattractant protein-3 levels	17	0.126607	0.100515	0.207823	-0.0704034	0.323617	1.13497	0.932018	1.38212	NA	NA	NA	NA	NA	NA	NA	-0.0176424	0.494556	0.031
Inverse variance weighted	GCST90274817	ieu-a-32	Ulcerative colitis || id:ieu-a-32	Interleukin-8 levels	16	-0.01342	0.10606	0.899311	-0.221299	0.194458	0.98667	0.801477	1.21465	GCST90274817	ieu-a-32	Ulcerative colitis || id:ieu-a-32	Interleukin-8 levels	20.7274	15	0.145768	-0.0241239	0.233147	0.129
MR Egger	GCST90274817	ieu-a-32	Ulcerative colitis || id:ieu-a-32	Interleukin-8 levels	16	0.236446	0.225945	0.313073	-0.206406	0.679298	1.26674	0.813503	1.97249	GCST90274817	ieu-a-32	Ulcerative colitis || id:ieu-a-32	Interleukin-8 levels	18.6577	14	0.178443	-0.0241239	0.233147	0.129
Weighted median	GCST90274817	ieu-a-32	Ulcerative colitis || id:ieu-a-32	Interleukin-8 levels	16	-0.122243	0.132628	0.356684	-0.382194	0.137707	0.884933	0.682363	1.14764	NA	NA	NA	NA	NA	NA	NA	-0.0241239	0.233147	0.129
Inverse variance weighted	GCST90274794	ieu-a-32	Ulcerative colitis || id:ieu-a-32	Interferon gamma levels	9	0.10899	0.111937	0.330219	-0.110407	0.328387	1.11515	0.89547	1.38873	GCST90274794	ieu-a-32	Ulcerative colitis || id:ieu-a-32	Interferon gamma levels	7.45374	8	0.488559	0.0182163	0.409843	0.519
MR Egger	GCST90274794	ieu-a-32	Ulcerative colitis || id:ieu-a-32	Interferon gamma levels	9	-0.0391558	0.20273	0.852332	-0.436508	0.358196	0.961601	0.64629	1.43075	GCST90274794	ieu-a-32	Ulcerative colitis || id:ieu-a-32	Interferon gamma levels	6.68555	7	0.462338	0.0182163	0.409843	0.519
Weighted median	GCST90274794	ieu-a-32	Ulcerative colitis || id:ieu-a-32	Interferon gamma levels	9	0.123735	0.156246	0.428404	-0.182506	0.429976	1.13172	0.833179	1.53722	NA	NA	NA	NA	NA	NA	NA	0.0182163	0.409843	0.519
