# Supplementary material for: Inflammatory proteins may mediate the causal relationship between gut microbiota and inflammatory bowel disease: A mediation and multivariable Mendelian randomization study
Source: Medicine (Baltimore). 2024 Jun 21;103(25):e38551. doi: 10.1097/MD.0000000000038551 (PMC11191895; doi:10.1097/MD.0000000000038551)
Supplement: Supplementary file 9 [file medi-103-e38551-s009.xls]

## Sheet: Sheet1
Supplementary Tables 7 The causal relationship between candidate gut microbiota and candidate inflammatory proteins in CD
id.exposure	id.outcome	outcome	exposure	method	nsnp	b	se	pval
ebi-a-GCST90016986	GCST90274764	Eotaxin levels	Gut microbiota abundance (genus Defluviitaleaceae UCG011 id.11287)	MR Egger	9	-0.0835987	0.224069	0.72012
ebi-a-GCST90016986	GCST90274764	Eotaxin levels	Gut microbiota abundance (genus Defluviitaleaceae UCG011 id.11287)	Weighted median	9	0.0216436	0.0754284	0.774156
ebi-a-GCST90016986	GCST90274764	Eotaxin levels	Gut microbiota abundance (genus Defluviitaleaceae UCG011 id.11287)	Inverse variance weighted	9	-0.040662	0.0602542	0.499776
ebi-a-GCST90016986	GCST90274772	CD40L receptor levels	Gut microbiota abundance (genus Defluviitaleaceae UCG011 id.11287)	MR Egger	9	-0.124428	0.194756	0.543224
ebi-a-GCST90016986	GCST90274772	CD40L receptor levels	Gut microbiota abundance (genus Defluviitaleaceae UCG011 id.11287)	Weighted median	9	-0.0800171	0.0745293	0.282987
ebi-a-GCST90016986	GCST90274772	CD40L receptor levels	Gut microbiota abundance (genus Defluviitaleaceae UCG011 id.11287)	Inverse variance weighted	9	-0.116053	0.0519448	0.0254721
ebi-a-GCST90016986	GCST90274774	T-cell surface glycoprotein CD6 isoform levels	Gut microbiota abundance (genus Defluviitaleaceae UCG011 id.11287)	MR Egger	9	0.251052	0.207292	0.265153
ebi-a-GCST90016986	GCST90274774	T-cell surface glycoprotein CD6 isoform levels	Gut microbiota abundance (genus Defluviitaleaceae UCG011 id.11287)	Weighted median	9	0.0652964	0.0790636	0.408877
ebi-a-GCST90016986	GCST90274774	T-cell surface glycoprotein CD6 isoform levels	Gut microbiota abundance (genus Defluviitaleaceae UCG011 id.11287)	Inverse variance weighted	9	0.0624057	0.0590358	0.290474
ebi-a-GCST90016986	GCST90274784	C-X-C motif chemokine 9 levels	Gut microbiota abundance (genus Defluviitaleaceae UCG011 id.11287)	MR Egger	9	-0.0489932	0.244294	0.846753
ebi-a-GCST90016986	GCST90274784	C-X-C motif chemokine 9 levels	Gut microbiota abundance (genus Defluviitaleaceae UCG011 id.11287)	Weighted median	9	-0.131252	0.0759307	0.0838861
ebi-a-GCST90016986	GCST90274784	C-X-C motif chemokine 9 levels	Gut microbiota abundance (genus Defluviitaleaceae UCG011 id.11287)	Inverse variance weighted	9	-0.150766	0.066424	0.0232222
ebi-a-GCST90016986	GCST90274787	Fibroblast growth factor 19 levels	Gut microbiota abundance (genus Defluviitaleaceae UCG011 id.11287)	MR Egger	9	0.24153	0.19777	0.261516
ebi-a-GCST90016986	GCST90274787	Fibroblast growth factor 19 levels	Gut microbiota abundance (genus Defluviitaleaceae UCG011 id.11287)	Weighted median	9	-0.0859582	0.0721084	0.233234
ebi-a-GCST90016986	GCST90274787	Fibroblast growth factor 19 levels	Gut microbiota abundance (genus Defluviitaleaceae UCG011 id.11287)	Inverse variance weighted	9	-0.0232343	0.0602041	0.699552
ebi-a-GCST90016986	GCST90274788	Fibroblast growth factor 21 levels	Gut microbiota abundance (genus Defluviitaleaceae UCG011 id.11287)	MR Egger	9	0.187048	0.183629	0.342292
ebi-a-GCST90016986	GCST90274788	Fibroblast growth factor 21 levels	Gut microbiota abundance (genus Defluviitaleaceae UCG011 id.11287)	Weighted median	9	-0.0571006	0.0683335	0.403371
ebi-a-GCST90016986	GCST90274788	Fibroblast growth factor 21 levels	Gut microbiota abundance (genus Defluviitaleaceae UCG011 id.11287)	Inverse variance weighted	9	-0.0739157	0.0528376	0.161836
ebi-a-GCST90016986	GCST90274793	Hepatocyte growth factor levels	Gut microbiota abundance (genus Defluviitaleaceae UCG011 id.11287)	MR Egger	9	-0.256724	0.181784	0.200754
ebi-a-GCST90016986	GCST90274793	Hepatocyte growth factor levels	Gut microbiota abundance (genus Defluviitaleaceae UCG011 id.11287)	Weighted median	9	-0.0102634	0.0677603	0.879608
ebi-a-GCST90016986	GCST90274793	Hepatocyte growth factor levels	Gut microbiota abundance (genus Defluviitaleaceae UCG011 id.11287)	Inverse variance weighted	9	-0.0574365	0.051934	0.268747
ebi-a-GCST90016986	GCST90274795	Interleukin-10 levels	Gut microbiota abundance (genus Defluviitaleaceae UCG011 id.11287)	MR Egger	9	0.0428927	0.183622	0.821985
ebi-a-GCST90016986	GCST90274795	Interleukin-10 levels	Gut microbiota abundance (genus Defluviitaleaceae UCG011 id.11287)	Weighted median	9	-0.0182491	0.0686987	0.790517
ebi-a-GCST90016986	GCST90274795	Interleukin-10 levels	Gut microbiota abundance (genus Defluviitaleaceae UCG011 id.11287)	Inverse variance weighted	9	0.00136977	0.0527527	0.979285
ebi-a-GCST90016986	GCST90274798	Interleukin-12 subunit beta levels	Gut microbiota abundance (genus Defluviitaleaceae UCG011 id.11287)	MR Egger	9	0.237721	0.215924	0.307331
ebi-a-GCST90016986	GCST90274798	Interleukin-12 subunit beta levels	Gut microbiota abundance (genus Defluviitaleaceae UCG011 id.11287)	Weighted median	9	0.0376	0.0775432	0.627754
ebi-a-GCST90016986	GCST90274798	Interleukin-12 subunit beta levels	Gut microbiota abundance (genus Defluviitaleaceae UCG011 id.11287)	Inverse variance weighted	9	-0.032871	0.0647401	0.611637
ebi-a-GCST90016986	GCST90274836	Sulfotransferase 1A1 levels	Gut microbiota abundance (genus Defluviitaleaceae UCG011 id.11287)	MR Egger	9	-0.259343	0.248538	0.33142
ebi-a-GCST90016986	GCST90274836	Sulfotransferase 1A1 levels	Gut microbiota abundance (genus Defluviitaleaceae UCG011 id.11287)	Weighted median	9	-0.150734	0.0848997	0.0758262
ebi-a-GCST90016986	GCST90274836	Sulfotransferase 1A1 levels	Gut microbiota abundance (genus Defluviitaleaceae UCG011 id.11287)	Inverse variance weighted	9	-0.11049	0.0694157	0.11145
ebi-a-GCST90017009	GCST90274764	Eotaxin levels	Gut microbiota abundance (genus Family XIII UCG001 id.11294)	MR Egger	8	0.198228	0.18258	0.319292
ebi-a-GCST90017009	GCST90274764	Eotaxin levels	Gut microbiota abundance (genus Family XIII UCG001 id.11294)	Weighted median	8	-0.0494396	0.0952753	0.603821
ebi-a-GCST90017009	GCST90274764	Eotaxin levels	Gut microbiota abundance (genus Family XIII UCG001 id.11294)	Inverse variance weighted	8	-0.140417	0.0715062	0.0495646
ebi-a-GCST90017009	GCST90274772	CD40L receptor levels	Gut microbiota abundance (genus Family XIII UCG001 id.11294)	MR Egger	8	-0.00115318	0.19692	0.995517
ebi-a-GCST90017009	GCST90274772	CD40L receptor levels	Gut microbiota abundance (genus Family XIII UCG001 id.11294)	Weighted median	8	0.0340279	0.0883669	0.700182
ebi-a-GCST90017009	GCST90274772	CD40L receptor levels	Gut microbiota abundance (genus Family XIII UCG001 id.11294)	Inverse variance weighted	8	-0.0161431	0.0682033	0.812896
ebi-a-GCST90017009	GCST90274774	T-cell surface glycoprotein CD6 isoform levels	Gut microbiota abundance (genus Family XIII UCG001 id.11294)	MR Egger	8	0.28141	0.2161	0.240594
ebi-a-GCST90017009	GCST90274774	T-cell surface glycoprotein CD6 isoform levels	Gut microbiota abundance (genus Family XIII UCG001 id.11294)	Weighted median	8	0.0440461	0.105917	0.677517
ebi-a-GCST90017009	GCST90274774	T-cell surface glycoprotein CD6 isoform levels	Gut microbiota abundance (genus Family XIII UCG001 id.11294)	Inverse variance weighted	8	0.0339447	0.0834761	0.684273
ebi-a-GCST90017009	GCST90274784	C-X-C motif chemokine 9 levels	Gut microbiota abundance (genus Family XIII UCG001 id.11294)	MR Egger	8	-0.0202421	0.257474	0.939893
ebi-a-GCST90017009	GCST90274784	C-X-C motif chemokine 9 levels	Gut microbiota abundance (genus Family XIII UCG001 id.11294)	Weighted median	8	-0.0172777	0.0927181	0.852173
ebi-a-GCST90017009	GCST90274784	C-X-C motif chemokine 9 levels	Gut microbiota abundance (genus Family XIII UCG001 id.11294)	Inverse variance weighted	8	-0.0640059	0.0891502	0.472785
ebi-a-GCST90017009	GCST90274787	Fibroblast growth factor 19 levels	Gut microbiota abundance (genus Family XIII UCG001 id.11294)	MR Egger	8	0.0254536	0.185464	0.895329
ebi-a-GCST90017009	GCST90274787	Fibroblast growth factor 19 levels	Gut microbiota abundance (genus Family XIII UCG001 id.11294)	Weighted median	8	0.0501564	0.0900096	0.577368
ebi-a-GCST90017009	GCST90274787	Fibroblast growth factor 19 levels	Gut microbiota abundance (genus Family XIII UCG001 id.11294)	Inverse variance weighted	8	0.0337344	0.0689193	0.624504
ebi-a-GCST90017009	GCST90274788	Fibroblast growth factor 21 levels	Gut microbiota abundance (genus Family XIII UCG001 id.11294)	MR Egger	8	-0.00548778	0.253375	0.983423
ebi-a-GCST90017009	GCST90274788	Fibroblast growth factor 21 levels	Gut microbiota abundance (genus Family XIII UCG001 id.11294)	Weighted median	8	-0.0636312	0.103597	0.53907
ebi-a-GCST90017009	GCST90274788	Fibroblast growth factor 21 levels	Gut microbiota abundance (genus Family XIII UCG001 id.11294)	Inverse variance weighted	8	-0.00149771	0.0872192	0.9863
ebi-a-GCST90017009	GCST90274793	Hepatocyte growth factor levels	Gut microbiota abundance (genus Family XIII UCG001 id.11294)	MR Egger	8	0.148353	0.209781	0.505977
ebi-a-GCST90017009	GCST90274793	Hepatocyte growth factor levels	Gut microbiota abundance (genus Family XIII UCG001 id.11294)	Weighted median	8	0.163005	0.0909998	0.0732506
ebi-a-GCST90017009	GCST90274793	Hepatocyte growth factor levels	Gut microbiota abundance (genus Family XIII UCG001 id.11294)	Inverse variance weighted	8	0.0734686	0.073269	0.315993
ebi-a-GCST90017009	GCST90274795	Interleukin-10 levels	Gut microbiota abundance (genus Family XIII UCG001 id.11294)	MR Egger	8	0.192556	0.185134	0.338383
ebi-a-GCST90017009	GCST90274795	Interleukin-10 levels	Gut microbiota abundance (genus Family XIII UCG001 id.11294)	Weighted median	8	0.0234416	0.0914373	0.797667
ebi-a-GCST90017009	GCST90274795	Interleukin-10 levels	Gut microbiota abundance (genus Family XIII UCG001 id.11294)	Inverse variance weighted	8	-0.049693	0.068855	0.470476
ebi-a-GCST90017009	GCST90274798	Interleukin-12 subunit beta levels	Gut microbiota abundance (genus Family XIII UCG001 id.11294)	MR Egger	8	-0.122902	0.184182	0.529403
ebi-a-GCST90017009	GCST90274798	Interleukin-12 subunit beta levels	Gut microbiota abundance (genus Family XIII UCG001 id.11294)	Weighted median	8	0.0157446	0.0892029	0.859899
ebi-a-GCST90017009	GCST90274798	Interleukin-12 subunit beta levels	Gut microbiota abundance (genus Family XIII UCG001 id.11294)	Inverse variance weighted	8	0.00954232	0.0685769	0.889333
ebi-a-GCST90017009	GCST90274836	Sulfotransferase 1A1 levels	Gut microbiota abundance (genus Family XIII UCG001 id.11294)	MR Egger	8	-0.241561	0.231729	0.337382
ebi-a-GCST90017009	GCST90274836	Sulfotransferase 1A1 levels	Gut microbiota abundance (genus Family XIII UCG001 id.11294)	Weighted median	8	-0.0173657	0.105159	0.868835
ebi-a-GCST90017009	GCST90274836	Sulfotransferase 1A1 levels	Gut microbiota abundance (genus Family XIII UCG001 id.11294)	Inverse variance weighted	8	-0.00871339	0.0858922	0.919197
ebi-a-GCST90017034	GCST90274764	Eotaxin levels	Gut microbiota abundance (genus Odoribacter id.952)	MR Egger	7	0.348394	0.260563	0.238799
ebi-a-GCST90017034	GCST90274764	Eotaxin levels	Gut microbiota abundance (genus Odoribacter id.952)	Weighted median	7	-0.0019436	0.103912	0.985077
ebi-a-GCST90017034	GCST90274764	Eotaxin levels	Gut microbiota abundance (genus Odoribacter id.952)	Inverse variance weighted	7	0.0266882	0.0811983	0.742398
ebi-a-GCST90017034	GCST90274772	CD40L receptor levels	Gut microbiota abundance (genus Odoribacter id.952)	MR Egger	7	0.0963513	0.257541	0.723656
ebi-a-GCST90017034	GCST90274772	CD40L receptor levels	Gut microbiota abundance (genus Odoribacter id.952)	Weighted median	7	0.103362	0.107225	0.335057
ebi-a-GCST90017034	GCST90274772	CD40L receptor levels	Gut microbiota abundance (genus Odoribacter id.952)	Inverse variance weighted	7	0.0684168	0.0805508	0.39568
ebi-a-GCST90017034	GCST90274774	T-cell surface glycoprotein CD6 isoform levels	Gut microbiota abundance (genus Odoribacter id.952)	MR Egger	7	0.599131	0.262355	0.071211
ebi-a-GCST90017034	GCST90274774	T-cell surface glycoprotein CD6 isoform levels	Gut microbiota abundance (genus Odoribacter id.952)	Weighted median	7	0.157557	0.111149	0.15633
ebi-a-GCST90017034	GCST90274774	T-cell surface glycoprotein CD6 isoform levels	Gut microbiota abundance (genus Odoribacter id.952)	Inverse variance weighted	7	0.165563	0.0817984	0.0429658
ebi-a-GCST90017034	GCST90274784	C-X-C motif chemokine 9 levels	Gut microbiota abundance (genus Odoribacter id.952)	MR Egger	7	0.0844334	0.300959	0.790295
ebi-a-GCST90017034	GCST90274784	C-X-C motif chemokine 9 levels	Gut microbiota abundance (genus Odoribacter id.952)	Weighted median	7	0.14059	0.109938	0.200963
ebi-a-GCST90017034	GCST90274784	C-X-C motif chemokine 9 levels	Gut microbiota abundance (genus Odoribacter id.952)	Inverse variance weighted	7	0.1543	0.0859145	0.0724984
ebi-a-GCST90017034	GCST90274787	Fibroblast growth factor 19 levels	Gut microbiota abundance (genus Odoribacter id.952)	MR Egger	7	-0.219193	0.264232	0.44458
ebi-a-GCST90017034	GCST90274787	Fibroblast growth factor 19 levels	Gut microbiota abundance (genus Odoribacter id.952)	Weighted median	7	0.207778	0.113814	0.0679101
ebi-a-GCST90017034	GCST90274787	Fibroblast growth factor 19 levels	Gut microbiota abundance (genus Odoribacter id.952)	Inverse variance weighted	7	0.166424	0.0822237	0.0429668
ebi-a-GCST90017034	GCST90274788	Fibroblast growth factor 21 levels	Gut microbiota abundance (genus Odoribacter id.952)	MR Egger	7	0.0997918	0.264232	0.721179
ebi-a-GCST90017034	GCST90274788	Fibroblast growth factor 21 levels	Gut microbiota abundance (genus Odoribacter id.952)	Weighted median	7	0.0559259	0.116196	0.630299
ebi-a-GCST90017034	GCST90274788	Fibroblast growth factor 21 levels	Gut microbiota abundance (genus Odoribacter id.952)	Inverse variance weighted	7	0.074066	0.0822237	0.367702
ebi-a-GCST90017034	GCST90274793	Hepatocyte growth factor levels	Gut microbiota abundance (genus Odoribacter id.952)	MR Egger	7	0.234982	0.258748	0.405444
ebi-a-GCST90017034	GCST90274793	Hepatocyte growth factor levels	Gut microbiota abundance (genus Odoribacter id.952)	Weighted median	7	0.0933173	0.104826	0.373352
ebi-a-GCST90017034	GCST90274793	Hepatocyte growth factor levels	Gut microbiota abundance (genus Odoribacter id.952)	Inverse variance weighted	7	0.158399	0.0806547	0.0495402
ebi-a-GCST90017034	GCST90274795	Interleukin-10 levels	Gut microbiota abundance (genus Odoribacter id.952)	MR Egger	7	0.327839	0.263606	0.268749
ebi-a-GCST90017034	GCST90274795	Interleukin-10 levels	Gut microbiota abundance (genus Odoribacter id.952)	Weighted median	7	0.0589458	0.106683	0.580582
ebi-a-GCST90017034	GCST90274795	Interleukin-10 levels	Gut microbiota abundance (genus Odoribacter id.952)	Inverse variance weighted	7	0.0793628	0.0820955	0.333687
ebi-a-GCST90017034	GCST90274798	Interleukin-12 subunit beta levels	Gut microbiota abundance (genus Odoribacter id.952)	MR Egger	7	0.0546733	0.262532	0.843248
ebi-a-GCST90017034	GCST90274798	Interleukin-12 subunit beta levels	Gut microbiota abundance (genus Odoribacter id.952)	Weighted median	7	0.153154	0.105198	0.145431
ebi-a-GCST90017034	GCST90274798	Interleukin-12 subunit beta levels	Gut microbiota abundance (genus Odoribacter id.952)	Inverse variance weighted	7	0.143378	0.0817541	0.0794696
ebi-a-GCST90017034	GCST90274836	Sulfotransferase 1A1 levels	Gut microbiota abundance (genus Odoribacter id.952)	MR Egger	7	0.305645	0.291526	0.34245
ebi-a-GCST90017034	GCST90274836	Sulfotransferase 1A1 levels	Gut microbiota abundance (genus Odoribacter id.952)	Weighted median	7	0.12464	0.120102	0.299372
ebi-a-GCST90017034	GCST90274836	Sulfotransferase 1A1 levels	Gut microbiota abundance (genus Odoribacter id.952)	Inverse variance weighted	7	0.146463	0.0907044	0.10637
ebi-a-GCST90017041	GCST90274764	Eotaxin levels	Gut microbiota abundance (genus Parasutterella id.2892)	MR Egger	15	-0.0119518	0.134958	0.930782
ebi-a-GCST90017041	GCST90274764	Eotaxin levels	Gut microbiota abundance (genus Parasutterella id.2892)	Weighted median	15	-0.0855204	0.0613015	0.162992
ebi-a-GCST90017041	GCST90274764	Eotaxin levels	Gut microbiota abundance (genus Parasutterella id.2892)	Inverse variance weighted	15	-0.0728521	0.0452946	0.107746
ebi-a-GCST90017041	GCST90274772	CD40L receptor levels	Gut microbiota abundance (genus Parasutterella id.2892)	MR Egger	15	-0.0378426	0.167722	0.825
ebi-a-GCST90017041	GCST90274772	CD40L receptor levels	Gut microbiota abundance (genus Parasutterella id.2892)	Weighted median	15	-0.117991	0.0630543	0.0613086
ebi-a-GCST90017041	GCST90274772	CD40L receptor levels	Gut microbiota abundance (genus Parasutterella id.2892)	Inverse variance weighted	15	-0.0345407	0.0543012	0.524715
ebi-a-GCST90017041	GCST90274774	T-cell surface glycoprotein CD6 isoform levels	Gut microbiota abundance (genus Parasutterella id.2892)	MR Egger	15	-0.0599688	0.14534	0.686616
ebi-a-GCST90017041	GCST90274774	T-cell surface glycoprotein CD6 isoform levels	Gut microbiota abundance (genus Parasutterella id.2892)	Weighted median	15	-0.0651725	0.067569	0.334779
ebi-a-GCST90017041	GCST90274774	T-cell surface glycoprotein CD6 isoform levels	Gut microbiota abundance (genus Parasutterella id.2892)	Inverse variance weighted	15	-0.0429647	0.0470163	0.360808
ebi-a-GCST90017041	GCST90274784	C-X-C motif chemokine 9 levels	Gut microbiota abundance (genus Parasutterella id.2892)	MR Egger	15	-0.066444	0.132425	0.624235
ebi-a-GCST90017041	GCST90274784	C-X-C motif chemokine 9 levels	Gut microbiota abundance (genus Parasutterella id.2892)	Weighted median	15	-0.0037789	0.0560395	0.946237
ebi-a-GCST90017041	GCST90274784	C-X-C motif chemokine 9 levels	Gut microbiota abundance (genus Parasutterella id.2892)	Inverse variance weighted	15	-0.0204994	0.0443666	0.644049
ebi-a-GCST90017041	GCST90274787	Fibroblast growth factor 19 levels	Gut microbiota abundance (genus Parasutterella id.2892)	MR Egger	15	-0.247727	0.199515	0.236305
ebi-a-GCST90017041	GCST90274787	Fibroblast growth factor 19 levels	Gut microbiota abundance (genus Parasutterella id.2892)	Weighted median	15	-0.114534	0.065692	0.081245
ebi-a-GCST90017041	GCST90274787	Fibroblast growth factor 19 levels	Gut microbiota abundance (genus Parasutterella id.2892)	Inverse variance weighted	15	-0.0278128	0.067827	0.681765
ebi-a-GCST90017041	GCST90274788	Fibroblast growth factor 21 levels	Gut microbiota abundance (genus Parasutterella id.2892)	MR Egger	15	-0.263675	0.137367	0.0771379
ebi-a-GCST90017041	GCST90274788	Fibroblast growth factor 21 levels	Gut microbiota abundance (genus Parasutterella id.2892)	Weighted median	15	-0.0746333	0.0670612	0.265745
ebi-a-GCST90017041	GCST90274788	Fibroblast growth factor 21 levels	Gut microbiota abundance (genus Parasutterella id.2892)	Inverse variance weighted	15	-0.0405964	0.046113	0.37866
ebi-a-GCST90017041	GCST90274793	Hepatocyte growth factor levels	Gut microbiota abundance (genus Parasutterella id.2892)	MR Egger	15	-0.196294	0.134141	0.16713
ebi-a-GCST90017041	GCST90274793	Hepatocyte growth factor levels	Gut microbiota abundance (genus Parasutterella id.2892)	Weighted median	15	-0.134814	0.0572798	0.0185926
ebi-a-GCST90017041	GCST90274793	Hepatocyte growth factor levels	Gut microbiota abundance (genus Parasutterella id.2892)	Inverse variance weighted	15	-0.0876199	0.0449682	0.0513569
ebi-a-GCST90017041	GCST90274795	Interleukin-10 levels	Gut microbiota abundance (genus Parasutterella id.2892)	MR Egger	15	0.0340996	0.136919	0.807214
ebi-a-GCST90017041	GCST90274795	Interleukin-10 levels	Gut microbiota abundance (genus Parasutterella id.2892)	Weighted median	15	-0.0179627	0.0628098	0.774889
ebi-a-GCST90017041	GCST90274795	Interleukin-10 levels	Gut microbiota abundance (genus Parasutterella id.2892)	Inverse variance weighted	15	-0.027195	0.0458986	0.553514
ebi-a-GCST90017041	GCST90274798	Interleukin-12 subunit beta levels	Gut microbiota abundance (genus Parasutterella id.2892)	MR Egger	15	-0.144028	0.136334	0.310005
ebi-a-GCST90017041	GCST90274798	Interleukin-12 subunit beta levels	Gut microbiota abundance (genus Parasutterella id.2892)	Weighted median	15	-0.0482399	0.062584	0.440824
ebi-a-GCST90017041	GCST90274798	Interleukin-12 subunit beta levels	Gut microbiota abundance (genus Parasutterella id.2892)	Inverse variance weighted	15	-0.0643497	0.04574	0.159469
ebi-a-GCST90017041	GCST90274836	Sulfotransferase 1A1 levels	Gut microbiota abundance (genus Parasutterella id.2892)	MR Egger	15	0.132305	0.166824	0.441964
ebi-a-GCST90017041	GCST90274836	Sulfotransferase 1A1 levels	Gut microbiota abundance (genus Parasutterella id.2892)	Weighted median	15	0.0652376	0.0723379	0.367139
ebi-a-GCST90017041	GCST90274836	Sulfotransferase 1A1 levels	Gut microbiota abundance (genus Parasutterella id.2892)	Inverse variance weighted	15	0.0739547	0.0546999	0.176372
ebi-a-GCST90017046	GCST90274764	Eotaxin levels	Gut microbiota abundance (genus Rikenellaceae RC9 gut group id.11191)	MR Egger	11	0.223052	0.195343	0.282986
ebi-a-GCST90017046	GCST90274764	Eotaxin levels	Gut microbiota abundance (genus Rikenellaceae RC9 gut group id.11191)	Weighted median	11	0.025669	0.0424709	0.545585
ebi-a-GCST90017046	GCST90274764	Eotaxin levels	Gut microbiota abundance (genus Rikenellaceae RC9 gut group id.11191)	Inverse variance weighted	11	0.011535	0.0315163	0.714364
ebi-a-GCST90017046	GCST90274772	CD40L receptor levels	Gut microbiota abundance (genus Rikenellaceae RC9 gut group id.11191)	MR Egger	11	0.0363349	0.205047	0.863273
ebi-a-GCST90017046	GCST90274772	CD40L receptor levels	Gut microbiota abundance (genus Rikenellaceae RC9 gut group id.11191)	Weighted median	11	-0.0735405	0.0420445	0.080272
ebi-a-GCST90017046	GCST90274772	CD40L receptor levels	Gut microbiota abundance (genus Rikenellaceae RC9 gut group id.11191)	Inverse variance weighted	11	-0.0451771	0.0316508	0.153476
ebi-a-GCST90017046	GCST90274774	T-cell surface glycoprotein CD6 isoform levels	Gut microbiota abundance (genus Rikenellaceae RC9 gut group id.11191)	MR Egger	11	0.128485	0.196761	0.530081
ebi-a-GCST90017046	GCST90274774	T-cell surface glycoprotein CD6 isoform levels	Gut microbiota abundance (genus Rikenellaceae RC9 gut group id.11191)	Weighted median	11	-0.0157995	0.0422867	0.708681
ebi-a-GCST90017046	GCST90274774	T-cell surface glycoprotein CD6 isoform levels	Gut microbiota abundance (genus Rikenellaceae RC9 gut group id.11191)	Inverse variance weighted	11	-0.0110817	0.031746	0.727034
ebi-a-GCST90017046	GCST90274784	C-X-C motif chemokine 9 levels	Gut microbiota abundance (genus Rikenellaceae RC9 gut group id.11191)	MR Egger	11	0.08366	0.190614	0.671084
ebi-a-GCST90017046	GCST90274784	C-X-C motif chemokine 9 levels	Gut microbiota abundance (genus Rikenellaceae RC9 gut group id.11191)	Weighted median	11	-0.0159754	0.0413372	0.699152
ebi-a-GCST90017046	GCST90274784	C-X-C motif chemokine 9 levels	Gut microbiota abundance (genus Rikenellaceae RC9 gut group id.11191)	Inverse variance weighted	11	-0.020636	0.0307792	0.502569
ebi-a-GCST90017046	GCST90274787	Fibroblast growth factor 19 levels	Gut microbiota abundance (genus Rikenellaceae RC9 gut group id.11191)	MR Egger	11	-0.030695	0.207712	0.885777
ebi-a-GCST90017046	GCST90274787	Fibroblast growth factor 19 levels	Gut microbiota abundance (genus Rikenellaceae RC9 gut group id.11191)	Weighted median	11	-0.0258902	0.0436179	0.552801
ebi-a-GCST90017046	GCST90274787	Fibroblast growth factor 19 levels	Gut microbiota abundance (genus Rikenellaceae RC9 gut group id.11191)	Inverse variance weighted	11	-0.00666922	0.0320066	0.83494
ebi-a-GCST90017046	GCST90274788	Fibroblast growth factor 21 levels	Gut microbiota abundance (genus Rikenellaceae RC9 gut group id.11191)	MR Egger	11	-0.0536195	0.198542	0.793199
ebi-a-GCST90017046	GCST90274788	Fibroblast growth factor 21 levels	Gut microbiota abundance (genus Rikenellaceae RC9 gut group id.11191)	Weighted median	11	-0.00639508	0.0409507	0.875903
ebi-a-GCST90017046	GCST90274788	Fibroblast growth factor 21 levels	Gut microbiota abundance (genus Rikenellaceae RC9 gut group id.11191)	Inverse variance weighted	11	0.00340199	0.0320279	0.915408
ebi-a-GCST90017046	GCST90274793	Hepatocyte growth factor levels	Gut microbiota abundance (genus Rikenellaceae RC9 gut group id.11191)	MR Egger	11	0.00100373	0.193844	0.995982
ebi-a-GCST90017046	GCST90274793	Hepatocyte growth factor levels	Gut microbiota abundance (genus Rikenellaceae RC9 gut group id.11191)	Weighted median	11	-0.042597	0.0420629	0.311204
ebi-a-GCST90017046	GCST90274793	Hepatocyte growth factor levels	Gut microbiota abundance (genus Rikenellaceae RC9 gut group id.11191)	Inverse variance weighted	11	-0.0539837	0.031299	0.0845683
ebi-a-GCST90017046	GCST90274795	Interleukin-10 levels	Gut microbiota abundance (genus Rikenellaceae RC9 gut group id.11191)	MR Egger	11	0.10535	0.197725	0.607066
ebi-a-GCST90017046	GCST90274795	Interleukin-10 levels	Gut microbiota abundance (genus Rikenellaceae RC9 gut group id.11191)	Weighted median	11	-0.0475073	0.0425761	0.264499
ebi-a-GCST90017046	GCST90274795	Interleukin-10 levels	Gut microbiota abundance (genus Rikenellaceae RC9 gut group id.11191)	Inverse variance weighted	11	-0.0372888	0.0319329	0.242918
ebi-a-GCST90017046	GCST90274798	Interleukin-12 subunit beta levels	Gut microbiota abundance (genus Rikenellaceae RC9 gut group id.11191)	MR Egger	11	-0.0690861	0.196804	0.733635
ebi-a-GCST90017046	GCST90274798	Interleukin-12 subunit beta levels	Gut microbiota abundance (genus Rikenellaceae RC9 gut group id.11191)	Weighted median	11	-0.0186783	0.0414006	0.651875
ebi-a-GCST90017046	GCST90274798	Interleukin-12 subunit beta levels	Gut microbiota abundance (genus Rikenellaceae RC9 gut group id.11191)	Inverse variance weighted	11	-0.0342927	0.031762	0.280285
ebi-a-GCST90017046	GCST90274836	Sulfotransferase 1A1 levels	Gut microbiota abundance (genus Rikenellaceae RC9 gut group id.11191)	MR Egger	11	0.0440482	0.223427	0.848092
ebi-a-GCST90017046	GCST90274836	Sulfotransferase 1A1 levels	Gut microbiota abundance (genus Rikenellaceae RC9 gut group id.11191)	Weighted median	11	-0.0997955	0.0456128	0.0286781
ebi-a-GCST90017046	GCST90274836	Sulfotransferase 1A1 levels	Gut microbiota abundance (genus Rikenellaceae RC9 gut group id.11191)	Inverse variance weighted	11	-0.0867204	0.0361894	0.0165617
ebi-a-GCST90017057	GCST90274764	Eotaxin levels	Gut microbiota abundance (genus Ruminococcaceae UCG009 id.11366)	MR Egger	12	-0.0270674	0.190403	0.889778
ebi-a-GCST90017057	GCST90274764	Eotaxin levels	Gut microbiota abundance (genus Ruminococcaceae UCG009 id.11366)	Weighted median	12	0.0279529	0.0620957	0.652596
ebi-a-GCST90017057	GCST90274764	Eotaxin levels	Gut microbiota abundance (genus Ruminococcaceae UCG009 id.11366)	Inverse variance weighted	12	0.0248504	0.0443927	0.575626
ebi-a-GCST90017057	GCST90274772	CD40L receptor levels	Gut microbiota abundance (genus Ruminococcaceae UCG009 id.11366)	MR Egger	12	-0.228931	0.190074	0.256157
ebi-a-GCST90017057	GCST90274772	CD40L receptor levels	Gut microbiota abundance (genus Ruminococcaceae UCG009 id.11366)	Weighted median	12	-0.0418057	0.0582898	0.473248
ebi-a-GCST90017057	GCST90274772	CD40L receptor levels	Gut microbiota abundance (genus Ruminococcaceae UCG009 id.11366)	Inverse variance weighted	12	-0.0429771	0.0438474	0.327011
ebi-a-GCST90017057	GCST90274774	T-cell surface glycoprotein CD6 isoform levels	Gut microbiota abundance (genus Ruminococcaceae UCG009 id.11366)	MR Egger	12	-0.00509149	0.192392	0.979408
ebi-a-GCST90017057	GCST90274774	T-cell surface glycoprotein CD6 isoform levels	Gut microbiota abundance (genus Ruminococcaceae UCG009 id.11366)	Weighted median	12	0.0315708	0.0573563	0.582022
ebi-a-GCST90017057	GCST90274774	T-cell surface glycoprotein CD6 isoform levels	Gut microbiota abundance (genus Ruminococcaceae UCG009 id.11366)	Inverse variance weighted	12	0.0260643	0.0448006	0.560712
ebi-a-GCST90017057	GCST90274784	C-X-C motif chemokine 9 levels	Gut microbiota abundance (genus Ruminococcaceae UCG009 id.11366)	MR Egger	12	0.0825801	0.185619	0.665874
ebi-a-GCST90017057	GCST90274784	C-X-C motif chemokine 9 levels	Gut microbiota abundance (genus Ruminococcaceae UCG009 id.11366)	Weighted median	12	0.0539228	0.0543133	0.320802
ebi-a-GCST90017057	GCST90274784	C-X-C motif chemokine 9 levels	Gut microbiota abundance (genus Ruminococcaceae UCG009 id.11366)	Inverse variance weighted	12	0.0465116	0.0434708	0.284641
ebi-a-GCST90017057	GCST90274787	Fibroblast growth factor 19 levels	Gut microbiota abundance (genus Ruminococcaceae UCG009 id.11366)	MR Egger	12	-0.161249	0.193056	0.423087
ebi-a-GCST90017057	GCST90274787	Fibroblast growth factor 19 levels	Gut microbiota abundance (genus Ruminococcaceae UCG009 id.11366)	Weighted median	12	0.0294063	0.0549662	0.592657
ebi-a-GCST90017057	GCST90274787	Fibroblast growth factor 19 levels	Gut microbiota abundance (genus Ruminococcaceae UCG009 id.11366)	Inverse variance weighted	12	0.0183256	0.0451626	0.684912
ebi-a-GCST90017057	GCST90274788	Fibroblast growth factor 21 levels	Gut microbiota abundance (genus Ruminococcaceae UCG009 id.11366)	MR Egger	12	0.0374737	0.193394	0.850237
ebi-a-GCST90017057	GCST90274788	Fibroblast growth factor 21 levels	Gut microbiota abundance (genus Ruminococcaceae UCG009 id.11366)	Weighted median	12	0.0678544	0.0629267	0.280896
ebi-a-GCST90017057	GCST90274788	Fibroblast growth factor 21 levels	Gut microbiota abundance (genus Ruminococcaceae UCG009 id.11366)	Inverse variance weighted	12	0.0589293	0.0452611	0.192921
ebi-a-GCST90017057	GCST90274793	Hepatocyte growth factor levels	Gut microbiota abundance (genus Ruminococcaceae UCG009 id.11366)	MR Egger	12	-0.079379	0.189829	0.684667
ebi-a-GCST90017057	GCST90274793	Hepatocyte growth factor levels	Gut microbiota abundance (genus Ruminococcaceae UCG009 id.11366)	Weighted median	12	0.0142423	0.0538435	0.791385
ebi-a-GCST90017057	GCST90274793	Hepatocyte growth factor levels	Gut microbiota abundance (genus Ruminococcaceae UCG009 id.11366)	Inverse variance weighted	12	-0.0164429	0.0441258	0.709419
ebi-a-GCST90017057	GCST90274795	Interleukin-10 levels	Gut microbiota abundance (genus Ruminococcaceae UCG009 id.11366)	MR Egger	12	0.0239426	0.193719	0.904085
ebi-a-GCST90017057	GCST90274795	Interleukin-10 levels	Gut microbiota abundance (genus Ruminococcaceae UCG009 id.11366)	Weighted median	12	0.0466427	0.0589808	0.429054
ebi-a-GCST90017057	GCST90274795	Interleukin-10 levels	Gut microbiota abundance (genus Ruminococcaceae UCG009 id.11366)	Inverse variance weighted	12	0.0296554	0.045119	0.511007
ebi-a-GCST90017057	GCST90274798	Interleukin-12 subunit beta levels	Gut microbiota abundance (genus Ruminococcaceae UCG009 id.11366)	MR Egger	12	-0.128752	0.192596	0.518942
ebi-a-GCST90017057	GCST90274798	Interleukin-12 subunit beta levels	Gut microbiota abundance (genus Ruminococcaceae UCG009 id.11366)	Weighted median	12	0.0246069	0.0617001	0.69003
ebi-a-GCST90017057	GCST90274798	Interleukin-12 subunit beta levels	Gut microbiota abundance (genus Ruminococcaceae UCG009 id.11366)	Inverse variance weighted	12	0.0496397	0.0448837	0.268743
ebi-a-GCST90017057	GCST90274836	Sulfotransferase 1A1 levels	Gut microbiota abundance (genus Ruminococcaceae UCG009 id.11366)	MR Egger	12	0.0855284	0.237081	0.725786
ebi-a-GCST90017057	GCST90274836	Sulfotransferase 1A1 levels	Gut microbiota abundance (genus Ruminococcaceae UCG009 id.11366)	Weighted median	12	-0.0843239	0.0723982	0.244131
ebi-a-GCST90017057	GCST90274836	Sulfotransferase 1A1 levels	Gut microbiota abundance (genus Ruminococcaceae UCG009 id.11366)	Inverse variance weighted	12	-0.0409569	0.0529238	0.439
ebi-a-GCST90017061	GCST90274764	Eotaxin levels	Gut microbiota abundance (genus Ruminococcaceae UCG014 id.11371)	MR Egger	11	-0.171149	0.200287	0.414985
ebi-a-GCST90017061	GCST90274764	Eotaxin levels	Gut microbiota abundance (genus Ruminococcaceae UCG014 id.11371)	Weighted median	11	-0.0324881	0.0864949	0.707209
ebi-a-GCST90017061	GCST90274764	Eotaxin levels	Gut microbiota abundance (genus Ruminococcaceae UCG014 id.11371)	Inverse variance weighted	11	-0.0494124	0.0715677	0.489925
ebi-a-GCST90017061	GCST90274772	CD40L receptor levels	Gut microbiota abundance (genus Ruminococcaceae UCG014 id.11371)	MR Egger	11	-0.0104445	0.176621	0.954137
ebi-a-GCST90017061	GCST90274772	CD40L receptor levels	Gut microbiota abundance (genus Ruminococcaceae UCG014 id.11371)	Weighted median	11	-0.00948308	0.0865866	0.912789
ebi-a-GCST90017061	GCST90274772	CD40L receptor levels	Gut microbiota abundance (genus Ruminococcaceae UCG014 id.11371)	Inverse variance weighted	11	-0.102061	0.0625208	0.102588
ebi-a-GCST90017061	GCST90274774	T-cell surface glycoprotein CD6 isoform levels	Gut microbiota abundance (genus Ruminococcaceae UCG014 id.11371)	MR Egger	11	0.0554876	0.165642	0.745312
ebi-a-GCST90017061	GCST90274774	T-cell surface glycoprotein CD6 isoform levels	Gut microbiota abundance (genus Ruminococcaceae UCG014 id.11371)	Weighted median	11	0.00863267	0.0810309	0.915157
ebi-a-GCST90017061	GCST90274774	T-cell surface glycoprotein CD6 isoform levels	Gut microbiota abundance (genus Ruminococcaceae UCG014 id.11371)	Inverse variance weighted	11	0.0182017	0.0608079	0.764687
ebi-a-GCST90017061	GCST90274784	C-X-C motif chemokine 9 levels	Gut microbiota abundance (genus Ruminococcaceae UCG014 id.11371)	MR Egger	11	-0.20374	0.160056	0.234939
ebi-a-GCST90017061	GCST90274784	C-X-C motif chemokine 9 levels	Gut microbiota abundance (genus Ruminococcaceae UCG014 id.11371)	Weighted median	11	-0.0197981	0.075682	0.793633
ebi-a-GCST90017061	GCST90274784	C-X-C motif chemokine 9 levels	Gut microbiota abundance (genus Ruminococcaceae UCG014 id.11371)	Inverse variance weighted	11	0.0152579	0.0588548	0.795444
ebi-a-GCST90017061	GCST90274787	Fibroblast growth factor 19 levels	Gut microbiota abundance (genus Ruminococcaceae UCG014 id.11371)	MR Egger	11	-0.148288	0.203464	0.484646
ebi-a-GCST90017061	GCST90274787	Fibroblast growth factor 19 levels	Gut microbiota abundance (genus Ruminococcaceae UCG014 id.11371)	Weighted median	11	-0.0918309	0.0851659	0.280919
ebi-a-GCST90017061	GCST90274787	Fibroblast growth factor 19 levels	Gut microbiota abundance (genus Ruminococcaceae UCG014 id.11371)	Inverse variance weighted	11	-0.0554058	0.0718834	0.440841
ebi-a-GCST90017061	GCST90274788	Fibroblast growth factor 21 levels	Gut microbiota abundance (genus Ruminococcaceae UCG014 id.11371)	MR Egger	11	-0.167066	0.198948	0.422797
ebi-a-GCST90017061	GCST90274788	Fibroblast growth factor 21 levels	Gut microbiota abundance (genus Ruminococcaceae UCG014 id.11371)	Weighted median	11	0.11204	0.0871295	0.198475
ebi-a-GCST90017061	GCST90274788	Fibroblast growth factor 21 levels	Gut microbiota abundance (genus Ruminococcaceae UCG014 id.11371)	Inverse variance weighted	11	0.0330472	0.0738084	0.654339
ebi-a-GCST90017061	GCST90274793	Hepatocyte growth factor levels	Gut microbiota abundance (genus Ruminococcaceae UCG014 id.11371)	MR Egger	11	-0.0840971	0.163001	0.618338
ebi-a-GCST90017061	GCST90274793	Hepatocyte growth factor levels	Gut microbiota abundance (genus Ruminococcaceae UCG014 id.11371)	Weighted median	11	-0.0473858	0.0785933	0.546559
ebi-a-GCST90017061	GCST90274793	Hepatocyte growth factor levels	Gut microbiota abundance (genus Ruminococcaceae UCG014 id.11371)	Inverse variance weighted	11	-0.0769921	0.0600566	0.199845
ebi-a-GCST90017061	GCST90274795	Interleukin-10 levels	Gut microbiota abundance (genus Ruminococcaceae UCG014 id.11371)	MR Egger	11	-0.179669	0.171407	0.321878
ebi-a-GCST90017061	GCST90274795	Interleukin-10 levels	Gut microbiota abundance (genus Ruminococcaceae UCG014 id.11371)	Weighted median	11	-0.0232959	0.0833892	0.779966
ebi-a-GCST90017061	GCST90274795	Interleukin-10 levels	Gut microbiota abundance (genus Ruminococcaceae UCG014 id.11371)	Inverse variance weighted	11	-0.030653	0.0626331	0.624554
ebi-a-GCST90017061	GCST90274798	Interleukin-12 subunit beta levels	Gut microbiota abundance (genus Ruminococcaceae UCG014 id.11371)	MR Egger	11	-0.171121	0.165804	0.328975
ebi-a-GCST90017061	GCST90274798	Interleukin-12 subunit beta levels	Gut microbiota abundance (genus Ruminococcaceae UCG014 id.11371)	Weighted median	11	0.0507591	0.0795912	0.523638
ebi-a-GCST90017061	GCST90274798	Interleukin-12 subunit beta levels	Gut microbiota abundance (genus Ruminococcaceae UCG014 id.11371)	Inverse variance weighted	11	0.0434583	0.0608979	0.475459
ebi-a-GCST90017061	GCST90274836	Sulfotransferase 1A1 levels	Gut microbiota abundance (genus Ruminococcaceae UCG014 id.11371)	MR Egger	11	0.140449	0.245853	0.581799
ebi-a-GCST90017061	GCST90274836	Sulfotransferase 1A1 levels	Gut microbiota abundance (genus Ruminococcaceae UCG014 id.11371)	Weighted median	11	-0.094147	0.102361	0.357699
ebi-a-GCST90017061	GCST90274836	Sulfotransferase 1A1 levels	Gut microbiota abundance (genus Ruminococcaceae UCG014 id.11371)	Inverse variance weighted	11	-0.0559996	0.0893065	0.530626
ebi-a-GCST90017104	GCST90274764	Eotaxin levels	Gut microbiota abundance (order NB1n id.3953)	MR Egger	13	-0.0609712	0.148594	0.689449
ebi-a-GCST90017104	GCST90274764	Eotaxin levels	Gut microbiota abundance (order NB1n id.3953)	Weighted median	13	0.00188134	0.0466015	0.967797
ebi-a-GCST90017104	GCST90274764	Eotaxin levels	Gut microbiota abundance (order NB1n id.3953)	Inverse variance weighted	13	0.0293056	0.0355627	0.40991
ebi-a-GCST90017104	GCST90274772	CD40L receptor levels	Gut microbiota abundance (order NB1n id.3953)	MR Egger	13	-0.132327	0.16518	0.440031
ebi-a-GCST90017104	GCST90274772	CD40L receptor levels	Gut microbiota abundance (order NB1n id.3953)	Weighted median	13	0.00866111	0.0497459	0.861781
ebi-a-GCST90017104	GCST90274772	CD40L receptor levels	Gut microbiota abundance (order NB1n id.3953)	Inverse variance weighted	13	0.00405069	0.0398859	0.919108
ebi-a-GCST90017104	GCST90274774	T-cell surface glycoprotein CD6 isoform levels	Gut microbiota abundance (order NB1n id.3953)	MR Egger	13	-0.126567	0.185131	0.508333
ebi-a-GCST90017104	GCST90274774	T-cell surface glycoprotein CD6 isoform levels	Gut microbiota abundance (order NB1n id.3953)	Weighted median	13	-0.0494219	0.0533731	0.354462
ebi-a-GCST90017104	GCST90274774	T-cell surface glycoprotein CD6 isoform levels	Gut microbiota abundance (order NB1n id.3953)	Inverse variance weighted	13	-0.0262154	0.0441222	0.552409
ebi-a-GCST90017104	GCST90274784	C-X-C motif chemokine 9 levels	Gut microbiota abundance (order NB1n id.3953)	MR Egger	13	-0.13116	0.146023	0.388308
ebi-a-GCST90017104	GCST90274784	C-X-C motif chemokine 9 levels	Gut microbiota abundance (order NB1n id.3953)	Weighted median	13	-0.040558	0.0466265	0.384383
ebi-a-GCST90017104	GCST90274784	C-X-C motif chemokine 9 levels	Gut microbiota abundance (order NB1n id.3953)	Inverse variance weighted	13	-0.0375534	0.0350977	0.284635
ebi-a-GCST90017104	GCST90274787	Fibroblast growth factor 19 levels	Gut microbiota abundance (order NB1n id.3953)	MR Egger	13	0.0199909	0.144298	0.892319
ebi-a-GCST90017104	GCST90274787	Fibroblast growth factor 19 levels	Gut microbiota abundance (order NB1n id.3953)	Weighted median	13	0.033937	0.0478029	0.477744
ebi-a-GCST90017104	GCST90274787	Fibroblast growth factor 19 levels	Gut microbiota abundance (order NB1n id.3953)	Inverse variance weighted	13	0.0422171	0.0354404	0.23357
ebi-a-GCST90017104	GCST90274788	Fibroblast growth factor 21 levels	Gut microbiota abundance (order NB1n id.3953)	MR Egger	13	-0.267488	0.144302	0.0907758
ebi-a-GCST90017104	GCST90274788	Fibroblast growth factor 21 levels	Gut microbiota abundance (order NB1n id.3953)	Weighted median	13	-0.0667126	0.048087	0.165341
ebi-a-GCST90017104	GCST90274788	Fibroblast growth factor 21 levels	Gut microbiota abundance (order NB1n id.3953)	Inverse variance weighted	13	-0.0541129	0.0354733	0.127146
ebi-a-GCST90017104	GCST90274793	Hepatocyte growth factor levels	Gut microbiota abundance (order NB1n id.3953)	MR Egger	13	-0.0857161	0.20198	0.67947
ebi-a-GCST90017104	GCST90274793	Hepatocyte growth factor levels	Gut microbiota abundance (order NB1n id.3953)	Weighted median	13	-0.0199659	0.0517914	0.699863
ebi-a-GCST90017104	GCST90274793	Hepatocyte growth factor levels	Gut microbiota abundance (order NB1n id.3953)	Inverse variance weighted	13	-0.0178336	0.047716	0.708594
ebi-a-GCST90017104	GCST90274795	Interleukin-10 levels	Gut microbiota abundance (order NB1n id.3953)	MR Egger	13	-0.115681	0.146251	0.445679
ebi-a-GCST90017104	GCST90274795	Interleukin-10 levels	Gut microbiota abundance (order NB1n id.3953)	Weighted median	13	-0.08207	0.0484863	0.0905234
ebi-a-GCST90017104	GCST90274795	Interleukin-10 levels	Gut microbiota abundance (order NB1n id.3953)	Inverse variance weighted	13	-0.033771	0.0352774	0.338416
ebi-a-GCST90017104	GCST90274798	Interleukin-12 subunit beta levels	Gut microbiota abundance (order NB1n id.3953)	MR Egger	13	-0.141813	0.192257	0.476186
ebi-a-GCST90017104	GCST90274798	Interleukin-12 subunit beta levels	Gut microbiota abundance (order NB1n id.3953)	Weighted median	13	-0.0296083	0.0510826	0.562174
ebi-a-GCST90017104	GCST90274798	Interleukin-12 subunit beta levels	Gut microbiota abundance (order NB1n id.3953)	Inverse variance weighted	13	-0.00419307	0.0463438	0.927908
ebi-a-GCST90017104	GCST90274836	Sulfotransferase 1A1 levels	Gut microbiota abundance (order NB1n id.3953)	MR Egger	13	-0.0125673	0.163985	0.940288
ebi-a-GCST90017104	GCST90274836	Sulfotransferase 1A1 levels	Gut microbiota abundance (order NB1n id.3953)	Weighted median	13	0.0552382	0.0560854	0.324676
