# Supplementary material for: Inflammatory proteins may mediate the causal relationship between gut microbiota and inflammatory bowel disease: A mediation and multivariable Mendelian randomization study
Source: Medicine (Baltimore). 2024 Jun 21;103(25):e38551. doi: 10.1097/MD.0000000000038551 (PMC11191895; doi:10.1097/MD.0000000000038551)
Supplement: Supplementary file 10 [file medi-103-e38551-s010.xls]

## Sheet: Sheet1
Supplementary Tables 8 The causal relationship between candidate gut microbiota and candidate inflammatory proteins in UC
id.exposure	id.outcome	outcome	exposure	method	nsnp	b	se	pval
ebi-a-GCST90016913	GCST90274759	Adenosine Deaminase levels	Gut microbiota abundance (class Clostridia id.1859)	MR Egger	13	0.00521689	0.141	0.971149
ebi-a-GCST90016913	GCST90274759	Adenosine Deaminase levels	Gut microbiota abundance (class Clostridia id.1859)	Weighted median	13	0.00588755	0.0828173	0.943326
ebi-a-GCST90016913	GCST90274759	Adenosine Deaminase levels	Gut microbiota abundance (class Clostridia id.1859)	Inverse variance weighted	13	0.0744263	0.0595971	0.211729
ebi-a-GCST90016913	GCST90274761	Axin-1 levels	Gut microbiota abundance (class Clostridia id.1859)	MR Egger	13	-0.209869	0.241196	0.402825
ebi-a-GCST90016913	GCST90274761	Axin-1 levels	Gut microbiota abundance (class Clostridia id.1859)	Weighted median	13	-0.0867404	0.106001	0.413189
ebi-a-GCST90016913	GCST90274761	Axin-1 levels	Gut microbiota abundance (class Clostridia id.1859)	Inverse variance weighted	13	0.0224216	0.102426	0.826723
ebi-a-GCST90016913	GCST90274766	C-C motif chemokine 20 levels	Gut microbiota abundance (class Clostridia id.1859)	MR Egger	13	0.255303	0.166351	0.153096
ebi-a-GCST90016913	GCST90274766	C-C motif chemokine 20 levels	Gut microbiota abundance (class Clostridia id.1859)	Weighted median	13	0.0509812	0.0860355	0.553476
ebi-a-GCST90016913	GCST90274766	C-C motif chemokine 20 levels	Gut microbiota abundance (class Clostridia id.1859)	Inverse variance weighted	13	0.00127681	0.0760772	0.98661
ebi-a-GCST90016913	GCST90274770	C-C motif chemokine 4 levels	Gut microbiota abundance (class Clostridia id.1859)	MR Egger	13	0.0345771	0.207674	0.870787
ebi-a-GCST90016913	GCST90274770	C-C motif chemokine 4 levels	Gut microbiota abundance (class Clostridia id.1859)	Weighted median	13	0.0368732	0.0909966	0.685319
ebi-a-GCST90016913	GCST90274770	C-C motif chemokine 4 levels	Gut microbiota abundance (class Clostridia id.1859)	Inverse variance weighted	13	0.0800458	0.0846711	0.344468
ebi-a-GCST90016913	GCST90274772	CD40L receptor levels	Gut microbiota abundance (class Clostridia id.1859)	MR Egger	13	-0.189428	0.176867	0.307098
ebi-a-GCST90016913	GCST90274772	CD40L receptor levels	Gut microbiota abundance (class Clostridia id.1859)	Weighted median	13	-0.0720894	0.087866	0.411961
ebi-a-GCST90016913	GCST90274772	CD40L receptor levels	Gut microbiota abundance (class Clostridia id.1859)	Inverse variance weighted	13	0.0540983	0.078641	0.491506
ebi-a-GCST90016913	GCST90274781	C-X-C motif chemokine 11 levels	Gut microbiota abundance (class Clostridia id.1859)	MR Egger	13	-0.133505	0.206766	0.531722
ebi-a-GCST90016913	GCST90274781	C-X-C motif chemokine 11 levels	Gut microbiota abundance (class Clostridia id.1859)	Weighted median	13	-0.123564	0.0889149	0.164622
ebi-a-GCST90016913	GCST90274781	C-X-C motif chemokine 11 levels	Gut microbiota abundance (class Clostridia id.1859)	Inverse variance weighted	13	0.0165868	0.0866878	0.848259
ebi-a-GCST90016913	GCST90274782	C-X-C motif chemokine 5 levels	Gut microbiota abundance (class Clostridia id.1859)	MR Egger	13	-0.234406	0.157778	0.165454
ebi-a-GCST90016913	GCST90274782	C-X-C motif chemokine 5 levels	Gut microbiota abundance (class Clostridia id.1859)	Weighted median	13	-0.159628	0.089324	0.0739258
ebi-a-GCST90016913	GCST90274782	C-X-C motif chemokine 5 levels	Gut microbiota abundance (class Clostridia id.1859)	Inverse variance weighted	13	-0.0725652	0.068024	0.286081
ebi-a-GCST90016913	GCST90274784	C-X-C motif chemokine 9 levels	Gut microbiota abundance (class Clostridia id.1859)	MR Egger	13	0.0644191	0.165172	0.703973
ebi-a-GCST90016913	GCST90274784	C-X-C motif chemokine 9 levels	Gut microbiota abundance (class Clostridia id.1859)	Weighted median	13	0.0832547	0.0877965	0.342993
ebi-a-GCST90016913	GCST90274784	C-X-C motif chemokine 9 levels	Gut microbiota abundance (class Clostridia id.1859)	Inverse variance weighted	13	0.0754971	0.0672175	0.261363
ebi-a-GCST90016913	GCST90274786	Protein S100-A12 levels	Gut microbiota abundance (class Clostridia id.1859)	MR Egger	13	-0.209703	0.169637	0.242135
ebi-a-GCST90016913	GCST90274786	Protein S100-A12 levels	Gut microbiota abundance (class Clostridia id.1859)	Weighted median	13	-0.0863215	0.0911545	0.343649
ebi-a-GCST90016913	GCST90274786	Protein S100-A12 levels	Gut microbiota abundance (class Clostridia id.1859)	Inverse variance weighted	13	-0.00315371	0.0746176	0.966288
ebi-a-GCST90016913	GCST90274788	Fibroblast growth factor 21 levels	Gut microbiota abundance (class Clostridia id.1859)	MR Egger	13	0.427366	0.185117	0.0413989
ebi-a-GCST90016913	GCST90274788	Fibroblast growth factor 21 levels	Gut microbiota abundance (class Clostridia id.1859)	Weighted median	13	0.0542759	0.0978524	0.579119
ebi-a-GCST90016913	GCST90274788	Fibroblast growth factor 21 levels	Gut microbiota abundance (class Clostridia id.1859)	Inverse variance weighted	13	0.0701899	0.0897504	0.434181
ebi-a-GCST90016913	GCST90274796	Interleukin-10 receptor subunit alpha levels	Gut microbiota abundance (class Clostridia id.1859)	MR Egger	13	-0.180859	0.160131	0.282738
ebi-a-GCST90016913	GCST90274796	Interleukin-10 receptor subunit alpha levels	Gut microbiota abundance (class Clostridia id.1859)	Weighted median	13	0.0304552	0.0917458	0.739926
ebi-a-GCST90016913	GCST90274796	Interleukin-10 receptor subunit alpha levels	Gut microbiota abundance (class Clostridia id.1859)	Inverse variance weighted	13	0.0655694	0.0679052	0.334244
ebi-a-GCST90016913	GCST90274798	Interleukin-12 subunit beta levels	Gut microbiota abundance (class Clostridia id.1859)	MR Egger	13	-0.120661	0.15031	0.439123
ebi-a-GCST90016913	GCST90274798	Interleukin-12 subunit beta levels	Gut microbiota abundance (class Clostridia id.1859)	Weighted median	13	0.023072	0.0841608	0.783976
ebi-a-GCST90016913	GCST90274798	Interleukin-12 subunit beta levels	Gut microbiota abundance (class Clostridia id.1859)	Inverse variance weighted	13	0.00677314	0.0636289	0.915227
ebi-a-GCST90016913	GCST90274803	Interleukin-18 levels	Gut microbiota abundance (class Clostridia id.1859)	MR Egger	13	-0.0233428	0.2022	0.910173
ebi-a-GCST90016913	GCST90274803	Interleukin-18 levels	Gut microbiota abundance (class Clostridia id.1859)	Weighted median	13	-0.0191898	0.0870168	0.825459
ebi-a-GCST90016913	GCST90274803	Interleukin-18 levels	Gut microbiota abundance (class Clostridia id.1859)	Inverse variance weighted	13	9.5157e-05	0.0823451	0.999078
ebi-a-GCST90016913	GCST90274840	TNF-beta levels	Gut microbiota abundance (class Clostridia id.1859)	MR Egger	13	-0.0918832	0.178967	0.61782
ebi-a-GCST90016913	GCST90274840	TNF-beta levels	Gut microbiota abundance (class Clostridia id.1859)	Weighted median	13	0.0195306	0.0959571	0.838717
ebi-a-GCST90016913	GCST90274840	TNF-beta levels	Gut microbiota abundance (class Clostridia id.1859)	Inverse variance weighted	13	0.020155	0.0740072	0.785362
ebi-a-GCST90016945	GCST90274759	Adenosine Deaminase levels	Gut microbiota abundance (family Peptococcaceae id.2024)	MR Egger	9	0.165472	0.131873	0.249829
ebi-a-GCST90016945	GCST90274759	Adenosine Deaminase levels	Gut microbiota abundance (family Peptococcaceae id.2024)	Weighted median	9	0.0521653	0.0699592	0.455877
ebi-a-GCST90016945	GCST90274759	Adenosine Deaminase levels	Gut microbiota abundance (family Peptococcaceae id.2024)	Inverse variance weighted	9	0.0651789	0.0543606	0.230524
ebi-a-GCST90016945	GCST90274761	Axin-1 levels	Gut microbiota abundance (family Peptococcaceae id.2024)	MR Egger	9	-0.160438	0.159119	0.346893
ebi-a-GCST90016945	GCST90274761	Axin-1 levels	Gut microbiota abundance (family Peptococcaceae id.2024)	Weighted median	9	-0.0729954	0.0811863	0.368594
ebi-a-GCST90016945	GCST90274761	Axin-1 levels	Gut microbiota abundance (family Peptococcaceae id.2024)	Inverse variance weighted	9	-0.0260363	0.0644188	0.686085
ebi-a-GCST90016945	GCST90274766	C-C motif chemokine 20 levels	Gut microbiota abundance (family Peptococcaceae id.2024)	MR Egger	9	0.129466	0.133375	0.364038
ebi-a-GCST90016945	GCST90274766	C-C motif chemokine 20 levels	Gut microbiota abundance (family Peptococcaceae id.2024)	Weighted median	9	0.0382581	0.0791071	0.628653
ebi-a-GCST90016945	GCST90274766	C-C motif chemokine 20 levels	Gut microbiota abundance (family Peptococcaceae id.2024)	Inverse variance weighted	9	0.00351553	0.054938	0.948978
ebi-a-GCST90016945	GCST90274770	C-C motif chemokine 4 levels	Gut microbiota abundance (family Peptococcaceae id.2024)	MR Egger	9	-0.0405993	0.178329	0.826413
ebi-a-GCST90016945	GCST90274770	C-C motif chemokine 4 levels	Gut microbiota abundance (family Peptococcaceae id.2024)	Weighted median	9	0.0662583	0.0777666	0.394205
ebi-a-GCST90016945	GCST90274770	C-C motif chemokine 4 levels	Gut microbiota abundance (family Peptococcaceae id.2024)	Inverse variance weighted	9	-0.030658	0.0686216	0.655042
ebi-a-GCST90016945	GCST90274772	CD40L receptor levels	Gut microbiota abundance (family Peptococcaceae id.2024)	MR Egger	9	-0.039201	0.129902	0.771593
ebi-a-GCST90016945	GCST90274772	CD40L receptor levels	Gut microbiota abundance (family Peptococcaceae id.2024)	Weighted median	9	-0.00742102	0.0729054	0.918924
ebi-a-GCST90016945	GCST90274772	CD40L receptor levels	Gut microbiota abundance (family Peptococcaceae id.2024)	Inverse variance weighted	9	-0.0172301	0.0535594	0.747679
ebi-a-GCST90016945	GCST90274781	C-X-C motif chemokine 11 levels	Gut microbiota abundance (family Peptococcaceae id.2024)	MR Egger	9	-0.072659	0.176055	0.692169
ebi-a-GCST90016945	GCST90274781	C-X-C motif chemokine 11 levels	Gut microbiota abundance (family Peptococcaceae id.2024)	Weighted median	9	-0.00353724	0.0794195	0.964475
ebi-a-GCST90016945	GCST90274781	C-X-C motif chemokine 11 levels	Gut microbiota abundance (family Peptococcaceae id.2024)	Inverse variance weighted	9	-0.0257993	0.0682091	0.705254
ebi-a-GCST90016945	GCST90274782	C-X-C motif chemokine 5 levels	Gut microbiota abundance (family Peptococcaceae id.2024)	MR Egger	9	0.10467	0.133045	0.457247
ebi-a-GCST90016945	GCST90274782	C-X-C motif chemokine 5 levels	Gut microbiota abundance (family Peptococcaceae id.2024)	Weighted median	9	-0.0128318	0.0717402	0.858044
ebi-a-GCST90016945	GCST90274782	C-X-C motif chemokine 5 levels	Gut microbiota abundance (family Peptococcaceae id.2024)	Inverse variance weighted	9	-0.0275101	0.0548618	0.616059
ebi-a-GCST90016945	GCST90274784	C-X-C motif chemokine 9 levels	Gut microbiota abundance (family Peptococcaceae id.2024)	MR Egger	9	-0.130263	0.129018	0.346283
ebi-a-GCST90016945	GCST90274784	C-X-C motif chemokine 9 levels	Gut microbiota abundance (family Peptococcaceae id.2024)	Weighted median	9	0.0224291	0.0749897	0.764867
ebi-a-GCST90016945	GCST90274784	C-X-C motif chemokine 9 levels	Gut microbiota abundance (family Peptococcaceae id.2024)	Inverse variance weighted	9	0.0437587	0.0531355	0.410207
ebi-a-GCST90016945	GCST90274786	Protein S100-A12 levels	Gut microbiota abundance (family Peptococcaceae id.2024)	MR Egger	9	0.0193627	0.133374	0.888664
ebi-a-GCST90016945	GCST90274786	Protein S100-A12 levels	Gut microbiota abundance (family Peptococcaceae id.2024)	Weighted median	9	0.0180946	0.0719807	0.801519
ebi-a-GCST90016945	GCST90274786	Protein S100-A12 levels	Gut microbiota abundance (family Peptococcaceae id.2024)	Inverse variance weighted	9	0.0149348	0.054915	0.785651
ebi-a-GCST90016945	GCST90274788	Fibroblast growth factor 21 levels	Gut microbiota abundance (family Peptococcaceae id.2024)	MR Egger	9	-0.232247	0.149575	0.164434
ebi-a-GCST90016945	GCST90274788	Fibroblast growth factor 21 levels	Gut microbiota abundance (family Peptococcaceae id.2024)	Weighted median	9	-0.0972798	0.0768534	0.20559
ebi-a-GCST90016945	GCST90274788	Fibroblast growth factor 21 levels	Gut microbiota abundance (family Peptococcaceae id.2024)	Inverse variance weighted	9	-0.0502204	0.0644584	0.435913
ebi-a-GCST90016945	GCST90274796	Interleukin-10 receptor subunit alpha levels	Gut microbiota abundance (family Peptococcaceae id.2024)	MR Egger	9	0.0743219	0.191985	0.710165
ebi-a-GCST90016945	GCST90274796	Interleukin-10 receptor subunit alpha levels	Gut microbiota abundance (family Peptococcaceae id.2024)	Weighted median	9	0.0225882	0.0819839	0.782917
ebi-a-GCST90016945	GCST90274796	Interleukin-10 receptor subunit alpha levels	Gut microbiota abundance (family Peptococcaceae id.2024)	Inverse variance weighted	9	0.0300355	0.0737715	0.683903
ebi-a-GCST90016945	GCST90274798	Interleukin-12 subunit beta levels	Gut microbiota abundance (family Peptococcaceae id.2024)	MR Egger	9	-0.23678	0.139914	0.134419
ebi-a-GCST90016945	GCST90274798	Interleukin-12 subunit beta levels	Gut microbiota abundance (family Peptococcaceae id.2024)	Weighted median	9	0.027721	0.0796565	0.727835
ebi-a-GCST90016945	GCST90274798	Interleukin-12 subunit beta levels	Gut microbiota abundance (family Peptococcaceae id.2024)	Inverse variance weighted	9	0.0996911	0.07615	0.190486
ebi-a-GCST90016945	GCST90274803	Interleukin-18 levels	Gut microbiota abundance (family Peptococcaceae id.2024)	MR Egger	9	-0.020443	0.145179	0.891985
ebi-a-GCST90016945	GCST90274803	Interleukin-18 levels	Gut microbiota abundance (family Peptococcaceae id.2024)	Weighted median	9	0.0686754	0.0790445	0.384946
ebi-a-GCST90016945	GCST90274803	Interleukin-18 levels	Gut microbiota abundance (family Peptococcaceae id.2024)	Inverse variance weighted	9	0.078106	0.0581332	0.179088
ebi-a-GCST90016945	GCST90274840	TNF-beta levels	Gut microbiota abundance (family Peptococcaceae id.2024)	MR Egger	9	0.215846	0.183133	0.277054
ebi-a-GCST90016945	GCST90274840	TNF-beta levels	Gut microbiota abundance (family Peptococcaceae id.2024)	Weighted median	9	0.168941	0.0885217	0.0563299
ebi-a-GCST90016945	GCST90274840	TNF-beta levels	Gut microbiota abundance (family Peptococcaceae id.2024)	Inverse variance weighted	9	0.0948566	0.072522	0.190884
ebi-a-GCST90016980	GCST90274759	Adenosine Deaminase levels	Gut microbiota abundance (genus Clostridium sensustricto1 id.1873)	MR Egger	7	-0.0903303	0.17333	0.624515
ebi-a-GCST90016980	GCST90274759	Adenosine Deaminase levels	Gut microbiota abundance (genus Clostridium sensustricto1 id.1873)	Weighted median	7	-0.00733047	0.093661	0.937616
ebi-a-GCST90016980	GCST90274759	Adenosine Deaminase levels	Gut microbiota abundance (genus Clostridium sensustricto1 id.1873)	Inverse variance weighted	7	-0.0040185	0.0743796	0.956914
ebi-a-GCST90016980	GCST90274761	Axin-1 levels	Gut microbiota abundance (genus Clostridium sensustricto1 id.1873)	MR Egger	7	-0.0195829	0.171567	0.913568
ebi-a-GCST90016980	GCST90274761	Axin-1 levels	Gut microbiota abundance (genus Clostridium sensustricto1 id.1873)	Weighted median	7	0.0782927	0.102596	0.445394
ebi-a-GCST90016980	GCST90274761	Axin-1 levels	Gut microbiota abundance (genus Clostridium sensustricto1 id.1873)	Inverse variance weighted	7	-0.00755281	0.0767192	0.921577
ebi-a-GCST90016980	GCST90274766	C-C motif chemokine 20 levels	Gut microbiota abundance (genus Clostridium sensustricto1 id.1873)	MR Egger	7	-3.45419e-05	0.152323	0.999828
ebi-a-GCST90016980	GCST90274766	C-C motif chemokine 20 levels	Gut microbiota abundance (genus Clostridium sensustricto1 id.1873)	Weighted median	7	0.0295879	0.0924306	0.748886
ebi-a-GCST90016980	GCST90274766	C-C motif chemokine 20 levels	Gut microbiota abundance (genus Clostridium sensustricto1 id.1873)	Inverse variance weighted	7	-0.00310678	0.0697577	0.964477
ebi-a-GCST90016980	GCST90274770	C-C motif chemokine 4 levels	Gut microbiota abundance (genus Clostridium sensustricto1 id.1873)	MR Egger	7	0.0814873	0.152829	0.616738
ebi-a-GCST90016980	GCST90274770	C-C motif chemokine 4 levels	Gut microbiota abundance (genus Clostridium sensustricto1 id.1873)	Weighted median	7	-0.128753	0.0942426	0.171879
ebi-a-GCST90016980	GCST90274770	C-C motif chemokine 4 levels	Gut microbiota abundance (genus Clostridium sensustricto1 id.1873)	Inverse variance weighted	7	-0.0971087	0.0699017	0.164767
ebi-a-GCST90016980	GCST90274772	CD40L receptor levels	Gut microbiota abundance (genus Clostridium sensustricto1 id.1873)	MR Egger	7	-0.172939	0.149516	0.299669
ebi-a-GCST90016980	GCST90274772	CD40L receptor levels	Gut microbiota abundance (genus Clostridium sensustricto1 id.1873)	Weighted median	7	-0.0726615	0.0885604	0.411946
ebi-a-GCST90016980	GCST90274772	CD40L receptor levels	Gut microbiota abundance (genus Clostridium sensustricto1 id.1873)	Inverse variance weighted	7	-0.0407631	0.0681512	0.549755
ebi-a-GCST90016980	GCST90274781	C-X-C motif chemokine 11 levels	Gut microbiota abundance (genus Clostridium sensustricto1 id.1873)	MR Egger	7	-0.0087991	0.151973	0.956072
ebi-a-GCST90016980	GCST90274781	C-X-C motif chemokine 11 levels	Gut microbiota abundance (genus Clostridium sensustricto1 id.1873)	Weighted median	7	-0.00907847	0.0889503	0.918707
ebi-a-GCST90016980	GCST90274781	C-X-C motif chemokine 11 levels	Gut microbiota abundance (genus Clostridium sensustricto1 id.1873)	Inverse variance weighted	7	-0.0186839	0.0696526	0.788511
ebi-a-GCST90016980	GCST90274782	C-X-C motif chemokine 5 levels	Gut microbiota abundance (genus Clostridium sensustricto1 id.1873)	MR Egger	7	-0.0481082	0.152373	0.764964
ebi-a-GCST90016980	GCST90274782	C-X-C motif chemokine 5 levels	Gut microbiota abundance (genus Clostridium sensustricto1 id.1873)	Weighted median	7	-0.0520646	0.0907019	0.565955
ebi-a-GCST90016980	GCST90274782	C-X-C motif chemokine 5 levels	Gut microbiota abundance (genus Clostridium sensustricto1 id.1873)	Inverse variance weighted	7	-0.0233769	0.0698014	0.737696
ebi-a-GCST90016980	GCST90274784	C-X-C motif chemokine 9 levels	Gut microbiota abundance (genus Clostridium sensustricto1 id.1873)	MR Egger	7	-0.0921169	0.169539	0.610234
ebi-a-GCST90016980	GCST90274784	C-X-C motif chemokine 9 levels	Gut microbiota abundance (genus Clostridium sensustricto1 id.1873)	Weighted median	7	0.0822328	0.0942913	0.383146
ebi-a-GCST90016980	GCST90274784	C-X-C motif chemokine 9 levels	Gut microbiota abundance (genus Clostridium sensustricto1 id.1873)	Inverse variance weighted	7	0.0730118	0.0789495	0.355075
ebi-a-GCST90016980	GCST90274786	Protein S100-A12 levels	Gut microbiota abundance (genus Clostridium sensustricto1 id.1873)	MR Egger	7	-0.194176	0.156015	0.268435
ebi-a-GCST90016980	GCST90274786	Protein S100-A12 levels	Gut microbiota abundance (genus Clostridium sensustricto1 id.1873)	Weighted median	7	-0.0212848	0.0929433	0.818862
ebi-a-GCST90016980	GCST90274786	Protein S100-A12 levels	Gut microbiota abundance (genus Clostridium sensustricto1 id.1873)	Inverse variance weighted	7	0.0521071	0.0832727	0.531485
ebi-a-GCST90016980	GCST90274788	Fibroblast growth factor 21 levels	Gut microbiota abundance (genus Clostridium sensustricto1 id.1873)	MR Egger	7	0.0795123	0.152925	0.625295
ebi-a-GCST90016980	GCST90274788	Fibroblast growth factor 21 levels	Gut microbiota abundance (genus Clostridium sensustricto1 id.1873)	Weighted median	7	0.0806644	0.092933	0.385403
ebi-a-GCST90016980	GCST90274788	Fibroblast growth factor 21 levels	Gut microbiota abundance (genus Clostridium sensustricto1 id.1873)	Inverse variance weighted	7	0.0830041	0.0699713	0.23552
ebi-a-GCST90016980	GCST90274796	Interleukin-10 receptor subunit alpha levels	Gut microbiota abundance (genus Clostridium sensustricto1 id.1873)	MR Egger	7	-0.0627976	0.17108	0.728593
ebi-a-GCST90016980	GCST90274796	Interleukin-10 receptor subunit alpha levels	Gut microbiota abundance (genus Clostridium sensustricto1 id.1873)	Weighted median	7	-0.0371916	0.0973249	0.702358
ebi-a-GCST90016980	GCST90274796	Interleukin-10 receptor subunit alpha levels	Gut microbiota abundance (genus Clostridium sensustricto1 id.1873)	Inverse variance weighted	7	-0.0339644	0.076416	0.656705
ebi-a-GCST90016980	GCST90274798	Interleukin-12 subunit beta levels	Gut microbiota abundance (genus Clostridium sensustricto1 id.1873)	MR Egger	7	-0.0931394	0.218052	0.687045
ebi-a-GCST90016980	GCST90274798	Interleukin-12 subunit beta levels	Gut microbiota abundance (genus Clostridium sensustricto1 id.1873)	Weighted median	7	-0.0875759	0.0949446	0.356325
ebi-a-GCST90016980	GCST90274798	Interleukin-12 subunit beta levels	Gut microbiota abundance (genus Clostridium sensustricto1 id.1873)	Inverse variance weighted	7	-0.0451793	0.0918023	0.622623
ebi-a-GCST90016980	GCST90274803	Interleukin-18 levels	Gut microbiota abundance (genus Clostridium sensustricto1 id.1873)	MR Egger	7	-0.020399	0.151862	0.898385
ebi-a-GCST90016980	GCST90274803	Interleukin-18 levels	Gut microbiota abundance (genus Clostridium sensustricto1 id.1873)	Weighted median	7	0.0118705	0.0871476	0.891654
ebi-a-GCST90016980	GCST90274803	Interleukin-18 levels	Gut microbiota abundance (genus Clostridium sensustricto1 id.1873)	Inverse variance weighted	7	-0.017684	0.069477	0.799086
ebi-a-GCST90016980	GCST90274840	TNF-beta levels	Gut microbiota abundance (genus Clostridium sensustricto1 id.1873)	MR Egger	7	0.0606053	0.171805	0.738655
ebi-a-GCST90016980	GCST90274840	TNF-beta levels	Gut microbiota abundance (genus Clostridium sensustricto1 id.1873)	Weighted median	7	0.0607627	0.0982441	0.536254
ebi-a-GCST90016980	GCST90274840	TNF-beta levels	Gut microbiota abundance (genus Clostridium sensustricto1 id.1873)	Inverse variance weighted	7	0.0573372	0.0769094	0.45596
ebi-a-GCST90016998	GCST90274759	Adenosine Deaminase levels	Gut microbiota abundance (genus Eubacterium eligens group id.14372)	MR Egger	8	0.0208143	0.384196	0.958554
ebi-a-GCST90016998	GCST90274759	Adenosine Deaminase levels	Gut microbiota abundance (genus Eubacterium eligens group id.14372)	Weighted median	8	-0.0793849	0.107629	0.460768
ebi-a-GCST90016998	GCST90274759	Adenosine Deaminase levels	Gut microbiota abundance (genus Eubacterium eligens group id.14372)	Inverse variance weighted	8	0.0148515	0.0842099	0.860009
ebi-a-GCST90016998	GCST90274761	Axin-1 levels	Gut microbiota abundance (genus Eubacterium eligens group id.14372)	MR Egger	8	-0.888558	0.360833	0.0489519
ebi-a-GCST90016998	GCST90274761	Axin-1 levels	Gut microbiota abundance (genus Eubacterium eligens group id.14372)	Weighted median	8	-0.0467085	0.11475	0.683975
ebi-a-GCST90016998	GCST90274761	Axin-1 levels	Gut microbiota abundance (genus Eubacterium eligens group id.14372)	Inverse variance weighted	8	-0.0706359	0.0862645	0.412884
ebi-a-GCST90016998	GCST90274766	C-C motif chemokine 20 levels	Gut microbiota abundance (genus Eubacterium eligens group id.14372)	MR Egger	8	-1.11219	0.37933	0.0262195
ebi-a-GCST90016998	GCST90274766	C-C motif chemokine 20 levels	Gut microbiota abundance (genus Eubacterium eligens group id.14372)	Weighted median	8	-0.0304622	0.129852	0.814526
ebi-a-GCST90016998	GCST90274766	C-C motif chemokine 20 levels	Gut microbiota abundance (genus Eubacterium eligens group id.14372)	Inverse variance weighted	8	-0.0235329	0.129844	0.856179
ebi-a-GCST90016998	GCST90274770	C-C motif chemokine 4 levels	Gut microbiota abundance (genus Eubacterium eligens group id.14372)	MR Egger	8	-0.487046	0.327293	0.18729
ebi-a-GCST90016998	GCST90274770	C-C motif chemokine 4 levels	Gut microbiota abundance (genus Eubacterium eligens group id.14372)	Weighted median	8	-0.112323	0.109424	0.304659
ebi-a-GCST90016998	GCST90274770	C-C motif chemokine 4 levels	Gut microbiota abundance (genus Eubacterium eligens group id.14372)	Inverse variance weighted	8	-0.0611478	0.0772035	0.42834
ebi-a-GCST90016998	GCST90274772	CD40L receptor levels	Gut microbiota abundance (genus Eubacterium eligens group id.14372)	MR Egger	8	-0.594358	0.318955	0.111688
ebi-a-GCST90016998	GCST90274772	CD40L receptor levels	Gut microbiota abundance (genus Eubacterium eligens group id.14372)	Weighted median	8	0.0105819	0.105761	0.9203
ebi-a-GCST90016998	GCST90274772	CD40L receptor levels	Gut microbiota abundance (genus Eubacterium eligens group id.14372)	Inverse variance weighted	8	-0.04267	0.0862129	0.620645
ebi-a-GCST90016998	GCST90274781	C-X-C motif chemokine 11 levels	Gut microbiota abundance (genus Eubacterium eligens group id.14372)	MR Egger	8	-0.503151	0.342055	0.191707
ebi-a-GCST90016998	GCST90274781	C-X-C motif chemokine 11 levels	Gut microbiota abundance (genus Eubacterium eligens group id.14372)	Weighted median	8	-0.0982122	0.100149	0.326761
ebi-a-GCST90016998	GCST90274781	C-X-C motif chemokine 11 levels	Gut microbiota abundance (genus Eubacterium eligens group id.14372)	Inverse variance weighted	8	-0.110095	0.0829663	0.184515
ebi-a-GCST90016998	GCST90274782	C-X-C motif chemokine 5 levels	Gut microbiota abundance (genus Eubacterium eligens group id.14372)	MR Egger	8	0.210306	0.326833	0.543716
ebi-a-GCST90016998	GCST90274782	C-X-C motif chemokine 5 levels	Gut microbiota abundance (genus Eubacterium eligens group id.14372)	Weighted median	8	-0.0676369	0.098571	0.492603
ebi-a-GCST90016998	GCST90274782	C-X-C motif chemokine 5 levels	Gut microbiota abundance (genus Eubacterium eligens group id.14372)	Inverse variance weighted	8	-0.0599865	0.0771109	0.436613
ebi-a-GCST90016998	GCST90274784	C-X-C motif chemokine 9 levels	Gut microbiota abundance (genus Eubacterium eligens group id.14372)	MR Egger	8	-0.38648	0.315508	0.2665
ebi-a-GCST90016998	GCST90274784	C-X-C motif chemokine 9 levels	Gut microbiota abundance (genus Eubacterium eligens group id.14372)	Weighted median	8	-0.0957546	0.102176	0.34868
ebi-a-GCST90016998	GCST90274784	C-X-C motif chemokine 9 levels	Gut microbiota abundance (genus Eubacterium eligens group id.14372)	Inverse variance weighted	8	-0.112676	0.0743371	0.129586
ebi-a-GCST90016998	GCST90274786	Protein S100-A12 levels	Gut microbiota abundance (genus Eubacterium eligens group id.14372)	MR Egger	8	-0.566759	0.326471	0.133242
ebi-a-GCST90016998	GCST90274786	Protein S100-A12 levels	Gut microbiota abundance (genus Eubacterium eligens group id.14372)	Weighted median	8	-0.131779	0.103915	0.20475
ebi-a-GCST90016998	GCST90274786	Protein S100-A12 levels	Gut microbiota abundance (genus Eubacterium eligens group id.14372)	Inverse variance weighted	8	-0.081746	0.0799712	0.30669
ebi-a-GCST90016998	GCST90274788	Fibroblast growth factor 21 levels	Gut microbiota abundance (genus Eubacterium eligens group id.14372)	MR Egger	8	-0.372543	0.402718	0.390618
ebi-a-GCST90016998	GCST90274788	Fibroblast growth factor 21 levels	Gut microbiota abundance (genus Eubacterium eligens group id.14372)	Weighted median	8	0.108147	0.110307	0.32688
ebi-a-GCST90016998	GCST90274788	Fibroblast growth factor 21 levels	Gut microbiota abundance (genus Eubacterium eligens group id.14372)	Inverse variance weighted	8	0.0955182	0.0979902	0.329673
ebi-a-GCST90016998	GCST90274796	Interleukin-10 receptor subunit alpha levels	Gut microbiota abundance (genus Eubacterium eligens group id.14372)	MR Egger	8	-0.0299435	0.359595	0.936346
ebi-a-GCST90016998	GCST90274796	Interleukin-10 receptor subunit alpha levels	Gut microbiota abundance (genus Eubacterium eligens group id.14372)	Weighted median	8	-0.00695808	0.106793	0.948051
ebi-a-GCST90016998	GCST90274796	Interleukin-10 receptor subunit alpha levels	Gut microbiota abundance (genus Eubacterium eligens group id.14372)	Inverse variance weighted	8	-0.0142852	0.0860425	0.868137
ebi-a-GCST90016998	GCST90274798	Interleukin-12 subunit beta levels	Gut microbiota abundance (genus Eubacterium eligens group id.14372)	MR Egger	8	-0.0835684	0.378229	0.832461
ebi-a-GCST90016998	GCST90274798	Interleukin-12 subunit beta levels	Gut microbiota abundance (genus Eubacterium eligens group id.14372)	Weighted median	8	-0.0880166	0.10804	0.415264
ebi-a-GCST90016998	GCST90274798	Interleukin-12 subunit beta levels	Gut microbiota abundance (genus Eubacterium eligens group id.14372)	Inverse variance weighted	8	-0.0538287	0.0826924	0.515078
ebi-a-GCST90016998	GCST90274803	Interleukin-18 levels	Gut microbiota abundance (genus Eubacterium eligens group id.14372)	MR Egger	8	-0.189372	0.347705	0.60564
ebi-a-GCST90016998	GCST90274803	Interleukin-18 levels	Gut microbiota abundance (genus Eubacterium eligens group id.14372)	Weighted median	8	0.0827939	0.105133	0.43098
ebi-a-GCST90016998	GCST90274803	Interleukin-18 levels	Gut microbiota abundance (genus Eubacterium eligens group id.14372)	Inverse variance weighted	8	0.00745781	0.078134	0.923958
ebi-a-GCST90016998	GCST90274840	TNF-beta levels	Gut microbiota abundance (genus Eubacterium eligens group id.14372)	MR Egger	8	0.0972112	0.372419	0.8028
ebi-a-GCST90016998	GCST90274840	TNF-beta levels	Gut microbiota abundance (genus Eubacterium eligens group id.14372)	Weighted median	8	-0.063301	0.116837	0.587964
ebi-a-GCST90016998	GCST90274840	TNF-beta levels	Gut microbiota abundance (genus Eubacterium eligens group id.14372)	Inverse variance weighted	8	-0.0547442	0.0865197	0.526905
ebi-a-GCST90017005	GCST90274759	Adenosine Deaminase levels	Gut microbiota abundance (genus Eubacterium ventriosum group id.11341)	MR Egger	15	0.010954	0.255712	0.966482
ebi-a-GCST90017005	GCST90274759	Adenosine Deaminase levels	Gut microbiota abundance (genus Eubacterium ventriosum group id.11341)	Weighted median	15	0.0115258	0.0806488	0.886359
ebi-a-GCST90017005	GCST90274759	Adenosine Deaminase levels	Gut microbiota abundance (genus Eubacterium ventriosum group id.11341)	Inverse variance weighted	15	0.0120214	0.0567928	0.832363
ebi-a-GCST90017005	GCST90274761	Axin-1 levels	Gut microbiota abundance (genus Eubacterium ventriosum group id.11341)	MR Egger	15	0.0181365	0.288579	0.950844
ebi-a-GCST90017005	GCST90274761	Axin-1 levels	Gut microbiota abundance (genus Eubacterium ventriosum group id.11341)	Weighted median	15	0.0225488	0.0888395	0.799638
ebi-a-GCST90017005	GCST90274761	Axin-1 levels	Gut microbiota abundance (genus Eubacterium ventriosum group id.11341)	Inverse variance weighted	15	0.0239314	0.0645609	0.710876
ebi-a-GCST90017005	GCST90274766	C-C motif chemokine 20 levels	Gut microbiota abundance (genus Eubacterium ventriosum group id.11341)	MR Egger	15	-0.267102	0.260075	0.323143
ebi-a-GCST90017005	GCST90274766	C-C motif chemokine 20 levels	Gut microbiota abundance (genus Eubacterium ventriosum group id.11341)	Weighted median	15	-0.117161	0.0779782	0.132972
ebi-a-GCST90017005	GCST90274766	C-C motif chemokine 20 levels	Gut microbiota abundance (genus Eubacterium ventriosum group id.11341)	Inverse variance weighted	15	-0.0651776	0.057515	0.257118
ebi-a-GCST90017005	GCST90274770	C-C motif chemokine 4 levels	Gut microbiota abundance (genus Eubacterium ventriosum group id.11341)	MR Egger	15	-0.0743484	0.260447	0.779786
ebi-a-GCST90017005	GCST90274770	C-C motif chemokine 4 levels	Gut microbiota abundance (genus Eubacterium ventriosum group id.11341)	Weighted median	15	-0.00712364	0.0742128	0.923529
ebi-a-GCST90017005	GCST90274770	C-C motif chemokine 4 levels	Gut microbiota abundance (genus Eubacterium ventriosum group id.11341)	Inverse variance weighted	15	-0.0205857	0.0576508	0.721035
ebi-a-GCST90017005	GCST90274772	CD40L receptor levels	Gut microbiota abundance (genus Eubacterium ventriosum group id.11341)	MR Egger	15	-0.22571	0.251765	0.38628
ebi-a-GCST90017005	GCST90274772	CD40L receptor levels	Gut microbiota abundance (genus Eubacterium ventriosum group id.11341)	Weighted median	15	0.043871	0.0810429	0.58828
ebi-a-GCST90017005	GCST90274772	CD40L receptor levels	Gut microbiota abundance (genus Eubacterium ventriosum group id.11341)	Inverse variance weighted	15	0.0481238	0.0559934	0.390089
ebi-a-GCST90017005	GCST90274781	C-X-C motif chemokine 11 levels	Gut microbiota abundance (genus Eubacterium ventriosum group id.11341)	MR Egger	15	-0.375783	0.270999	0.188867
ebi-a-GCST90017005	GCST90274781	C-X-C motif chemokine 11 levels	Gut microbiota abundance (genus Eubacterium ventriosum group id.11341)	Weighted median	15	0.00730168	0.0839338	0.930677
ebi-a-GCST90017005	GCST90274781	C-X-C motif chemokine 11 levels	Gut microbiota abundance (genus Eubacterium ventriosum group id.11341)	Inverse variance weighted	15	-0.00299393	0.0619602	0.961461
ebi-a-GCST90017005	GCST90274782	C-X-C motif chemokine 5 levels	Gut microbiota abundance (genus Eubacterium ventriosum group id.11341)	MR Egger	15	-0.387127	0.267175	0.171038
ebi-a-GCST90017005	GCST90274782	C-X-C motif chemokine 5 levels	Gut microbiota abundance (genus Eubacterium ventriosum group id.11341)	Weighted median	15	-0.0106062	0.0825274	0.897739
ebi-a-GCST90017005	GCST90274782	C-X-C motif chemokine 5 levels	Gut microbiota abundance (genus Eubacterium ventriosum group id.11341)	Inverse variance weighted	15	-0.0248548	0.0609937	0.683642
ebi-a-GCST90017005	GCST90274784	C-X-C motif chemokine 9 levels	Gut microbiota abundance (genus Eubacterium ventriosum group id.11341)	MR Egger	15	-0.109824	0.250821	0.668676
ebi-a-GCST90017005	GCST90274784	C-X-C motif chemokine 9 levels	Gut microbiota abundance (genus Eubacterium ventriosum group id.11341)	Weighted median	15	0.014983	0.073821	0.839163
ebi-a-GCST90017005	GCST90274784	C-X-C motif chemokine 9 levels	Gut microbiota abundance (genus Eubacterium ventriosum group id.11341)	Inverse variance weighted	15	0.0125492	0.0554749	0.821034
ebi-a-GCST90017005	GCST90274786	Protein S100-A12 levels	Gut microbiota abundance (genus Eubacterium ventriosum group id.11341)	MR Egger	15	0.388853	0.260233	0.158981
ebi-a-GCST90017005	GCST90274786	Protein S100-A12 levels	Gut microbiota abundance (genus Eubacterium ventriosum group id.11341)	Weighted median	15	-0.000893703	0.080114	0.991099
ebi-a-GCST90017005	GCST90274786	Protein S100-A12 levels	Gut microbiota abundance (genus Eubacterium ventriosum group id.11341)	Inverse variance weighted	15	-0.0103554	0.0575524	0.857207
ebi-a-GCST90017005	GCST90274788	Fibroblast growth factor 21 levels	Gut microbiota abundance (genus Eubacterium ventriosum group id.11341)	MR Egger	15	-0.526691	0.2716	0.0744902
ebi-a-GCST90017005	GCST90274788	Fibroblast growth factor 21 levels	Gut microbiota abundance (genus Eubacterium ventriosum group id.11341)	Weighted median	15	-0.0238106	0.0822907	0.772315
ebi-a-GCST90017005	GCST90274788	Fibroblast growth factor 21 levels	Gut microbiota abundance (genus Eubacterium ventriosum group id.11341)	Inverse variance weighted	15	-0.0803848	0.0638881	0.208315
ebi-a-GCST90017005	GCST90274796	Interleukin-10 receptor subunit alpha levels	Gut microbiota abundance (genus Eubacterium ventriosum group id.11341)	MR Egger	15	-0.371703	0.286933	0.217702
ebi-a-GCST90017005	GCST90274796	Interleukin-10 receptor subunit alpha levels	Gut microbiota abundance (genus Eubacterium ventriosum group id.11341)	Weighted median	15	0.00761785	0.0883006	0.93125
ebi-a-GCST90017005	GCST90274796	Interleukin-10 receptor subunit alpha levels	Gut microbiota abundance (genus Eubacterium ventriosum group id.11341)	Inverse variance weighted	15	0.0473603	0.0647241	0.464336
ebi-a-GCST90017005	GCST90274798	Interleukin-12 subunit beta levels	Gut microbiota abundance (genus Eubacterium ventriosum group id.11341)	MR Egger	15	-0.082592	0.29921	0.786862
ebi-a-GCST90017005	GCST90274798	Interleukin-12 subunit beta levels	Gut microbiota abundance (genus Eubacterium ventriosum group id.11341)	Weighted median	15	0.0303209	0.0783956	0.698928
ebi-a-GCST90017005	GCST90274798	Interleukin-12 subunit beta levels	Gut microbiota abundance (genus Eubacterium ventriosum group id.11341)	Inverse variance weighted	15	0.0313131	0.0640757	0.625062
ebi-a-GCST90017005	GCST90274803	Interleukin-18 levels	Gut microbiota abundance (genus Eubacterium ventriosum group id.11341)	MR Egger	15	0.265284	0.258572	0.323625
ebi-a-GCST90017005	GCST90274803	Interleukin-18 levels	Gut microbiota abundance (genus Eubacterium ventriosum group id.11341)	Weighted median	15	0.00784787	0.0796579	0.92152
ebi-a-GCST90017005	GCST90274803	Interleukin-18 levels	Gut microbiota abundance (genus Eubacterium ventriosum group id.11341)	Inverse variance weighted	15	-0.0314205	0.0572602	0.58319
ebi-a-GCST90017005	GCST90274840	TNF-beta levels	Gut microbiota abundance (genus Eubacterium ventriosum group id.11341)	MR Egger	15	-0.277013	0.289586	0.356228
ebi-a-GCST90017005	GCST90274840	TNF-beta levels	Gut microbiota abundance (genus Eubacterium ventriosum group id.11341)	Weighted median	15	-0.0206205	0.0886935	0.816156
ebi-a-GCST90017005	GCST90274840	TNF-beta levels	Gut microbiota abundance (genus Eubacterium ventriosum group id.11341)	Inverse variance weighted	15	0.0696023	0.0646776	0.281864
ebi-a-GCST90017027	GCST90274759	Adenosine Deaminase levels	Gut microbiota abundance (genus Lachnospiraceae UCG008 id.11328)	MR Egger	11	0.125474	0.226651	0.593335
ebi-a-GCST90017027	GCST90274759	Adenosine Deaminase levels	Gut microbiota abundance (genus Lachnospiraceae UCG008 id.11328)	Weighted median	11	-0.0432307	0.0595239	0.46767
ebi-a-GCST90017027	GCST90274759	Adenosine Deaminase levels	Gut microbiota abundance (genus Lachnospiraceae UCG008 id.11328)	Inverse variance weighted	11	-0.0298756	0.0429777	0.486966
ebi-a-GCST90017027	GCST90274761	Axin-1 levels	Gut microbiota abundance (genus Lachnospiraceae UCG008 id.11328)	MR Egger	11	0.442183	0.253849	0.115503
ebi-a-GCST90017027	GCST90274761	Axin-1 levels	Gut microbiota abundance (genus Lachnospiraceae UCG008 id.11328)	Weighted median	11	0.0663641	0.0663892	0.317493
ebi-a-GCST90017027	GCST90274761	Axin-1 levels	Gut microbiota abundance (genus Lachnospiraceae UCG008 id.11328)	Inverse variance weighted	11	0.0540607	0.0488504	0.268441
ebi-a-GCST90017027	GCST90274766	C-C motif chemokine 20 levels	Gut microbiota abundance (genus Lachnospiraceae UCG008 id.11328)	MR Egger	11	-0.441865	0.282537	0.152275
ebi-a-GCST90017027	GCST90274766	C-C motif chemokine 20 levels	Gut microbiota abundance (genus Lachnospiraceae UCG008 id.11328)	Weighted median	11	-0.102799	0.062459	0.0997911
ebi-a-GCST90017027	GCST90274766	C-C motif chemokine 20 levels	Gut microbiota abundance (genus Lachnospiraceae UCG008 id.11328)	Inverse variance weighted	11	-0.0741122	0.0560427	0.186027
ebi-a-GCST90017027	GCST90274770	C-C motif chemokine 4 levels	Gut microbiota abundance (genus Lachnospiraceae UCG008 id.11328)	MR Egger	11	-0.137616	0.228339	0.561597
ebi-a-GCST90017027	GCST90274770	C-C motif chemokine 4 levels	Gut microbiota abundance (genus Lachnospiraceae UCG008 id.11328)	Weighted median	11	-0.00730855	0.0576208	0.899068
ebi-a-GCST90017027	GCST90274770	C-C motif chemokine 4 levels	Gut microbiota abundance (genus Lachnospiraceae UCG008 id.11328)	Inverse variance weighted	11	-0.0329824	0.0436442	0.449823
ebi-a-GCST90017027	GCST90274772	CD40L receptor levels	Gut microbiota abundance (genus Lachnospiraceae UCG008 id.11328)	MR Egger	11	0.43532	0.307244	0.190198
ebi-a-GCST90017027	GCST90274772	CD40L receptor levels	Gut microbiota abundance (genus Lachnospiraceae UCG008 id.11328)	Weighted median	11	-0.0430453	0.0657246	0.51251
ebi-a-GCST90017027	GCST90274772	CD40L receptor levels	Gut microbiota abundance (genus Lachnospiraceae UCG008 id.11328)	Inverse variance weighted	11	0.00665119	0.0609489	0.913101
ebi-a-GCST90017027	GCST90274781	C-X-C motif chemokine 11 levels	Gut microbiota abundance (genus Lachnospiraceae UCG008 id.11328)	MR Egger	11	0.36121	0.232059	0.154005
ebi-a-GCST90017027	GCST90274781	C-X-C motif chemokine 11 levels	Gut microbiota abundance (genus Lachnospiraceae UCG008 id.11328)	Weighted median	11	-0.0550187	0.0628259	0.381175
ebi-a-GCST90017027	GCST90274781	C-X-C motif chemokine 11 levels	Gut microbiota abundance (genus Lachnospiraceae UCG008 id.11328)	Inverse variance weighted	11	-0.0559668	0.0492709	0.255998
ebi-a-GCST90017027	GCST90274782	C-X-C motif chemokine 5 levels	Gut microbiota abundance (genus Lachnospiraceae UCG008 id.11328)	MR Egger	11	0.253311	0.276625	0.383693
ebi-a-GCST90017027	GCST90274782	C-X-C motif chemokine 5 levels	Gut microbiota abundance (genus Lachnospiraceae UCG008 id.11328)	Weighted median	11	0.0462698	0.0621596	0.456652
ebi-a-GCST90017027	GCST90274782	C-X-C motif chemokine 5 levels	Gut microbiota abundance (genus Lachnospiraceae UCG008 id.11328)	Inverse variance weighted	11	0.00712781	0.0523614	0.891721
ebi-a-GCST90017027	GCST90274784	C-X-C motif chemokine 9 levels	Gut microbiota abundance (genus Lachnospiraceae UCG008 id.11328)	MR Egger	11	-0.0781594	0.219986	0.730555
ebi-a-GCST90017027	GCST90274784	C-X-C motif chemokine 9 levels	Gut microbiota abundance (genus Lachnospiraceae UCG008 id.11328)	Weighted median	11	-0.107455	0.0567778	0.0584165
ebi-a-GCST90017027	GCST90274784	C-X-C motif chemokine 9 levels	Gut microbiota abundance (genus Lachnospiraceae UCG008 id.11328)	Inverse variance weighted	11	-0.0914475	0.0419413	0.02923
ebi-a-GCST90017027	GCST90274786	Protein S100-A12 levels	Gut microbiota abundance (genus Lachnospiraceae UCG008 id.11328)	MR Egger	11	-0.0382234	0.301616	0.901941
ebi-a-GCST90017027	GCST90274786	Protein S100-A12 levels	Gut microbiota abundance (genus Lachnospiraceae UCG008 id.11328)	Weighted median	11	-0.085802	0.0678989	0.206347
ebi-a-GCST90017027	GCST90274786	Protein S100-A12 levels	Gut microbiota abundance (genus Lachnospiraceae UCG008 id.11328)	Inverse variance weighted	11	-0.0571947	0.054761	0.296281
ebi-a-GCST90017027	GCST90274788	Fibroblast growth factor 21 levels	Gut microbiota abundance (genus Lachnospiraceae UCG008 id.11328)	MR Egger	11	0.323899	0.227924	0.189001
ebi-a-GCST90017027	GCST90274788	Fibroblast growth factor 21 levels	Gut microbiota abundance (genus Lachnospiraceae UCG008 id.11328)	Weighted median	11	0.0116066	0.0596615	0.845753
ebi-a-GCST90017027	GCST90274788	Fibroblast growth factor 21 levels	Gut microbiota abundance (genus Lachnospiraceae UCG008 id.11328)	Inverse variance weighted	11	0.0120744	0.0436692	0.782166
ebi-a-GCST90017027	GCST90274796	Interleukin-10 receptor subunit alpha levels	Gut microbiota abundance (genus Lachnospiraceae UCG008 id.11328)	MR Egger	11	0.0336871	0.2533	0.897125
ebi-a-GCST90017027	GCST90274796	Interleukin-10 receptor subunit alpha levels	Gut microbiota abundance (genus Lachnospiraceae UCG008 id.11328)	Weighted median	11	-0.0177466	0.0643566	0.782737
ebi-a-GCST90017027	GCST90274796	Interleukin-10 receptor subunit alpha levels	Gut microbiota abundance (genus Lachnospiraceae UCG008 id.11328)	Inverse variance weighted	11	0.00340235	0.0485679	0.944151
ebi-a-GCST90017027	GCST90274798	Interleukin-12 subunit beta levels	Gut microbiota abundance (genus Lachnospiraceae UCG008 id.11328)	MR Egger	11	0.3132	0.247328	0.237185
ebi-a-GCST90017027	GCST90274798	Interleukin-12 subunit beta levels	Gut microbiota abundance (genus Lachnospiraceae UCG008 id.11328)	Weighted median	11	0.0643386	0.0590508	0.275913
ebi-a-GCST90017027	GCST90274798	Interleukin-12 subunit beta levels	Gut microbiota abundance (genus Lachnospiraceae UCG008 id.11328)	Inverse variance weighted	11	0.0806556	0.0471191	0.0869448
ebi-a-GCST90017027	GCST90274803	Interleukin-18 levels	Gut microbiota abundance (genus Lachnospiraceae UCG008 id.11328)	MR Egger	11	-0.0873828	0.307341	0.782599
ebi-a-GCST90017027	GCST90274803	Interleukin-18 levels	Gut microbiota abundance (genus Lachnospiraceae UCG008 id.11328)	Weighted median	11	0.0167329	0.0664518	0.801192
ebi-a-GCST90017027	GCST90274803	Interleukin-18 levels	Gut microbiota abundance (genus Lachnospiraceae UCG008 id.11328)	Inverse variance weighted	11	0.0176713	0.0558707	0.751783
ebi-a-GCST90017027	GCST90274840	TNF-beta levels	Gut microbiota abundance (genus Lachnospiraceae UCG008 id.11328)	MR Egger	11	-0.123218	0.317768	0.707205
ebi-a-GCST90017027	GCST90274840	TNF-beta levels	Gut microbiota abundance (genus Lachnospiraceae UCG008 id.11328)	Weighted median	11	-0.0281847	0.0701821	0.687983
ebi-a-GCST90017027	GCST90274840	TNF-beta levels	Gut microbiota abundance (genus Lachnospiraceae UCG008 id.11328)	Inverse variance weighted	11	-0.0202987	0.0584144	0.728219
ebi-a-GCST90017036	GCST90274759	Adenosine Deaminase levels	Gut microbiota abundance (genus Oscillibacter id.2063)	MR Egger	14	-0.258006	0.170359	0.15579
ebi-a-GCST90017036	GCST90274759	Adenosine Deaminase levels	Gut microbiota abundance (genus Oscillibacter id.2063)	Weighted median	14	0.0628454	0.0588417	0.285502
ebi-a-GCST90017036	GCST90274759	Adenosine Deaminase levels	Gut microbiota abundance (genus Oscillibacter id.2063)	Inverse variance weighted	14	-0.00182826	0.0482726	0.969788
ebi-a-GCST90017036	GCST90274761	Axin-1 levels	Gut microbiota abundance (genus Oscillibacter id.2063)	MR Egger	14	-0.0509438	0.24492	0.838716
ebi-a-GCST90017036	GCST90274761	Axin-1 levels	Gut microbiota abundance (genus Oscillibacter id.2063)	Weighted median	14	-0.113529	0.0720249	0.114969
ebi-a-GCST90017036	GCST90274761	Axin-1 levels	Gut microbiota abundance (genus Oscillibacter id.2063)	Inverse variance weighted	14	-0.033167	0.0632285	0.599891
ebi-a-GCST90017036	GCST90274766	C-C motif chemokine 20 levels	Gut microbiota abundance (genus Oscillibacter id.2063)	MR Egger	14	0.0516427	0.199912	0.800532
ebi-a-GCST90017036	GCST90274766	C-C motif chemokine 20 levels	Gut microbiota abundance (genus Oscillibacter id.2063)	Weighted median	14	0.0762886	0.0607151	0.208934
ebi-a-GCST90017036	GCST90274766	C-C motif chemokine 20 levels	Gut microbiota abundance (genus Oscillibacter id.2063)	Inverse variance weighted	14	0.0508792	0.0518205	0.326181
ebi-a-GCST90017036	GCST90274770	C-C motif chemokine 4 levels	Gut microbiota abundance (genus Oscillibacter id.2063)	MR Egger	14	-0.280953	0.171578	0.127469
ebi-a-GCST90017036	GCST90274770	C-C motif chemokine 4 levels	Gut microbiota abundance (genus Oscillibacter id.2063)	Weighted median	14	-0.00247718	0.0636471	0.968954
ebi-a-GCST90017036	GCST90274770	C-C motif chemokine 4 levels	Gut microbiota abundance (genus Oscillibacter id.2063)	Inverse variance weighted	14	0.0139329	0.050018	0.780584
ebi-a-GCST90017036	GCST90274772	CD40L receptor levels	Gut microbiota abundance (genus Oscillibacter id.2063)	MR Egger	14	-0.0535716	0.18679	0.779156
ebi-a-GCST90017036	GCST90274772	CD40L receptor levels	Gut microbiota abundance (genus Oscillibacter id.2063)	Weighted median	14	-0.0668276	0.057363	0.244021
ebi-a-GCST90017036	GCST90274772	CD40L receptor levels	Gut microbiota abundance (genus Oscillibacter id.2063)	Inverse variance weighted	14	-0.0187706	0.048275	0.697405
ebi-a-GCST90017036	GCST90274781	C-X-C motif chemokine 11 levels	Gut microbiota abundance (genus Oscillibacter id.2063)	MR Egger	14	-0.069596	0.184897	0.713187
ebi-a-GCST90017036	GCST90274781	C-X-C motif chemokine 11 levels	Gut microbiota abundance (genus Oscillibacter id.2063)	Weighted median	14	-0.0095758	0.0597779	0.872732
ebi-a-GCST90017036	GCST90274781	C-X-C motif chemokine 11 levels	Gut microbiota abundance (genus Oscillibacter id.2063)	Inverse variance weighted	14	-0.0369714	0.0479674	0.440848
ebi-a-GCST90017036	GCST90274782	C-X-C motif chemokine 5 levels	Gut microbiota abundance (genus Oscillibacter id.2063)	MR Egger	14	-0.105639	0.160812	0.523639
ebi-a-GCST90017036	GCST90274782	C-X-C motif chemokine 5 levels	Gut microbiota abundance (genus Oscillibacter id.2063)	Weighted median	14	-0.0573211	0.0586339	0.328268
ebi-a-GCST90017036	GCST90274782	C-X-C motif chemokine 5 levels	Gut microbiota abundance (genus Oscillibacter id.2063)	Inverse variance weighted	14	-0.0613309	0.0434067	0.157675
ebi-a-GCST90017036	GCST90274784	C-X-C motif chemokine 9 levels	Gut microbiota abundance (genus Oscillibacter id.2063)	MR Egger	14	-0.126198	0.165615	0.460775
ebi-a-GCST90017036	GCST90274784	C-X-C motif chemokine 9 levels	Gut microbiota abundance (genus Oscillibacter id.2063)	Weighted median	14	-0.00037723	0.0584499	0.994851
ebi-a-GCST90017036	GCST90274784	C-X-C motif chemokine 9 levels	Gut microbiota abundance (genus Oscillibacter id.2063)	Inverse variance weighted	14	-0.0323448	0.0435152	0.457301
ebi-a-GCST90017036	GCST90274786	Protein S100-A12 levels	Gut microbiota abundance (genus Oscillibacter id.2063)	MR Egger	14	0.273107	0.18693	0.169697
ebi-a-GCST90017036	GCST90274786	Protein S100-A12 levels	Gut microbiota abundance (genus Oscillibacter id.2063)	Weighted median	14	0.0553864	0.0599162	0.355279
ebi-a-GCST90017036	GCST90274786	Protein S100-A12 levels	Gut microbiota abundance (genus Oscillibacter id.2063)	Inverse variance weighted	14	0.0155489	0.05245	0.766886
ebi-a-GCST90017036	GCST90274788	Fibroblast growth factor 21 levels	Gut microbiota abundance (genus Oscillibacter id.2063)	MR Egger	14	-0.229178	0.21444	0.306221
ebi-a-GCST90017036	GCST90274788	Fibroblast growth factor 21 levels	Gut microbiota abundance (genus Oscillibacter id.2063)	Weighted median	14	0.0215184	0.0628713	0.732154
ebi-a-GCST90017036	GCST90274788	Fibroblast growth factor 21 levels	Gut microbiota abundance (genus Oscillibacter id.2063)	Inverse variance weighted	14	-0.00942963	0.0581606	0.871203
ebi-a-GCST90017036	GCST90274796	Interleukin-10 receptor subunit alpha levels	Gut microbiota abundance (genus Oscillibacter id.2063)	MR Egger	14	0.017235	0.205635	0.934587
ebi-a-GCST90017036	GCST90274796	Interleukin-10 receptor subunit alpha levels	Gut microbiota abundance (genus Oscillibacter id.2063)	Weighted median	14	0.0403919	0.0676745	0.550604
ebi-a-GCST90017036	GCST90274796	Interleukin-10 receptor subunit alpha levels	Gut microbiota abundance (genus Oscillibacter id.2063)	Inverse variance weighted	14	0.10268	0.053447	0.0547111
ebi-a-GCST90017036	GCST90274798	Interleukin-12 subunit beta levels	Gut microbiota abundance (genus Oscillibacter id.2063)	MR Egger	14	0.0392439	0.205452	0.85171
ebi-a-GCST90017036	GCST90274798	Interleukin-12 subunit beta levels	Gut microbiota abundance (genus Oscillibacter id.2063)	Weighted median	14	0.0145969	0.0636327	0.818563
ebi-a-GCST90017036	GCST90274798	Interleukin-12 subunit beta levels	Gut microbiota abundance (genus Oscillibacter id.2063)	Inverse variance weighted	14	-0.0521693	0.0537041	0.331339
ebi-a-GCST90017036	GCST90274803	Interleukin-18 levels	Gut microbiota abundance (genus Oscillibacter id.2063)	MR Egger	14	-0.0641594	0.160473	0.696318
ebi-a-GCST90017036	GCST90274803	Interleukin-18 levels	Gut microbiota abundance (genus Oscillibacter id.2063)	Weighted median	14	-0.0682949	0.0582919	0.241357
ebi-a-GCST90017036	GCST90274803	Interleukin-18 levels	Gut microbiota abundance (genus Oscillibacter id.2063)	Inverse variance weighted	14	-0.0543947	0.0432615	0.208628
ebi-a-GCST90017036	GCST90274840	TNF-beta levels	Gut microbiota abundance (genus Oscillibacter id.2063)	MR Egger	14	-0.0193546	0.182618	0.917346
ebi-a-GCST90017036	GCST90274840	TNF-beta levels	Gut microbiota abundance (genus Oscillibacter id.2063)	Weighted median	14	-0.0247664	0.0649445	0.702946
ebi-a-GCST90017036	GCST90274840	TNF-beta levels	Gut microbiota abundance (genus Oscillibacter id.2063)	Inverse variance weighted	14	-0.04074	0.0491077	0.406762
ebi-a-GCST90017063	GCST90274759	Adenosine Deaminase levels	Gut microbiota abundance (genus Ruminococcus2 id.11374)	MR Egger	15	-0.0804655	0.136983	0.566991
ebi-a-GCST90017063	GCST90274759	Adenosine Deaminase levels	Gut microbiota abundance (genus Ruminococcus2 id.11374)	Weighted median	15	0.0946927	0.0755962	0.210347
ebi-a-GCST90017063	GCST90274759	Adenosine Deaminase levels	Gut microbiota abundance (genus Ruminococcus2 id.11374)	Inverse variance weighted	15	0.0274458	0.053328	0.606791
ebi-a-GCST90017063	GCST90274761	Axin-1 levels	Gut microbiota abundance (genus Ruminococcus2 id.11374)	MR Egger	15	0.118573	0.180299	0.522239
ebi-a-GCST90017063	GCST90274761	Axin-1 levels	Gut microbiota abundance (genus Ruminococcus2 id.11374)	Weighted median	15	0.0667065	0.0874038	0.445344
ebi-a-GCST90017063	GCST90274761	Axin-1 levels	Gut microbiota abundance (genus Ruminococcus2 id.11374)	Inverse variance weighted	15	0.0210695	0.0667643	0.752321
ebi-a-GCST90017063	GCST90274766	C-C motif chemokine 20 levels	Gut microbiota abundance (genus Ruminococcus2 id.11374)	MR Egger	15	-0.0784836	0.138591	0.580837
ebi-a-GCST90017063	GCST90274766	C-C motif chemokine 20 levels	Gut microbiota abundance (genus Ruminococcus2 id.11374)	Weighted median	15	-0.0296893	0.07502	0.692288
ebi-a-GCST90017063	GCST90274766	C-C motif chemokine 20 levels	Gut microbiota abundance (genus Ruminococcus2 id.11374)	Inverse variance weighted	15	-0.00350014	0.0537291	0.948059
ebi-a-GCST90017063	GCST90274770	C-C motif chemokine 4 levels	Gut microbiota abundance (genus Ruminococcus2 id.11374)	MR Egger	15	-0.0810734	0.139106	0.569988
ebi-a-GCST90017063	GCST90274770	C-C motif chemokine 4 levels	Gut microbiota abundance (genus Ruminococcus2 id.11374)	Weighted median	15	-0.0773076	0.0724496	0.285948
ebi-a-GCST90017063	GCST90274770	C-C motif chemokine 4 levels	Gut microbiota abundance (genus Ruminococcus2 id.11374)	Inverse variance weighted	15	-0.113893	0.053962	0.0348062
ebi-a-GCST90017063	GCST90274772	CD40L receptor levels	Gut microbiota abundance (genus Ruminococcus2 id.11374)	MR Egger	15	-0.163949	0.145342	0.279701
ebi-a-GCST90017063	GCST90274772	CD40L receptor levels	Gut microbiota abundance (genus Ruminococcus2 id.11374)	Weighted median	15	-0.0250778	0.074023	0.734773
ebi-a-GCST90017063	GCST90274772	CD40L receptor levels	Gut microbiota abundance (genus Ruminococcus2 id.11374)	Inverse variance weighted	15	-0.0338686	0.0566453	0.549902
ebi-a-GCST90017063	GCST90274781	C-X-C motif chemokine 11 levels	Gut microbiota abundance (genus Ruminococcus2 id.11374)	MR Egger	15	0.0228102	0.152893	0.883693
ebi-a-GCST90017063	GCST90274781	C-X-C motif chemokine 11 levels	Gut microbiota abundance (genus Ruminococcus2 id.11374)	Weighted median	15	0.0133897	0.0742694	0.856929
ebi-a-GCST90017063	GCST90274781	C-X-C motif chemokine 11 levels	Gut microbiota abundance (genus Ruminococcus2 id.11374)	Inverse variance weighted	15	-0.0587884	0.0578003	0.309108
ebi-a-GCST90017063	GCST90274782	C-X-C motif chemokine 5 levels	Gut microbiota abundance (genus Ruminococcus2 id.11374)	MR Egger	15	0.0791026	0.139021	0.579055
ebi-a-GCST90017063	GCST90274782	C-X-C motif chemokine 5 levels	Gut microbiota abundance (genus Ruminococcus2 id.11374)	Weighted median	15	-0.000503105	0.070387	0.994297
ebi-a-GCST90017063	GCST90274782	C-X-C motif chemokine 5 levels	Gut microbiota abundance (genus Ruminococcus2 id.11374)	Inverse variance weighted	15	0.00799644	0.0538957	0.882052
ebi-a-GCST90017063	GCST90274784	C-X-C motif chemokine 9 levels	Gut microbiota abundance (genus Ruminococcus2 id.11374)	MR Egger	15	0.00270881	0.132898	0.984048
ebi-a-GCST90017063	GCST90274784	C-X-C motif chemokine 9 levels	Gut microbiota abundance (genus Ruminococcus2 id.11374)	Weighted median	15	-0.0460599	0.0723822	0.524553
ebi-a-GCST90017063	GCST90274784	C-X-C motif chemokine 9 levels	Gut microbiota abundance (genus Ruminococcus2 id.11374)	Inverse variance weighted	15	-0.0513619	0.0517303	0.320769
ebi-a-GCST90017063	GCST90274786	Protein S100-A12 levels	Gut microbiota abundance (genus Ruminococcus2 id.11374)	MR Egger	15	-0.101268	0.138812	0.478614
ebi-a-GCST90017063	GCST90274786	Protein S100-A12 levels	Gut microbiota abundance (genus Ruminococcus2 id.11374)	Weighted median	15	-0.0280845	0.0758885	0.711326
ebi-a-GCST90017063	GCST90274786	Protein S100-A12 levels	Gut microbiota abundance (genus Ruminococcus2 id.11374)	Inverse variance weighted	15	-0.025276	0.0538184	0.638603
ebi-a-GCST90017063	GCST90274788	Fibroblast growth factor 21 levels	Gut microbiota abundance (genus Ruminococcus2 id.11374)	MR Egger	15	-0.0391722	0.184712	0.83534
ebi-a-GCST90017063	GCST90274788	Fibroblast growth factor 21 levels	Gut microbiota abundance (genus Ruminococcus2 id.11374)	Weighted median	15	-0.0731757	0.0778582	0.34729
ebi-a-GCST90017063	GCST90274788	Fibroblast growth factor 21 levels	Gut microbiota abundance (genus Ruminococcus2 id.11374)	Inverse variance weighted	15	-0.0836373	0.0691019	0.226146
ebi-a-GCST90017063	GCST90274796	Interleukin-10 receptor subunit alpha levels	Gut microbiota abundance (genus Ruminococcus2 id.11374)	MR Egger	15	-0.397887	0.159045	0.0265022
ebi-a-GCST90017063	GCST90274796	Interleukin-10 receptor subunit alpha levels	Gut microbiota abundance (genus Ruminococcus2 id.11374)	Weighted median	15	-0.0143763	0.0889042	0.871538
ebi-a-GCST90017063	GCST90274796	Interleukin-10 receptor subunit alpha levels	Gut microbiota abundance (genus Ruminococcus2 id.11374)	Inverse variance weighted	15	0.0373626	0.0755355	0.620857
ebi-a-GCST90017063	GCST90274798	Interleukin-12 subunit beta levels	Gut microbiota abundance (genus Ruminococcus2 id.11374)	MR Egger	15	-0.162628	0.138114	0.260106
ebi-a-GCST90017063	GCST90274798	Interleukin-12 subunit beta levels	Gut microbiota abundance (genus Ruminococcus2 id.11374)	Weighted median	15	-0.049914	0.0754433	0.508221
ebi-a-GCST90017063	GCST90274798	Interleukin-12 subunit beta levels	Gut microbiota abundance (genus Ruminococcus2 id.11374)	Inverse variance weighted	15	-0.000470564	0.0535885	0.992994
ebi-a-GCST90017063	GCST90274803	Interleukin-18 levels	Gut microbiota abundance (genus Ruminococcus2 id.11374)	MR Egger	15	0.0538823	0.153032	0.730407
ebi-a-GCST90017063	GCST90274803	Interleukin-18 levels	Gut microbiota abundance (genus Ruminococcus2 id.11374)	Weighted median	15	0.0614124	0.078214	0.432345
ebi-a-GCST90017063	GCST90274803	Interleukin-18 levels	Gut microbiota abundance (genus Ruminococcus2 id.11374)	Inverse variance weighted	15	0.0158745	0.0573614	0.781976
ebi-a-GCST90017063	GCST90274840	TNF-beta levels	Gut microbiota abundance (genus Ruminococcus2 id.11374)	MR Egger	15	0.0118312	0.19832	0.953336
ebi-a-GCST90017063	GCST90274840	TNF-beta levels	Gut microbiota abundance (genus Ruminococcus2 id.11374)	Weighted median	15	-0.10672	0.0858224	0.213685
ebi-a-GCST90017063	GCST90274840	TNF-beta levels	Gut microbiota abundance (genus Ruminococcus2 id.11374)	Inverse variance weighted	15	-0.0561333	0.072801	0.440677
ebi-a-GCST90017095	GCST90274759	Adenosine Deaminase levels	Gut microbiota abundance (order Clostridiales id.1863)	MR Egger	14	0.00969839	0.139267	0.945628
ebi-a-GCST90017095	GCST90274759	Adenosine Deaminase levels	Gut microbiota abundance (order Clostridiales id.1863)	Weighted median	14	0.0109461	0.0838552	0.896143
ebi-a-GCST90017095	GCST90274759	Adenosine Deaminase levels	Gut microbiota abundance (order Clostridiales id.1863)	Inverse variance weighted	14	0.075804	0.0582077	0.192813
ebi-a-GCST90017095	GCST90274761	Axin-1 levels	Gut microbiota abundance (order Clostridiales id.1863)	MR Egger	14	-0.184427	0.200692	0.376222
ebi-a-GCST90017095	GCST90274761	Axin-1 levels	Gut microbiota abundance (order Clostridiales id.1863)	Weighted median	14	-0.0974734	0.101068	0.33483
ebi-a-GCST90017095	GCST90274761	Axin-1 levels	Gut microbiota abundance (order Clostridiales id.1863)	Inverse variance weighted	14	-0.0394742	0.0826567	0.632957
ebi-a-GCST90017095	GCST90274766	C-C motif chemokine 20 levels	Gut microbiota abundance (order Clostridiales id.1863)	MR Egger	14	0.255472	0.139012	0.090968
ebi-a-GCST90017095	GCST90274766	C-C motif chemokine 20 levels	Gut microbiota abundance (order Clostridiales id.1863)	Weighted median	14	0.00629284	0.0861604	0.941777
ebi-a-GCST90017095	GCST90274766	C-C motif chemokine 20 levels	Gut microbiota abundance (order Clostridiales id.1863)	Inverse variance weighted	14	-0.0485933	0.0656029	0.458864
ebi-a-GCST90017095	GCST90274770	C-C motif chemokine 4 levels	Gut microbiota abundance (order Clostridiales id.1863)	MR Egger	14	0.0552545	0.177768	0.761267
ebi-a-GCST90017095	GCST90274770	C-C motif chemokine 4 levels	Gut microbiota abundance (order Clostridiales id.1863)	Weighted median	14	0.0393436	0.0872623	0.652086
ebi-a-GCST90017095	GCST90274770	C-C motif chemokine 4 levels	Gut microbiota abundance (order Clostridiales id.1863)	Inverse variance weighted	14	0.0613973	0.0716878	0.391747
ebi-a-GCST90017095	GCST90274772	CD40L receptor levels	Gut microbiota abundance (order Clostridiales id.1863)	MR Egger	14	-0.170362	0.152249	0.285052
ebi-a-GCST90017095	GCST90274772	CD40L receptor levels	Gut microbiota abundance (order Clostridiales id.1863)	Weighted median	14	-0.0365946	0.0839985	0.663085
ebi-a-GCST90017095	GCST90274772	CD40L receptor levels	Gut microbiota abundance (order Clostridiales id.1863)	Inverse variance weighted	14	0.0241344	0.0659231	0.714291
ebi-a-GCST90017095	GCST90274781	C-X-C motif chemokine 11 levels	Gut microbiota abundance (order Clostridiales id.1863)	MR Egger	14	-0.0690236	0.16461	0.682393
ebi-a-GCST90017095	GCST90274781	C-X-C motif chemokine 11 levels	Gut microbiota abundance (order Clostridiales id.1863)	Weighted median	14	-0.121187	0.0825649	0.142166
ebi-a-GCST90017095	GCST90274781	C-X-C motif chemokine 11 levels	Gut microbiota abundance (order Clostridiales id.1863)	Inverse variance weighted	14	-0.00414441	0.0670134	0.950687
ebi-a-GCST90017095	GCST90274782	C-X-C motif chemokine 5 levels	Gut microbiota abundance (order Clostridiales id.1863)	MR Egger	14	-0.199764	0.15946	0.234158
ebi-a-GCST90017095	GCST90274782	C-X-C motif chemokine 5 levels	Gut microbiota abundance (order Clostridiales id.1863)	Weighted median	14	-0.151874	0.0883508	0.0856165
ebi-a-GCST90017095	GCST90274782	C-X-C motif chemokine 5 levels	Gut microbiota abundance (order Clostridiales id.1863)	Inverse variance weighted	14	-0.064422	0.0668008	0.334851
ebi-a-GCST90017095	GCST90274784	C-X-C motif chemokine 9 levels	Gut microbiota abundance (order Clostridiales id.1863)	MR Egger	14	0.0900094	0.157819	0.578975
ebi-a-GCST90017095	GCST90274784	C-X-C motif chemokine 9 levels	Gut microbiota abundance (order Clostridiales id.1863)	Weighted median	14	0.0953673	0.0831832	0.2516
ebi-a-GCST90017095	GCST90274784	C-X-C motif chemokine 9 levels	Gut microbiota abundance (order Clostridiales id.1863)	Inverse variance weighted	14	0.0839444	0.0636677	0.187344
ebi-a-GCST90017095	GCST90274786	Protein S100-A12 levels	Gut microbiota abundance (order Clostridiales id.1863)	MR Egger	14	-0.207673	0.156932	0.210385
ebi-a-GCST90017095	GCST90274786	Protein S100-A12 levels	Gut microbiota abundance (order Clostridiales id.1863)	Weighted median	14	-0.0908957	0.0883322	0.30347
ebi-a-GCST90017095	GCST90274786	Protein S100-A12 levels	Gut microbiota abundance (order Clostridiales id.1863)	Inverse variance weighted	14	-0.0402957	0.0669679	0.547363
ebi-a-GCST90017095	GCST90274788	Fibroblast growth factor 21 levels	Gut microbiota abundance (order Clostridiales id.1863)	MR Egger	14	0.432908	0.153551	0.0154795
ebi-a-GCST90017095	GCST90274788	Fibroblast growth factor 21 levels	Gut microbiota abundance (order Clostridiales id.1863)	Weighted median	14	-0.0746952	0.100086	0.455479
ebi-a-GCST90017095	GCST90274788	Fibroblast growth factor 21 levels	Gut microbiota abundance (order Clostridiales id.1863)	Inverse variance weighted	14	0.0317658	0.0807042	0.693871
ebi-a-GCST90017095	GCST90274796	Interleukin-10 receptor subunit alpha levels	Gut microbiota abundance (order Clostridiales id.1863)	MR Egger	14	-0.131351	0.158181	0.422537
ebi-a-GCST90017095	GCST90274796	Interleukin-10 receptor subunit alpha levels	Gut microbiota abundance (order Clostridiales id.1863)	Weighted median	14	0.0288896	0.0897446	0.747522
ebi-a-GCST90017095	GCST90274796	Interleukin-10 receptor subunit alpha levels	Gut microbiota abundance (order Clostridiales id.1863)	Inverse variance weighted	14	0.0290233	0.0659696	0.659973
ebi-a-GCST90017095	GCST90274798	Interleukin-12 subunit beta levels	Gut microbiota abundance (order Clostridiales id.1863)	MR Egger	14	-0.105593	0.144277	0.478293
ebi-a-GCST90017095	GCST90274798	Interleukin-12 subunit beta levels	Gut microbiota abundance (order Clostridiales id.1863)	Weighted median	14	-0.0404312	0.0808401	0.616978
ebi-a-GCST90017095	GCST90274798	Interleukin-12 subunit beta levels	Gut microbiota abundance (order Clostridiales id.1863)	Inverse variance weighted	14	-0.0111591	0.0595271	0.851298
ebi-a-GCST90017095	GCST90274803	Interleukin-18 levels	Gut microbiota abundance (order Clostridiales id.1863)	MR Egger	14	-0.0203356	0.147999	0.89299
ebi-a-GCST90017095	GCST90274803	Interleukin-18 levels	Gut microbiota abundance (order Clostridiales id.1863)	Weighted median	14	-0.0247396	0.0877566	0.778012
ebi-a-GCST90017095	GCST90274803	Interleukin-18 levels	Gut microbiota abundance (order Clostridiales id.1863)	Inverse variance weighted	14	-0.0592376	0.0599146	0.32281
ebi-a-GCST90017095	GCST90274840	TNF-beta levels	Gut microbiota abundance (order Clostridiales id.1863)	MR Egger	14	-0.108153	0.172957	0.543473
ebi-a-GCST90017095	GCST90274840	TNF-beta levels	Gut microbiota abundance (order Clostridiales id.1863)	Weighted median	14	-0.0195658	0.0952665	0.837275
ebi-a-GCST90017095	GCST90274840	TNF-beta levels	Gut microbiota abundance (order Clostridiales id.1863)	Inverse variance weighted	14	0.0119966	0.0711609	0.866124
