# Supplementary material for: Inflammatory proteins may mediate the causal relationship between gut microbiota and inflammatory bowel disease: A mediation and multivariable Mendelian randomization study
Source: Medicine (Baltimore). 2024 Jun 21;103(25):e38551. doi: 10.1097/MD.0000000000038551 (PMC11191895; doi:10.1097/MD.0000000000038551)
Supplement: Supplementary file 11 [file medi-103-e38551-s011.xls]

## Sheet: Sheet1
Supplementary Tables 9 The multivariable Mendelian randomization results of candidate gut microbiota and candidate inflammatory proteins in CD
id.exposure	exposure	id.outcome	outcome	nsnp	b	se	pval
ebi-a-GCST90016986	Gut microbiota abundance (genus Defluviitaleaceae UCG011 id.11287) || id:ebi-a-GCST90016986	ieu-a-30	Crohn's disease || id:ieu-a-30	10	0.22087	0.0808242	0.00628142
rfHgzj	CD40L receptor levels	ieu-a-30	Crohn's disease || id:ieu-a-30	11	-0.179493	0.0430419	3.04e-05
id.exposure	exposure	id.outcome	outcome	nsnp	b	se	pval
ebi-a-GCST90016986	Gut microbiota abundance (genus Defluviitaleaceae UCG011 id.11287) || id:ebi-a-GCST90016986	ieu-a-30	Crohn's disease || id:ieu-a-30	10	0.234612	0.137672	0.0883545
hzSOsV	C-X-C motif chemokine 9	ieu-a-30	Crohn's disease || id:ieu-a-30	20	0.370987	0.116335	0.00142784
id.exposure	exposure	id.outcome	outcome	nsnp	b	se	pval
ebi-a-GCST90017034	Gut microbiota abundance (genus Odoribacter id.952) || id:ebi-a-GCST90017034	ieu-a-30	Crohn's disease || id:ieu-a-30	7	0.349702	0.201217	0.0822215
H2zFmy	T-cell surface glycoprotein CD6 isoform	ieu-a-30	Crohn's disease || id:ieu-a-30	10	0.0990823	0.059894	0.0980677
id.exposure	exposure	id.outcome	outcome	nsnp	b	se	pval
4hc5o2	Hepatocyte growth factor	ieu-a-30	Crohn's disease || id:ieu-a-30	13	0.364802	0.173098	0.0350747
ebi-a-GCST90017034	Gut microbiota abundance (genus Odoribacter id.952) || id:ebi-a-GCST90017034	ieu-a-30	Crohn's disease || id:ieu-a-30	4	0.245805	0.328783	0.45469
