# Supplementary material for: Inflammatory proteins may mediate the causal relationship between gut microbiota and inflammatory bowel disease: A mediation and multivariable Mendelian randomization study
Source: Medicine (Baltimore). 2024 Jun 21;103(25):e38551. doi: 10.1097/MD.0000000000038551 (PMC11191895; doi:10.1097/MD.0000000000038551)
Supplement: Supplementary file 12 [file medi-103-e38551-s012.xls]

## Sheet: Sheet1
Supplementary Tables 10 The multivariable Mendelian randomization results of candidate gut microbiota and candidate inflammatory proteins in UC
id.exposure	exposure	id.outcome	outcome	nsnp	b	se	pval
ebi-a-GCST90017027	Gut microbiota abundance (genus Lachnospiraceae UCG008 id.11328) || id:ebi-a-GCST90017027	ieu-a-32	Ulcerative colitis || id:ieu-a-32	11	0.21569	0.0830586	0.00940862
InLkEW	C-X-C motif chemokine 9 levels	ieu-a-32	Ulcerative colitis || id:ieu-a-32	19	0.257973	0.081721	0.00159537
id.exposure	exposure	id.outcome	outcome	nsnp	b	se	pval
ebi-a-GCST90017063	Gut microbiota abundance (genus Ruminococcus2 id.11374) || id:ebi-a-GCST90017063	ieu-a-32	Ulcerative colitis || id:ieu-a-32	15	-0.218062	0.0911824	0.01678
wewZx4	C-C motif chemokine 4	ieu-a-32	Ulcerative colitis || id:ieu-a-32	16	0.134404	0.0401928	0.000825842
